# Supplementary material for: An Integrative Transcriptional Network Revealed Spatial Molecular Interplay Underlying Alantolactone and Inulin Biosynthesis in Inula racemosa Hook f
Source: Int J Mol Sci. 2022 Sep 23;23(19):11213. doi: 10.3390/ijms231911213 (PMC9570477; doi:10.3390/ijms231911213)
Supplement: Supplementary file 1 [file ijms-23-11213-s001.zip › Table S1.xlsx]

## Sheet: Annotation
Table S1: Functional annotation of denovo assembled unigenes
Unigenes	Isoforms	EC	Ortholog	COG_category	GOs	KEGG_ko	KEGG_Pathway	PFAMs	evalue	score	Description
DN0_c0_g1	DN0_c0_g1_i1	-	29760.VIT_08s0040g01730.t01	P	GO:0000160,GO:0001736,GO:0001738,GO:0002009,GO:0002237,GO:0002376,GO:0003674,GO:0003676,GO:0003723,GO:0003729,GO:0005488,GO:0006810,GO:0006950,GO:0006952,GO:0006955,GO:0006970,GO:0007154,GO:0007164,GO:0007165,GO:0007275,GO:0007568,GO:0008150,GO:0009266,GO:0009408,GO:0009605,GO:0009607,GO:0009611,GO:0009617,GO:0009620,GO:0009628,GO:0009651,GO:0009653,GO:0009719,GO:0009723,GO:0009725,GO:0009743,GO:…	ko:K14513	ko04016,ko04075,map04016,map04075	Nramp	5e-123	448.4	ethylene-insensitive protein
DN0_c0_g1	DN0_c0_g1_i5	-	29760.VIT_08s0040g01730.t01	P	GO:0000160,GO:0001736,GO:0001738,GO:0002009,GO:0002237,GO:0002376,GO:0003674,GO:0003676,GO:0003723,GO:0003729,GO:0005488,GO:0006810,GO:0006950,GO:0006952,GO:0006955,GO:0006970,GO:0007154,GO:0007164,GO:0007165,GO:0007275,GO:0007568,GO:0008150,GO:0009266,GO:0009408,GO:0009605,GO:0009607,GO:0009611,GO:0009617,GO:0009620,GO:0009628,GO:0009651,GO:0009653,GO:0009719,GO:0009723,GO:0009725,GO:0009743,GO:…	ko:K14513	ko04016,ko04075,map04016,map04075	Nramp	5e-123	448.4	ethylene-insensitive protein
DN0_c0_g1	DN0_c0_g1_i6	-	29760.VIT_08s0040g01730.t01	P	GO:0000160,GO:0001736,GO:0001738,GO:0002009,GO:0002237,GO:0002376,GO:0003674,GO:0003676,GO:0003723,GO:0003729,GO:0005488,GO:0006810,GO:0006950,GO:0006952,GO:0006955,GO:0006970,GO:0007154,GO:0007164,GO:0007165,GO:0007275,GO:0007568,GO:0008150,GO:0009266,GO:0009408,GO:0009605,GO:0009607,GO:0009611,GO:0009617,GO:0009620,GO:0009628,GO:0009651,GO:0009653,GO:0009719,GO:0009723,GO:0009725,GO:0009743,GO:…	ko:K14513	ko04016,ko04075,map04016,map04075	Nramp	2.5e-169	602.4	ethylene-insensitive protein
DN0_c0_g2	DN0_c0_g2_i1	-	4098.XP_009626773.1	P	GO:0000160,GO:0001736,GO:0001738,GO:0002009,GO:0002237,GO:0002376,GO:0003674,GO:0003676,GO:0003723,GO:0003729,GO:0005488,GO:0006810,GO:0006950,GO:0006952,GO:0006955,GO:0006970,GO:0007154,GO:0007164,GO:0007165,GO:0007275,GO:0007568,GO:0008150,GO:0009266,GO:0009408,GO:0009605,GO:0009607,GO:0009611,GO:0009617,GO:0009620,GO:0009628,GO:0009651,GO:0009653,GO:0009719,GO:0009723,GO:0009725,GO:0009743,GO:…	ko:K14513	ko04016,ko04075,map04016,map04075	Nramp	1.8e-159	569.3	Natural resistance-associated macrophage protein
DN0_c0_g2	DN0_c0_g2_i2	-	4098.XP_009626773.1	P	GO:0000160,GO:0001736,GO:0001738,GO:0002009,GO:0002237,GO:0002376,GO:0003674,GO:0003676,GO:0003723,GO:0003729,GO:0005488,GO:0006810,GO:0006950,GO:0006952,GO:0006955,GO:0006970,GO:0007154,GO:0007164,GO:0007165,GO:0007275,GO:0007568,GO:0008150,GO:0009266,GO:0009408,GO:0009605,GO:0009607,GO:0009611,GO:0009617,GO:0009620,GO:0009628,GO:0009651,GO:0009653,GO:0009719,GO:0009723,GO:0009725,GO:0009743,GO:…	ko:K14513	ko04016,ko04075,map04016,map04075	Nramp	1.8e-159	569.3	Natural resistance-associated macrophage protein
DN0_c0_g2	DN0_c0_g2_i3	-	4098.XP_009626773.1	P	GO:0000160,GO:0001736,GO:0001738,GO:0002009,GO:0002237,GO:0002376,GO:0003674,GO:0003676,GO:0003723,GO:0003729,GO:0005488,GO:0006810,GO:0006950,GO:0006952,GO:0006955,GO:0006970,GO:0007154,GO:0007164,GO:0007165,GO:0007275,GO:0007568,GO:0008150,GO:0009266,GO:0009408,GO:0009605,GO:0009607,GO:0009611,GO:0009617,GO:0009620,GO:0009628,GO:0009651,GO:0009653,GO:0009719,GO:0009723,GO:0009725,GO:0009743,GO:…	ko:K14513	ko04016,ko04075,map04016,map04075	Nramp	1.8e-159	569.3	Natural resistance-associated macrophage protein
DN0_c0_g3	DN0_c0_g3_i1	-	29760.VIT_08s0040g01730.t01	P	GO:0000160,GO:0001736,GO:0001738,GO:0002009,GO:0002237,GO:0002376,GO:0003674,GO:0003676,GO:0003723,GO:0003729,GO:0005488,GO:0006810,GO:0006950,GO:0006952,GO:0006955,GO:0006970,GO:0007154,GO:0007164,GO:0007165,GO:0007275,GO:0007568,GO:0008150,GO:0009266,GO:0009408,GO:0009605,GO:0009607,GO:0009611,GO:0009617,GO:0009620,GO:0009628,GO:0009651,GO:0009653,GO:0009719,GO:0009723,GO:0009725,GO:0009743,GO:…	ko:K14513	ko04016,ko04075,map04016,map04075	Nramp	0	1198.3	ethylene-insensitive protein
DN10000_c0_g1	DN10000_c0_g1_i1	4.1.2.13	218851.Aquca_019_00006.1	G	GO:0003674,GO:0003824,GO:0004332,GO:0005575,GO:0005622,GO:0005623,GO:0005737,GO:0005829,GO:0005975,GO:0005984,GO:0005985,GO:0005986,GO:0005996,GO:0006006,GO:0006082,GO:0006090,GO:0006091,GO:0006094,GO:0006096,GO:0006139,GO:0006163,GO:0006164,GO:0006165,GO:0006725,GO:0006732,GO:0006733,GO:0006753,GO:0006754,GO:0006757,GO:0006793,GO:0006796,GO:0006807,GO:0006950,GO:0007275,GO:0008150,GO:0008152,GO:…	ko:K01623	ko00010,ko00030,ko00051,ko00680,ko00710,ko01100,ko01110,ko01120,ko01130,ko01200,ko01230,map00010,map00030,map00051,map00680,map00710,map01100,map01110,map01120,map01130,map01200,map01230	Glycolytic	8.1e-183	646.4	fructose-bisphosphate aldolase
DN10000_c0_g2	DN10000_c0_g2_i1	4.1.2.13	4113.PGSC0003DMT400008103	G	-	ko:K01623	ko00010,ko00030,ko00051,ko00680,ko00710,ko01100,ko01110,ko01120,ko01130,ko01200,ko01230,map00010,map00030,map00051,map00680,map00710,map01100,map01110,map01120,map01130,map01200,map01230	Glycolytic	4.3e-175	620.5	Fructose-bisphosphate aldolase class-I
DN10000_c0_g2	DN10000_c0_g2_i2	4.1.2.13	4098.XP_009599858.1	G	-	ko:K01623	ko00010,ko00030,ko00051,ko00680,ko00710,ko01100,ko01110,ko01120,ko01130,ko01200,ko01230,map00010,map00030,map00051,map00680,map00710,map01100,map01110,map01120,map01130,map01200,map01230	Glycolytic	2.7e-203	714.5	Fructose-bisphosphate aldolase class-I
DN10000_c0_g2	DN10000_c0_g2_i3	4.1.2.13	29730.Gorai.013G032400.1	G	-	ko:K01623	ko00010,ko00030,ko00051,ko00680,ko00710,ko01100,ko01110,ko01120,ko01130,ko01200,ko01230,map00010,map00030,map00051,map00680,map00710,map01100,map01110,map01120,map01130,map01200,map01230	Glycolytic	5.1e-63	246.9	fructose-bisphosphate aldolase
DN10000_c0_g2	DN10000_c0_g2_i4	4.1.2.13	57918.XP_004290303.1	G	-	ko:K01623	ko00010,ko00030,ko00051,ko00680,ko00710,ko01100,ko01110,ko01120,ko01130,ko01200,ko01230,map00010,map00030,map00051,map00680,map00710,map01100,map01110,map01120,map01130,map01200,map01230	Glycolytic	9.6e-201	706.1	fructose-bisphosphate aldolase
DN10000_c0_g2	DN10000_c0_g2_i5	4.1.2.13	4098.XP_009613926.1	G	-	ko:K01623	ko00010,ko00030,ko00051,ko00680,ko00710,ko01100,ko01110,ko01120,ko01130,ko01200,ko01230,map00010,map00030,map00051,map00680,map00710,map01100,map01110,map01120,map01130,map01200,map01230	Glycolytic	2.8e-174	617.8	Belongs to the class I fructose-bisphosphate aldolase family
DN10000_c0_g2	DN10000_c0_g2_i6	4.1.2.13	4432.XP_010271476.1	G	-	ko:K01623	ko00010,ko00030,ko00051,ko00680,ko00710,ko01100,ko01110,ko01120,ko01130,ko01200,ko01230,map00010,map00030,map00051,map00680,map00710,map01100,map01110,map01120,map01130,map01200,map01230	Glycolytic	3e-202	711.1	fructose-bisphosphate aldolase
DN10000_c0_g2	DN10000_c0_g2_i7	4.1.2.13	4081.Solyc02g062340.2.1	G	-	ko:K01623	ko00010,ko00030,ko00051,ko00680,ko00710,ko01100,ko01110,ko01120,ko01130,ko01200,ko01230,map00010,map00030,map00051,map00680,map00710,map01100,map01110,map01120,map01130,map01200,map01230	Glycolytic	3.4e-68	264.2	Belongs to the class I fructose-bisphosphate aldolase family
DN10000_c0_g2	DN10000_c0_g2_i8	4.1.2.13	29760.VIT_04s0023g03010.t01	G	-	ko:K01623	ko00010,ko00030,ko00051,ko00680,ko00710,ko01100,ko01110,ko01120,ko01130,ko01200,ko01230,map00010,map00030,map00051,map00680,map00710,map01100,map01110,map01120,map01130,map01200,map01230	Glycolytic	2.5e-201	708	fructose-bisphosphate aldolase
DN10000_c0_g2	DN10000_c0_g2_i9	4.1.2.13	29730.Gorai.013G032400.1	G	-	ko:K01623	ko00010,ko00030,ko00051,ko00680,ko00710,ko01100,ko01110,ko01120,ko01130,ko01200,ko01230,map00010,map00030,map00051,map00680,map00710,map01100,map01110,map01120,map01130,map01200,map01230	Glycolytic	5.1e-63	246.9	fructose-bisphosphate aldolase
DN10000_c0_g3	DN10000_c0_g3_i1	4.1.2.13	218851.Aquca_019_00006.1	G	GO:0003674,GO:0003824,GO:0004332,GO:0005575,GO:0005622,GO:0005623,GO:0005737,GO:0005829,GO:0005975,GO:0005984,GO:0005985,GO:0005986,GO:0005996,GO:0006006,GO:0006082,GO:0006090,GO:0006091,GO:0006094,GO:0006096,GO:0006139,GO:0006163,GO:0006164,GO:0006165,GO:0006725,GO:0006732,GO:0006733,GO:0006753,GO:0006754,GO:0006757,GO:0006793,GO:0006796,GO:0006807,GO:0006950,GO:0007275,GO:0008150,GO:0008152,GO:…	ko:K01623	ko00010,ko00030,ko00051,ko00680,ko00710,ko01100,ko01110,ko01120,ko01130,ko01200,ko01230,map00010,map00030,map00051,map00680,map00710,map01100,map01110,map01120,map01130,map01200,map01230	Glycolytic	5.1e-185	653.7	fructose-bisphosphate aldolase
DN10000_c1_g1	DN10000_c1_g1_i1	2.3.2.27	29760.VIT_05s0020g02680.t01	O	GO:0003674,GO:0003824,GO:0004842,GO:0006464,GO:0006807,GO:0008150,GO:0008152,GO:0009987,GO:0016567,GO:0016740,GO:0019538,GO:0019787,GO:0032446,GO:0036211,GO:0043170,GO:0043412,GO:0044237,GO:0044238,GO:0044260,GO:0044267,GO:0070647,GO:0071704,GO:0140096,GO:1901564	ko:K10604	ko04120,map04120	zf-C3HC4_3	6e-112	411	E3 ubiquitin-protein ligase
DN10000_c1_g1	DN10000_c1_g1_i2	2.3.2.27	3641.EOY05530	O	GO:0003674,GO:0003824,GO:0004842,GO:0006464,GO:0006807,GO:0008150,GO:0008152,GO:0009987,GO:0016567,GO:0016740,GO:0019538,GO:0019787,GO:0032446,GO:0036211,GO:0043170,GO:0043412,GO:0044237,GO:0044238,GO:0044260,GO:0044267,GO:0070647,GO:0071704,GO:0140096,GO:1901564	ko:K10604	ko04120,map04120	zf-C3HC4_3	1.2e-17	96.7	E3 ubiquitin-protein ligase
DN10001_c0_g1	DN10001_c0_g1_i1	-	102107.XP_008233155.1	S	GO:0003674,GO:0003824,GO:0004144,GO:0005575,GO:0005622,GO:0005623,GO:0005737,GO:0005783,GO:0005886,GO:0006629,GO:0006638,GO:0006639,GO:0006641,GO:0008150,GO:0008152,GO:0008374,GO:0008610,GO:0009058,GO:0009987,GO:0010025,GO:0010166,GO:0012505,GO:0016020,GO:0016411,GO:0016740,GO:0016746,GO:0016747,GO:0019432,GO:0043226,GO:0043227,GO:0043229,GO:0043231,GO:0044237,GO:0044238,GO:0044249,GO:0044255,GO:…	-	-	DUF1298,WES_acyltransf	1.6e-119	436.4	O-acyltransferase (WSD1-like)
DN10001_c0_g1	DN10001_c0_g1_i2	-	102107.XP_008233155.1	S	GO:0003674,GO:0003824,GO:0004144,GO:0005575,GO:0005622,GO:0005623,GO:0005737,GO:0005783,GO:0005886,GO:0006629,GO:0006638,GO:0006639,GO:0006641,GO:0008150,GO:0008152,GO:0008374,GO:0008610,GO:0009058,GO:0009987,GO:0010025,GO:0010166,GO:0012505,GO:0016020,GO:0016411,GO:0016740,GO:0016746,GO:0016747,GO:0019432,GO:0043226,GO:0043227,GO:0043229,GO:0043231,GO:0044237,GO:0044238,GO:0044249,GO:0044255,GO:…	-	-	DUF1298,WES_acyltransf	3.5e-144	518.5	O-acyltransferase (WSD1-like)
DN10004_c0_g4	DN10004_c0_g4_i1	-	4113.PGSC0003DMT400036564	S	-	-	-	SelK_SelG	4.1e-34	150.6	Selenoprotein SelK_SelG
DN10004_c0_g4	DN10004_c0_g4_i2	-	4113.PGSC0003DMT400036564	S	-	-	-	SelK_SelG	2.9e-37	161	Selenoprotein SelK_SelG
DN10004_c0_g4	DN10004_c0_g4_i3	-	4113.PGSC0003DMT400036564	S	-	-	-	SelK_SelG	5.1e-34	150.2	Selenoprotein SelK_SelG
DN10007_c0_g1	DN10007_c0_g1_i1	-	3649.evm.model.supercontig_3.160	Q	GO:0001101,GO:0002229,GO:0002239,GO:0003674,GO:0003824,GO:0004497,GO:0006082,GO:0006725,GO:0006950,GO:0006952,GO:0007275,GO:0007568,GO:0008150,GO:0008152,GO:0009056,GO:0009058,GO:0009605,GO:0009607,GO:0009617,GO:0009620,GO:0009696,GO:0009719,GO:0009725,GO:0009751,GO:0009812,GO:0009813,GO:0009987,GO:0010033,GO:0010150,GO:0010817,GO:0014070,GO:0016054,GO:0016491,GO:0016705,GO:0016706,GO:0016709,GO:…	-	-	2OG-FeII_Oxy,DIOX_N	9.3e-76	289.7	Belongs to the iron ascorbate-dependent oxidoreductase family
DN10007_c0_g1	DN10007_c0_g1_i2	-	4096.XP_009797505.1	Q	GO:0001101,GO:0002229,GO:0002239,GO:0003674,GO:0003824,GO:0004497,GO:0006082,GO:0006725,GO:0006950,GO:0006952,GO:0007275,GO:0007568,GO:0008150,GO:0008152,GO:0009056,GO:0009058,GO:0009605,GO:0009607,GO:0009617,GO:0009620,GO:0009696,GO:0009719,GO:0009725,GO:0009751,GO:0009812,GO:0009813,GO:0009987,GO:0010033,GO:0010150,GO:0010817,GO:0014070,GO:0016054,GO:0016491,GO:0016705,GO:0016706,GO:0016709,GO:…	-	-	2OG-FeII_Oxy,DIOX_N	1e-148	533.1	Belongs to the iron ascorbate-dependent oxidoreductase family
DN10008_c0_g1	DN10008_c0_g1_i14	-	4565.Traes_3DL_D1AFDC9F4.1	S	-	-	-	PHD	3e-22	111.7	PHD finger protein
DN10008_c0_g1	DN10008_c0_g1_i16	-	29760.VIT_07s0130g00210.t01	S	-	-	-	PHD	1.1e-143	516.5	PHD finger protein
DN10008_c0_g1	DN10008_c0_g1_i17	-	2711.XP_006466218.1	S	-	-	-	PHD	9.6e-102	376.7	PHD finger protein
DN10008_c0_g1	DN10008_c0_g1_i18	-	29760.VIT_07s0130g00210.t01	S	-	-	-	PHD	3.5e-139	501.5	PHD finger protein
DN10008_c0_g1	DN10008_c0_g1_i26	-	4155.Migut.H02544.1.p	S	-	-	-	PHD	1.4e-210	739.2	PHD-finger
DN10008_c0_g1	DN10008_c0_g1_i29	-	3760.EMJ15490	S	-	-	-	PHD	7.7e-34	150.2	PHD finger protein
DN10008_c0_g1	DN10008_c0_g1_i9	-	29760.VIT_07s0130g00210.t01	S	-	-	-	PHD	1.5e-145	522.7	PHD finger protein
DN10008_c0_g3	DN10008_c0_g3_i1	-	3760.EMJ14129	S	-	-	-	PHD	3.9e-41	174.5	PHD finger protein
DN1000_c0_g1	DN1000_c0_g1_i12	2.7.1.48	29760.VIT_19s0015g01730.t01	F	GO:0003674,GO:0003824,GO:0004849,GO:0005575,GO:0005622,GO:0005623,GO:0005737,GO:0005829,GO:0006139,GO:0006206,GO:0006213,GO:0006220,GO:0006221,GO:0006222,GO:0006725,GO:0006753,GO:0006793,GO:0006796,GO:0006807,GO:0008150,GO:0008152,GO:0008655,GO:0009058,GO:0009112,GO:0009116,GO:0009117,GO:0009119,GO:0009123,GO:0009124,GO:0009129,GO:0009130,GO:0009156,GO:0009161,GO:0009163,GO:0009165,GO:0009173,GO:…	ko:K00876	ko00240,ko00983,ko01100,map00240,map00983,map01100	PRK,UPRTase	2e-148	531.9	belongs to the uridine kinase family
DN1000_c0_g1	DN1000_c0_g1_i13	2.7.1.48	3694.POPTR_0011s16790.1	F	GO:0003674,GO:0003824,GO:0004849,GO:0005575,GO:0005622,GO:0005623,GO:0005737,GO:0005829,GO:0006139,GO:0006206,GO:0006213,GO:0006220,GO:0006221,GO:0006222,GO:0006725,GO:0006753,GO:0006793,GO:0006796,GO:0006807,GO:0008150,GO:0008152,GO:0008655,GO:0009058,GO:0009112,GO:0009116,GO:0009117,GO:0009119,GO:0009123,GO:0009124,GO:0009129,GO:0009130,GO:0009156,GO:0009161,GO:0009163,GO:0009165,GO:0009173,GO:…	ko:K00876	ko00240,ko00983,ko01100,map00240,map00983,map01100	PRK,UPRTase	2.2e-233	814.7	Belongs to the uridine kinase family
DN1000_c0_g1	DN1000_c0_g1_i14	2.7.1.48	3988.XP_002519634.1	F	GO:0003674,GO:0003824,GO:0004849,GO:0005575,GO:0005622,GO:0005623,GO:0005737,GO:0005829,GO:0006139,GO:0006206,GO:0006213,GO:0006220,GO:0006221,GO:0006222,GO:0006725,GO:0006753,GO:0006793,GO:0006796,GO:0006807,GO:0008150,GO:0008152,GO:0008655,GO:0009058,GO:0009112,GO:0009116,GO:0009117,GO:0009119,GO:0009123,GO:0009124,GO:0009129,GO:0009130,GO:0009156,GO:0009161,GO:0009163,GO:0009165,GO:0009173,GO:…	ko:K00876	ko00240,ko00983,ko01100,map00240,map00983,map01100	PRK,UPRTase	1.1e-104	386	Belongs to the uridine kinase family
DN1000_c0_g1	DN1000_c0_g1_i15	2.7.1.48	3694.POPTR_0011s16790.1	F	GO:0003674,GO:0003824,GO:0004849,GO:0005575,GO:0005622,GO:0005623,GO:0005737,GO:0005829,GO:0006139,GO:0006206,GO:0006213,GO:0006220,GO:0006221,GO:0006222,GO:0006725,GO:0006753,GO:0006793,GO:0006796,GO:0006807,GO:0008150,GO:0008152,GO:0008655,GO:0009058,GO:0009112,GO:0009116,GO:0009117,GO:0009119,GO:0009123,GO:0009124,GO:0009129,GO:0009130,GO:0009156,GO:0009161,GO:0009163,GO:0009165,GO:0009173,GO:…	ko:K00876	ko00240,ko00983,ko01100,map00240,map00983,map01100	PRK,UPRTase	4.7e-247	860.1	Belongs to the uridine kinase family
DN1000_c0_g1	DN1000_c0_g1_i18	2.7.1.48	3694.POPTR_0011s16790.1	F	GO:0003674,GO:0003824,GO:0004849,GO:0005575,GO:0005622,GO:0005623,GO:0005737,GO:0005829,GO:0006139,GO:0006206,GO:0006213,GO:0006220,GO:0006221,GO:0006222,GO:0006725,GO:0006753,GO:0006793,GO:0006796,GO:0006807,GO:0008150,GO:0008152,GO:0008655,GO:0009058,GO:0009112,GO:0009116,GO:0009117,GO:0009119,GO:0009123,GO:0009124,GO:0009129,GO:0009130,GO:0009156,GO:0009161,GO:0009163,GO:0009165,GO:0009173,GO:…	ko:K00876	ko00240,ko00983,ko01100,map00240,map00983,map01100	PRK,UPRTase	2.2e-233	814.7	Belongs to the uridine kinase family
DN1000_c0_g1	DN1000_c0_g1_i19	2.7.1.48	3694.POPTR_0011s16790.1	F	GO:0003674,GO:0003824,GO:0004849,GO:0005575,GO:0005622,GO:0005623,GO:0005737,GO:0005829,GO:0006139,GO:0006206,GO:0006213,GO:0006220,GO:0006221,GO:0006222,GO:0006725,GO:0006753,GO:0006793,GO:0006796,GO:0006807,GO:0008150,GO:0008152,GO:0008655,GO:0009058,GO:0009112,GO:0009116,GO:0009117,GO:0009119,GO:0009123,GO:0009124,GO:0009129,GO:0009130,GO:0009156,GO:0009161,GO:0009163,GO:0009165,GO:0009173,GO:…	ko:K00876	ko00240,ko00983,ko01100,map00240,map00983,map01100	PRK,UPRTase	9.4e-65	252.7	Belongs to the uridine kinase family
DN1000_c0_g1	DN1000_c0_g1_i2	2.7.1.48	29760.VIT_19s0015g01730.t01	F	GO:0003674,GO:0003824,GO:0004849,GO:0005575,GO:0005622,GO:0005623,GO:0005737,GO:0005829,GO:0006139,GO:0006206,GO:0006213,GO:0006220,GO:0006221,GO:0006222,GO:0006725,GO:0006753,GO:0006793,GO:0006796,GO:0006807,GO:0008150,GO:0008152,GO:0008655,GO:0009058,GO:0009112,GO:0009116,GO:0009117,GO:0009119,GO:0009123,GO:0009124,GO:0009129,GO:0009130,GO:0009156,GO:0009161,GO:0009163,GO:0009165,GO:0009173,GO:…	ko:K00876	ko00240,ko00983,ko01100,map00240,map00983,map01100	PRK,UPRTase	2e-148	531.9	belongs to the uridine kinase family
DN1000_c0_g1	DN1000_c0_g1_i21	2.7.1.48	29760.VIT_19s0015g01730.t01	F	GO:0003674,GO:0003824,GO:0004849,GO:0005575,GO:0005622,GO:0005623,GO:0005737,GO:0005829,GO:0006139,GO:0006206,GO:0006213,GO:0006220,GO:0006221,GO:0006222,GO:0006725,GO:0006753,GO:0006793,GO:0006796,GO:0006807,GO:0008150,GO:0008152,GO:0008655,GO:0009058,GO:0009112,GO:0009116,GO:0009117,GO:0009119,GO:0009123,GO:0009124,GO:0009129,GO:0009130,GO:0009156,GO:0009161,GO:0009163,GO:0009165,GO:0009173,GO:…	ko:K00876	ko00240,ko00983,ko01100,map00240,map00983,map01100	PRK,UPRTase	2.8e-148	531.6	belongs to the uridine kinase family
DN1000_c0_g1	DN1000_c0_g1_i23	2.7.1.48	161934.XP_010676109.1	F	-	ko:K00876	ko00240,ko00983,ko01100,map00240,map00983,map01100	PRK,UPRTase	1.7e-148	531.9	belongs to the uridine kinase family
DN1000_c0_g1	DN1000_c0_g1_i6	2.7.1.48	3702.AT4G26510.1	F	GO:0003674,GO:0003824,GO:0004849,GO:0005575,GO:0005622,GO:0005623,GO:0005737,GO:0005829,GO:0006139,GO:0006206,GO:0006213,GO:0006220,GO:0006221,GO:0006222,GO:0006725,GO:0006753,GO:0006793,GO:0006796,GO:0006807,GO:0008150,GO:0008152,GO:0008655,GO:0009058,GO:0009112,GO:0009116,GO:0009117,GO:0009119,GO:0009123,GO:0009124,GO:0009129,GO:0009130,GO:0009156,GO:0009161,GO:0009163,GO:0009165,GO:0009173,GO:…	ko:K00876	ko00240,ko00983,ko01100,map00240,map00983,map01100	PRK,UPRTase	1.4e-63	248.8	Belongs to the uridine kinase family
DN10010_c0_g1	DN10010_c0_g1_i1	-	4155.Migut.F01835.1.p	Z	GO:0000003,GO:0000226,GO:0000278,GO:0000280,GO:0000923,GO:0000930,GO:0003674,GO:0005198,GO:0005200,GO:0005488,GO:0005515,GO:0005575,GO:0005622,GO:0005623,GO:0005634,GO:0005635,GO:0005654,GO:0005737,GO:0005813,GO:0005815,GO:0005856,GO:0005874,GO:0005881,GO:0005938,GO:0006996,GO:0007010,GO:0007017,GO:0007020,GO:0007049,GO:0007051,GO:0007052,GO:0007098,GO:0007275,GO:0008092,GO:0008104,GO:0008150,GO:…	ko:K16569	-	Spc97_Spc98	9e-209	733	Gamma-tubulin complex is necessary for microtubule nucleation at the centrosome
DN10010_c0_g1	DN10010_c0_g1_i2	-	4096.XP_009779521.1	Z	GO:0000003,GO:0000226,GO:0000278,GO:0000280,GO:0000923,GO:0000930,GO:0003674,GO:0005198,GO:0005200,GO:0005488,GO:0005515,GO:0005575,GO:0005622,GO:0005623,GO:0005634,GO:0005635,GO:0005654,GO:0005737,GO:0005813,GO:0005815,GO:0005856,GO:0005874,GO:0005881,GO:0005938,GO:0006996,GO:0007010,GO:0007017,GO:0007020,GO:0007049,GO:0007051,GO:0007052,GO:0007098,GO:0007275,GO:0008092,GO:0008104,GO:0008150,GO:…	ko:K16569	-	Spc97_Spc98	1.4e-300	1038.5	Gamma-tubulin complex is necessary for microtubule nucleation at the centrosome
DN10010_c0_g1	DN10010_c0_g1_i3	-	4096.XP_009779521.1	Z	GO:0000003,GO:0000226,GO:0000278,GO:0000280,GO:0000923,GO:0000930,GO:0003674,GO:0005198,GO:0005200,GO:0005488,GO:0005515,GO:0005575,GO:0005622,GO:0005623,GO:0005634,GO:0005635,GO:0005654,GO:0005737,GO:0005813,GO:0005815,GO:0005856,GO:0005874,GO:0005881,GO:0005938,GO:0006996,GO:0007010,GO:0007017,GO:0007020,GO:0007049,GO:0007051,GO:0007052,GO:0007098,GO:0007275,GO:0008092,GO:0008104,GO:0008150,GO:…	ko:K16569	-	Spc97_Spc98	5.7e-63	247.3	Gamma-tubulin complex is necessary for microtubule nucleation at the centrosome
DN10010_c0_g1	DN10010_c0_g1_i4	-	4155.Migut.F01835.1.p	Z	GO:0000003,GO:0000226,GO:0000278,GO:0000280,GO:0000923,GO:0000930,GO:0003674,GO:0005198,GO:0005200,GO:0005488,GO:0005515,GO:0005575,GO:0005622,GO:0005623,GO:0005634,GO:0005635,GO:0005654,GO:0005737,GO:0005813,GO:0005815,GO:0005856,GO:0005874,GO:0005881,GO:0005938,GO:0006996,GO:0007010,GO:0007017,GO:0007020,GO:0007049,GO:0007051,GO:0007052,GO:0007098,GO:0007275,GO:0008092,GO:0008104,GO:0008150,GO:…	ko:K16569	-	Spc97_Spc98	3.3e-30	137.9	Gamma-tubulin complex is necessary for microtubule nucleation at the centrosome
DN10010_c0_g1	DN10010_c0_g1_i5	-	4096.XP_009779521.1	Z	GO:0000003,GO:0000226,GO:0000278,GO:0000280,GO:0000923,GO:0000930,GO:0003674,GO:0005198,GO:0005200,GO:0005488,GO:0005515,GO:0005575,GO:0005622,GO:0005623,GO:0005634,GO:0005635,GO:0005654,GO:0005737,GO:0005813,GO:0005815,GO:0005856,GO:0005874,GO:0005881,GO:0005938,GO:0006996,GO:0007010,GO:0007017,GO:0007020,GO:0007049,GO:0007051,GO:0007052,GO:0007098,GO:0007275,GO:0008092,GO:0008104,GO:0008150,GO:…	ko:K16569	-	Spc97_Spc98	3.4e-42	177.9	Gamma-tubulin complex is necessary for microtubule nucleation at the centrosome
DN10010_c1_g1	DN10010_c1_g1_i3	-	102107.XP_008230919.1	Z	GO:0000003,GO:0000226,GO:0000278,GO:0000280,GO:0000923,GO:0000930,GO:0000931,GO:0003674,GO:0005198,GO:0005200,GO:0005488,GO:0005515,GO:0005575,GO:0005622,GO:0005623,GO:0005737,GO:0005813,GO:0005815,GO:0005816,GO:0005822,GO:0005825,GO:0005829,GO:0005856,GO:0006810,GO:0006928,GO:0006996,GO:0007010,GO:0007017,GO:0007018,GO:0007020,GO:0007049,GO:0007051,GO:0007052,GO:0007097,GO:0007098,GO:0007163,GO:…	ko:K16573	-	Spc97_Spc98	1.2e-142	513.8	microtubule nucleation by microtubule organizing center
DN10010_c1_g1	DN10010_c1_g1_i5	-	3656.XP_008454797.1	H	-	-	-	RVP_2,RVT_1,Retrotrans_gag,rve	1.8e-86	327	transposition, RNA-mediated
DN10010_c1_g1	DN10010_c1_g1_i7	-	3760.EMJ09618	Z	GO:0000003,GO:0000226,GO:0000278,GO:0000280,GO:0000923,GO:0000930,GO:0000931,GO:0003674,GO:0005198,GO:0005200,GO:0005488,GO:0005515,GO:0005575,GO:0005622,GO:0005623,GO:0005737,GO:0005813,GO:0005815,GO:0005816,GO:0005822,GO:0005825,GO:0005829,GO:0005856,GO:0006810,GO:0006928,GO:0006996,GO:0007010,GO:0007017,GO:0007018,GO:0007020,GO:0007049,GO:0007051,GO:0007052,GO:0007097,GO:0007098,GO:0007163,GO:…	ko:K16573	-	Spc97_Spc98	1.7e-105	390.2	microtubule nucleation by microtubule organizing center
DN10010_c1_g2	DN10010_c1_g2_i1	-	29760.VIT_07s0031g02810.t01	Z	GO:0000003,GO:0000226,GO:0000278,GO:0000280,GO:0000923,GO:0000930,GO:0000931,GO:0003674,GO:0005198,GO:0005200,GO:0005488,GO:0005515,GO:0005575,GO:0005622,GO:0005623,GO:0005737,GO:0005813,GO:0005815,GO:0005816,GO:0005822,GO:0005825,GO:0005829,GO:0005856,GO:0006810,GO:0006928,GO:0006996,GO:0007010,GO:0007017,GO:0007018,GO:0007020,GO:0007049,GO:0007051,GO:0007052,GO:0007097,GO:0007098,GO:0007163,GO:…	ko:K16573	-	Spc97_Spc98	8.3e-119	434.1	Gamma-tubulin complex is necessary for microtubule nucleation at the centrosome
DN10011_c0_g1	DN10011_c0_g1_i1	-	3694.POPTR_0012s02230.1	T	-	ko:K06268	ko04010,ko04020,ko04022,ko04114,ko04218,ko04310,ko04360,ko04370,ko04380,ko04650,ko04658,ko04659,ko04660,ko04662,ko04720,ko04724,ko04921,ko04922,ko04924,ko05010,ko05014,ko05031,ko05152,ko05166,ko05167,map04010,map04020,map04022,map04114,map04218,map04310,map04360,map04370,map04380,map04650,map04658,map04659,map04660,map04662,map04720,map04724,map04921,map04922,map04924,map05010,map05014,map05031,m…	EF-hand_1,EF-hand_5,EF-hand_7,EF-hand_8	2.7e-33	147.9	Calcineurin B-like protein
DN10011_c0_g1	DN10011_c0_g1_i3	-	71139.XP_010049044.1	T	-	ko:K06268	ko04010,ko04020,ko04022,ko04114,ko04218,ko04310,ko04360,ko04370,ko04380,ko04650,ko04658,ko04659,ko04660,ko04662,ko04720,ko04724,ko04921,ko04922,ko04924,ko05010,ko05014,ko05031,ko05152,ko05166,ko05167,map04010,map04020,map04022,map04114,map04218,map04310,map04360,map04370,map04380,map04650,map04658,map04659,map04660,map04662,map04720,map04724,map04921,map04922,map04924,map05010,map05014,map05031,m…	EF-hand_1,EF-hand_5	4.2e-102	377.5	calcineurin b-like protein
DN10011_c0_g1	DN10011_c0_g1_i4	-	71139.XP_010049044.1	T	-	ko:K06268	ko04010,ko04020,ko04022,ko04114,ko04218,ko04310,ko04360,ko04370,ko04380,ko04650,ko04658,ko04659,ko04660,ko04662,ko04720,ko04724,ko04921,ko04922,ko04924,ko05010,ko05014,ko05031,ko05152,ko05166,ko05167,map04010,map04020,map04022,map04114,map04218,map04310,map04360,map04370,map04380,map04650,map04658,map04659,map04660,map04662,map04720,map04724,map04921,map04922,map04924,map05010,map05014,map05031,m…	EF-hand_1,EF-hand_5	1.7e-59	235.3	calcineurin b-like protein
DN10011_c0_g1	DN10011_c0_g1_i5	-	71139.XP_010049044.1	T	-	ko:K06268	ko04010,ko04020,ko04022,ko04114,ko04218,ko04310,ko04360,ko04370,ko04380,ko04650,ko04658,ko04659,ko04660,ko04662,ko04720,ko04724,ko04921,ko04922,ko04924,ko05010,ko05014,ko05031,ko05152,ko05166,ko05167,map04010,map04020,map04022,map04114,map04218,map04310,map04360,map04370,map04380,map04650,map04658,map04659,map04660,map04662,map04720,map04724,map04921,map04922,map04924,map05010,map05014,map05031,m…	EF-hand_1,EF-hand_5	4.2e-102	377.5	calcineurin b-like protein
DN10011_c0_g1	DN10011_c0_g1_i6	-	71139.XP_010049044.1	T	-	ko:K06268	ko04010,ko04020,ko04022,ko04114,ko04218,ko04310,ko04360,ko04370,ko04380,ko04650,ko04658,ko04659,ko04660,ko04662,ko04720,ko04724,ko04921,ko04922,ko04924,ko05010,ko05014,ko05031,ko05152,ko05166,ko05167,map04010,map04020,map04022,map04114,map04218,map04310,map04360,map04370,map04380,map04650,map04658,map04659,map04660,map04662,map04720,map04724,map04921,map04922,map04924,map05010,map05014,map05031,m…	EF-hand_1,EF-hand_5	4.2e-102	377.5	calcineurin b-like protein
DN10013_c0_g2	DN10013_c0_g2_i1	-	4081.Solyc06g065260.2.1	T	-	-	-	LRRNT_2,LRR_1,LRR_6,LRR_8,Pkinase	3.1e-127	463	Belongs to the protein kinase superfamily. Ser Thr protein kinase family
DN10013_c0_g2	DN10013_c0_g2_i2	-	4081.Solyc06g065260.2.1	T	-	-	-	LRRNT_2,LRR_1,LRR_6,LRR_8,Pkinase	3.1e-127	463	Belongs to the protein kinase superfamily. Ser Thr protein kinase family
DN10013_c0_g2	DN10013_c0_g2_i5	-	4081.Solyc06g065260.2.1	T	-	-	-	LRRNT_2,LRR_1,LRR_6,LRR_8,Pkinase	1.1e-113	417.9	Belongs to the protein kinase superfamily. Ser Thr protein kinase family
DN10013_c0_g2	DN10013_c0_g2_i6	-	4081.Solyc06g065260.2.1	T	-	-	-	LRRNT_2,LRR_1,LRR_6,LRR_8,Pkinase	3.1e-127	463	Belongs to the protein kinase superfamily. Ser Thr protein kinase family
DN10014_c0_g1	DN10014_c0_g1_i1	-	4096.XP_009794035.1	K	-	ko:K10802,ko:K11296	ko03410,ko04140,ko04217,map03410,map04140,map04217	HMG_box	6.6e-33	146.7	high mobility group
DN10014_c0_g1	DN10014_c0_g1_i2	-	218851.Aquca_015_00344.1	K	GO:0000785,GO:0003674,GO:0003676,GO:0003677,GO:0003682,GO:0003700,GO:0005198,GO:0005488,GO:0005575,GO:0005622,GO:0005623,GO:0005634,GO:0005694,GO:0005737,GO:0006325,GO:0006333,GO:0006355,GO:0006996,GO:0008150,GO:0009889,GO:0009987,GO:0010468,GO:0010556,GO:0016043,GO:0019219,GO:0019222,GO:0030527,GO:0031323,GO:0031326,GO:0043226,GO:0043227,GO:0043228,GO:0043229,GO:0043231,GO:0043232,GO:0044422,GO:…	ko:K10802,ko:K11295,ko:K11296	ko03410,ko04140,ko04217,map03410,map04140,map04217	HMG_box	4.5e-33	147.5	High Mobility Group
DN10015_c0_g1	DN10015_c0_g1_i1	2.7.7.6	4155.Migut.J01387.1.p	K	GO:0000428,GO:0000959,GO:0003674,GO:0003824,GO:0003899,GO:0005575,GO:0005622,GO:0005623,GO:0005737,GO:0005739,GO:0006139,GO:0006351,GO:0006390,GO:0006725,GO:0006807,GO:0008150,GO:0008152,GO:0009058,GO:0009059,GO:0009536,GO:0009987,GO:0010467,GO:0016070,GO:0016740,GO:0016772,GO:0016779,GO:0018130,GO:0019438,GO:0030880,GO:0032774,GO:0032991,GO:0034062,GO:0034245,GO:0034641,GO:0034645,GO:0034654,GO:…	ko:K00960,ko:K10908	-	RNA_pol,RPOL_N	0	1083.2	DNA-dependent RNA polymerase catalyzes the transcription of DNA into RNA using the four ribonucleoside triphosphates as substrates
DN10015_c0_g1	DN10015_c0_g1_i2	2.7.7.6	4155.Migut.J01387.1.p	K	GO:0000428,GO:0000959,GO:0003674,GO:0003824,GO:0003899,GO:0005575,GO:0005622,GO:0005623,GO:0005737,GO:0005739,GO:0006139,GO:0006351,GO:0006390,GO:0006725,GO:0006807,GO:0008150,GO:0008152,GO:0009058,GO:0009059,GO:0009536,GO:0009987,GO:0010467,GO:0016070,GO:0016740,GO:0016772,GO:0016779,GO:0018130,GO:0019438,GO:0030880,GO:0032774,GO:0032991,GO:0034062,GO:0034245,GO:0034641,GO:0034645,GO:0034654,GO:…	ko:K00960,ko:K10908	-	RNA_pol,RPOL_N	0	1201	DNA-dependent RNA polymerase catalyzes the transcription of DNA into RNA using the four ribonucleoside triphosphates as substrates
DN10015_c0_g1	DN10015_c0_g1_i4	2.7.7.6	4096.XP_009764593.1	K	GO:0000428,GO:0000959,GO:0003674,GO:0003824,GO:0003899,GO:0005575,GO:0005622,GO:0005623,GO:0005737,GO:0005739,GO:0006139,GO:0006351,GO:0006390,GO:0006725,GO:0006807,GO:0008150,GO:0008152,GO:0009058,GO:0009059,GO:0009536,GO:0009987,GO:0010467,GO:0016070,GO:0016740,GO:0016772,GO:0016779,GO:0018130,GO:0019438,GO:0030880,GO:0032774,GO:0032991,GO:0034062,GO:0034245,GO:0034641,GO:0034645,GO:0034654,GO:…	ko:K00960,ko:K10908	-	RNA_pol,RPOL_N	6.3e-121	440.3	DNA-dependent RNA polymerase catalyzes the transcription of DNA into RNA using the four ribonucleoside triphosphates as substrates
DN10015_c0_g1	DN10015_c0_g1_i5	2.7.7.6	4081.Solyc07g005930.2.1	K	GO:0000428,GO:0000959,GO:0003674,GO:0003824,GO:0003899,GO:0005575,GO:0005622,GO:0005623,GO:0005737,GO:0005739,GO:0006139,GO:0006351,GO:0006390,GO:0006725,GO:0006807,GO:0008150,GO:0008152,GO:0009058,GO:0009059,GO:0009536,GO:0009987,GO:0010467,GO:0016070,GO:0016740,GO:0016772,GO:0016779,GO:0018130,GO:0019438,GO:0030880,GO:0032774,GO:0032991,GO:0034062,GO:0034245,GO:0034641,GO:0034645,GO:0034654,GO:…	ko:K00960,ko:K10908	-	RNA_pol,RPOL_N	0	1397.5	DNA-dependent RNA polymerase catalyzes the transcription of DNA into RNA using the four ribonucleoside triphosphates as substrates
DN10017_c0_g2	DN10017_c0_g2_i1	3.6.4.13	4113.PGSC0003DMT400081898	A	GO:0003674,GO:0003724,GO:0003824,GO:0004004,GO:0004386,GO:0005575,GO:0005622,GO:0005623,GO:0005634,GO:0005730,GO:0005737,GO:0006139,GO:0006725,GO:0006807,GO:0008026,GO:0008150,GO:0008152,GO:0008186,GO:0009987,GO:0010501,GO:0016070,GO:0016462,GO:0016787,GO:0016817,GO:0016818,GO:0016887,GO:0017111,GO:0031974,GO:0031981,GO:0034641,GO:0042623,GO:0043170,GO:0043226,GO:0043227,GO:0043228,GO:0043229,GO:…	ko:K19466	-	DEAD,Helicase_C,zf-HIT	4.6e-157	560.8	HIT zinc finger
DN10017_c1_g1	DN10017_c1_g1_i1	3.6.4.13	4113.PGSC0003DMT400081898	A	GO:0003674,GO:0003724,GO:0003824,GO:0004004,GO:0004386,GO:0005575,GO:0005622,GO:0005623,GO:0005634,GO:0005730,GO:0005737,GO:0006139,GO:0006725,GO:0006807,GO:0008026,GO:0008150,GO:0008152,GO:0008186,GO:0009987,GO:0010501,GO:0016070,GO:0016462,GO:0016787,GO:0016817,GO:0016818,GO:0016887,GO:0017111,GO:0031974,GO:0031981,GO:0034641,GO:0042623,GO:0043170,GO:0043226,GO:0043227,GO:0043228,GO:0043229,GO:…	ko:K19466	-	DEAD,Helicase_C,zf-HIT	5.3e-28	130.6	HIT zinc finger
DN10018_c0_g2	DN10018_c0_g2_i1	5.1.3.15	3750.XP_008341382.1	G	-	ko:K01792	ko00010,ko01100,ko01110,ko01120,ko01130,map00010,map01100,map01110,map01120,map01130	Aldose_epim	4.1e-52	210.7	Glucose-6-phosphate 1-epimerase
DN10019_c0_g1	DN10019_c0_g1_i1	-	3983.cassava4.1_006122m	G	GO:0005575,GO:0005622,GO:0005623,GO:0005737,GO:0005768,GO:0005794,GO:0005802,GO:0012505,GO:0031410,GO:0031982,GO:0031984,GO:0043226,GO:0043227,GO:0043229,GO:0043231,GO:0044422,GO:0044424,GO:0044431,GO:0044444,GO:0044446,GO:0044464,GO:0097708,GO:0098791	-	-	O-FucT	3.6e-200	704.1	GDP-fucose protein O-fucosyltransferase
DN10019_c0_g1	DN10019_c0_g1_i3	-	4096.XP_009796002.1	G	GO:0005575,GO:0005622,GO:0005623,GO:0005737,GO:0005768,GO:0005794,GO:0005802,GO:0012505,GO:0031410,GO:0031982,GO:0031984,GO:0043226,GO:0043227,GO:0043229,GO:0043231,GO:0044422,GO:0044424,GO:0044431,GO:0044444,GO:0044446,GO:0044464,GO:0097708,GO:0098791	-	-	O-FucT	8.8e-88	329.7	GDP-fucose protein O-fucosyltransferase
DN10019_c0_g1	DN10019_c0_g1_i6	-	3983.cassava4.1_006122m	G	GO:0005575,GO:0005622,GO:0005623,GO:0005737,GO:0005768,GO:0005794,GO:0005802,GO:0012505,GO:0031410,GO:0031982,GO:0031984,GO:0043226,GO:0043227,GO:0043229,GO:0043231,GO:0044422,GO:0044424,GO:0044431,GO:0044444,GO:0044446,GO:0044464,GO:0097708,GO:0098791	-	-	O-FucT	8.8e-110	403.3	GDP-fucose protein O-fucosyltransferase
DN10019_c0_g1	DN10019_c0_g1_i7	-	3983.cassava4.1_006122m	G	GO:0005575,GO:0005622,GO:0005623,GO:0005737,GO:0005768,GO:0005794,GO:0005802,GO:0012505,GO:0031410,GO:0031982,GO:0031984,GO:0043226,GO:0043227,GO:0043229,GO:0043231,GO:0044422,GO:0044424,GO:0044431,GO:0044444,GO:0044446,GO:0044464,GO:0097708,GO:0098791	-	-	O-FucT	5.2e-233	813.5	GDP-fucose protein O-fucosyltransferase
DN1001_c0_g1	DN1001_c0_g1_i1	5.3.1.9	4096.XP_009775388.1	G	GO:0003674,GO:0003824,GO:0004347,GO:0005575,GO:0005622,GO:0005623,GO:0005737,GO:0005829,GO:0005975,GO:0005996,GO:0006006,GO:0006082,GO:0006090,GO:0006091,GO:0006094,GO:0006096,GO:0006139,GO:0006163,GO:0006164,GO:0006165,GO:0006725,GO:0006732,GO:0006733,GO:0006753,GO:0006754,GO:0006757,GO:0006793,GO:0006796,GO:0006807,GO:0008150,GO:0008152,GO:0009056,GO:0009058,GO:0009108,GO:0009117,GO:0009123,GO:…	ko:K01810	ko00010,ko00030,ko00500,ko00520,ko01100,ko01110,ko01120,ko01130,ko01200,map00010,map00030,map00500,map00520,map01100,map01110,map01120,map01130,map01200	PGI	1.2e-284	985.3	Glucose-6-phosphate isomerase
DN10020_c0_g1	DN10020_c0_g1_i1	-	3694.POPTR_0004s17920.1	O	GO:0000413,GO:0003674,GO:0003755,GO:0003824,GO:0005575,GO:0005622,GO:0005623,GO:0005737,GO:0005768,GO:0005770,GO:0005771,GO:0005783,GO:0005794,GO:0005795,GO:0005802,GO:0005829,GO:0006464,GO:0006807,GO:0008150,GO:0008152,GO:0009987,GO:0012505,GO:0016020,GO:0016853,GO:0016859,GO:0018193,GO:0018208,GO:0019538,GO:0031410,GO:0031982,GO:0031984,GO:0036211,GO:0043170,GO:0043226,GO:0043227,GO:0043229,GO:…	-	-	Pro_isomerase	2.5e-64	251.5	PPIases accelerate the folding of proteins. It catalyzes the cis-trans isomerization of proline imidic peptide bonds in oligopeptides
DN10020_c0_g1	DN10020_c0_g1_i2	-	218851.Aquca_006_00214.1	O	GO:0000413,GO:0003674,GO:0003755,GO:0003824,GO:0005575,GO:0005622,GO:0005623,GO:0005737,GO:0005768,GO:0005770,GO:0005771,GO:0005783,GO:0005794,GO:0005795,GO:0005802,GO:0005829,GO:0006464,GO:0006807,GO:0008150,GO:0008152,GO:0009987,GO:0012505,GO:0016020,GO:0016853,GO:0016859,GO:0018193,GO:0018208,GO:0019538,GO:0031410,GO:0031982,GO:0031984,GO:0036211,GO:0043170,GO:0043226,GO:0043227,GO:0043229,GO:…	-	-	Pro_isomerase	7.2e-51	206.5	PPIases accelerate the folding of proteins. It catalyzes the cis-trans isomerization of proline imidic peptide bonds in oligopeptides
DN10020_c0_g1	DN10020_c0_g1_i3	-	4155.Migut.B00096.1.p	O	GO:0000413,GO:0003674,GO:0003755,GO:0003824,GO:0005575,GO:0005622,GO:0005623,GO:0005737,GO:0005768,GO:0005770,GO:0005771,GO:0005783,GO:0005794,GO:0005795,GO:0005802,GO:0005829,GO:0006464,GO:0006807,GO:0008150,GO:0008152,GO:0009987,GO:0012505,GO:0016020,GO:0016853,GO:0016859,GO:0018193,GO:0018208,GO:0019538,GO:0031410,GO:0031982,GO:0031984,GO:0036211,GO:0043170,GO:0043226,GO:0043227,GO:0043229,GO:…	-	-	Pro_isomerase	3.5e-97	361.3	PPIases accelerate the folding of proteins. It catalyzes the cis-trans isomerization of proline imidic peptide bonds in oligopeptides
DN10020_c0_g1	DN10020_c0_g1_i4	-	3694.POPTR_0004s17920.1	O	GO:0000413,GO:0003674,GO:0003755,GO:0003824,GO:0005575,GO:0005622,GO:0005623,GO:0005737,GO:0005768,GO:0005770,GO:0005771,GO:0005783,GO:0005794,GO:0005795,GO:0005802,GO:0005829,GO:0006464,GO:0006807,GO:0008150,GO:0008152,GO:0009987,GO:0012505,GO:0016020,GO:0016853,GO:0016859,GO:0018193,GO:0018208,GO:0019538,GO:0031410,GO:0031982,GO:0031984,GO:0036211,GO:0043170,GO:0043226,GO:0043227,GO:0043229,GO:…	-	-	Pro_isomerase	2.5e-64	251.5	PPIases accelerate the folding of proteins. It catalyzes the cis-trans isomerization of proline imidic peptide bonds in oligopeptides
DN10025_c0_g1	DN10025_c0_g1_i2	-	4096.XP_009798625.1	T	-	-	-	LRR_1,LRR_6,LRR_8,Pkinase,Pkinase_Tyr	3.2e-160	572	Protein kinase domain
DN10025_c0_g1	DN10025_c0_g1_i4	-	4096.XP_009798625.1	T	-	-	-	LRR_1,LRR_6,LRR_8,Pkinase,Pkinase_Tyr	6.2e-173	614.4	Protein kinase domain
DN10025_c0_g1	DN10025_c0_g1_i5	-	4530.OS06T0589600-01	T	-	-	-	LRR_1,LRR_6,LRR_8,Pkinase,Pkinase_Tyr	1.3e-29	136	Protein kinase domain
DN10025_c0_g1	DN10025_c0_g1_i9	-	4155.Migut.L01330.1.p	T	-	-	-	LRR_1,LRR_6,LRR_8,Pkinase,Pkinase_Tyr	8.4e-203	713.8	Protein kinase domain
DN10027_c0_g1	DN10027_c0_g1_i2	-	4155.Migut.E00150.1.p	S	GO:0003674,GO:0005215,GO:0005575,GO:0005622,GO:0005623,GO:0005737,GO:0005886,GO:0005887,GO:0005938,GO:0006810,GO:0007154,GO:0007165,GO:0008150,GO:0009719,GO:0009725,GO:0009733,GO:0009734,GO:0009755,GO:0009987,GO:0010033,GO:0016020,GO:0016021,GO:0022857,GO:0023052,GO:0031224,GO:0031226,GO:0032870,GO:0042221,GO:0044424,GO:0044425,GO:0044444,GO:0044459,GO:0044464,GO:0050789,GO:0050794,GO:0050896,GO:…	-	-	EamA	6.1e-79	301.2	EamA-like transporter family
DN10027_c0_g1	DN10027_c0_g1_i3	-	4155.Migut.E00150.1.p	S	GO:0003674,GO:0005215,GO:0005575,GO:0005622,GO:0005623,GO:0005737,GO:0005886,GO:0005887,GO:0005938,GO:0006810,GO:0007154,GO:0007165,GO:0008150,GO:0009719,GO:0009725,GO:0009733,GO:0009734,GO:0009755,GO:0009987,GO:0010033,GO:0016020,GO:0016021,GO:0022857,GO:0023052,GO:0031224,GO:0031226,GO:0032870,GO:0042221,GO:0044424,GO:0044425,GO:0044444,GO:0044459,GO:0044464,GO:0050789,GO:0050794,GO:0050896,GO:…	-	-	EamA	2.2e-69	269.2	EamA-like transporter family
DN10027_c0_g1	DN10027_c0_g1_i5	-	3885.XP_007137543.1	S	GO:0003674,GO:0005215,GO:0005575,GO:0005622,GO:0005623,GO:0005737,GO:0005886,GO:0005887,GO:0005938,GO:0006810,GO:0007154,GO:0007165,GO:0008150,GO:0009719,GO:0009725,GO:0009733,GO:0009734,GO:0009755,GO:0009987,GO:0010033,GO:0016020,GO:0016021,GO:0022857,GO:0023052,GO:0031224,GO:0031226,GO:0032870,GO:0042221,GO:0044424,GO:0044425,GO:0044444,GO:0044459,GO:0044464,GO:0050789,GO:0050794,GO:0050896,GO:…	-	-	EamA	5.1e-51	208	WAT1-related protein
DN10027_c0_g1	DN10027_c0_g1_i6	-	3885.XP_007137543.1	S	GO:0003674,GO:0005215,GO:0005575,GO:0005622,GO:0005623,GO:0005737,GO:0005886,GO:0005887,GO:0005938,GO:0006810,GO:0007154,GO:0007165,GO:0008150,GO:0009719,GO:0009725,GO:0009733,GO:0009734,GO:0009755,GO:0009987,GO:0010033,GO:0016020,GO:0016021,GO:0022857,GO:0023052,GO:0031224,GO:0031226,GO:0032870,GO:0042221,GO:0044424,GO:0044425,GO:0044444,GO:0044459,GO:0044464,GO:0050789,GO:0050794,GO:0050896,GO:…	-	-	EamA	8.1e-49	200.7	WAT1-related protein
DN10027_c0_g1	DN10027_c0_g1_i9	-	4155.Migut.E00150.1.p	S	GO:0003674,GO:0005215,GO:0005575,GO:0005622,GO:0005623,GO:0005737,GO:0005886,GO:0005887,GO:0005938,GO:0006810,GO:0007154,GO:0007165,GO:0008150,GO:0009719,GO:0009725,GO:0009733,GO:0009734,GO:0009755,GO:0009987,GO:0010033,GO:0016020,GO:0016021,GO:0022857,GO:0023052,GO:0031224,GO:0031226,GO:0032870,GO:0042221,GO:0044424,GO:0044425,GO:0044444,GO:0044459,GO:0044464,GO:0050789,GO:0050794,GO:0050896,GO:…	-	-	EamA	4.5e-82	311.6	EamA-like transporter family
DN10028_c0_g1	DN10028_c0_g1_i1	-	3649.evm.model.supercontig_27.156	K	GO:0000981,GO:0000988,GO:0000989,GO:0001067,GO:0001076,GO:0001134,GO:0001135,GO:0003674,GO:0003676,GO:0003677,GO:0003700,GO:0005488,GO:0005575,GO:0005622,GO:0005623,GO:0005634,GO:0006355,GO:0006357,GO:0006950,GO:0008150,GO:0009266,GO:0009409,GO:0009628,GO:0009889,GO:0009891,GO:0009893,GO:0009987,GO:0010468,GO:0010556,GO:0010557,GO:0010604,GO:0010628,GO:0019219,GO:0019222,GO:0030154,GO:0031323,GO:…	ko:K09422	-	Myb_DNA-binding	1.6e-44	186.4	Myb-related protein
DN10028_c0_g2	DN10028_c0_g2_i2	-	3649.evm.model.supercontig_27.156	K	GO:0000981,GO:0000988,GO:0000989,GO:0001067,GO:0001076,GO:0001134,GO:0001135,GO:0003674,GO:0003676,GO:0003677,GO:0003700,GO:0005488,GO:0005575,GO:0005622,GO:0005623,GO:0005634,GO:0006355,GO:0006357,GO:0006950,GO:0008150,GO:0009266,GO:0009409,GO:0009628,GO:0009889,GO:0009891,GO:0009893,GO:0009987,GO:0010468,GO:0010556,GO:0010557,GO:0010604,GO:0010628,GO:0019219,GO:0019222,GO:0030154,GO:0031323,GO:…	ko:K09422	-	Myb_DNA-binding	2.4e-45	189.1	Myb-related protein
DN10028_c0_g3	DN10028_c0_g3_i1	-	71139.XP_010051860.1	K	GO:0000981,GO:0000988,GO:0000989,GO:0001067,GO:0001076,GO:0001134,GO:0001135,GO:0003674,GO:0003676,GO:0003677,GO:0003700,GO:0005488,GO:0005575,GO:0005622,GO:0005623,GO:0005634,GO:0006355,GO:0006357,GO:0006950,GO:0008150,GO:0009266,GO:0009409,GO:0009628,GO:0009889,GO:0009891,GO:0009893,GO:0009987,GO:0010468,GO:0010556,GO:0010557,GO:0010604,GO:0010628,GO:0019219,GO:0019222,GO:0030154,GO:0031323,GO:…	ko:K09422	-	Myb_DNA-binding	1.5e-44	186.4	Myb-related protein
DN10028_c0_g5	DN10028_c0_g5_i1	-	4432.XP_010277889.1	K	GO:0000981,GO:0000988,GO:0000989,GO:0001067,GO:0001076,GO:0001134,GO:0001135,GO:0003674,GO:0003676,GO:0003677,GO:0003700,GO:0005488,GO:0005575,GO:0005622,GO:0005623,GO:0005634,GO:0006355,GO:0006357,GO:0006950,GO:0008150,GO:0009266,GO:0009409,GO:0009628,GO:0009889,GO:0009891,GO:0009893,GO:0009987,GO:0010468,GO:0010556,GO:0010557,GO:0010604,GO:0010628,GO:0019219,GO:0019222,GO:0030154,GO:0031323,GO:…	ko:K09422	-	Myb_DNA-binding	1.1e-43	182.6	Myb-related protein Myb4-like
DN10028_c0_g6	DN10028_c0_g6_i1	-	102107.XP_008224916.1	K	GO:0000981,GO:0000988,GO:0000989,GO:0001067,GO:0001076,GO:0001134,GO:0001135,GO:0003674,GO:0003676,GO:0003677,GO:0003700,GO:0005488,GO:0005575,GO:0005622,GO:0005623,GO:0005634,GO:0006355,GO:0006357,GO:0006950,GO:0008150,GO:0009266,GO:0009409,GO:0009628,GO:0009889,GO:0009891,GO:0009893,GO:0009987,GO:0010468,GO:0010556,GO:0010557,GO:0010604,GO:0010628,GO:0019219,GO:0019222,GO:0030154,GO:0031323,GO:…	ko:K09422	-	Myb_DNA-binding	9e-43	180.6	Myb-related protein Myb4-like
DN1002_c0_g2	DN1002_c0_g2_i1	-	4081.Solyc05g056460.2.1	S	-	ko:K13173	-	ARGLU	1.9e-24	119.8	Arginine and glutamate-rich 1
DN1002_c0_g2	DN1002_c0_g2_i2	-	3885.XP_007137734.1	S	-	ko:K13173	-	ARGLU	1.4e-18	99	Arginine and glutamate-rich 1
DN10030_c0_g1	DN10030_c0_g1_i1	-	4113.PGSC0003DMT400002261	P	GO:0003674,GO:0005215,GO:0005216,GO:0005244,GO:0005253,GO:0005575,GO:0005622,GO:0005623,GO:0005737,GO:0005739,GO:0005740,GO:0005741,GO:0006810,GO:0006811,GO:0006820,GO:0008150,GO:0008308,GO:0008509,GO:0009526,GO:0009527,GO:0009536,GO:0015075,GO:0015103,GO:0015267,GO:0015318,GO:0015698,GO:0016020,GO:0016021,GO:0019867,GO:0022803,GO:0022832,GO:0022836,GO:0022838,GO:0022839,GO:0022857,GO:0031090,GO:…	ko:K15040	ko04020,ko04022,ko04216,ko04217,ko04218,ko04621,ko04979,ko05012,ko05016,ko05166,map04020,map04022,map04216,map04217,map04218,map04621,map04979,map05012,map05016,map05166	Porin_3	4.6e-68	264.2	Mitochondrial outer membrane protein porin of 36
DN10030_c0_g1	DN10030_c0_g1_i2	-	4113.PGSC0003DMT400002261	P	GO:0003674,GO:0005215,GO:0005216,GO:0005244,GO:0005253,GO:0005575,GO:0005622,GO:0005623,GO:0005737,GO:0005739,GO:0005740,GO:0005741,GO:0006810,GO:0006811,GO:0006820,GO:0008150,GO:0008308,GO:0008509,GO:0009526,GO:0009527,GO:0009536,GO:0015075,GO:0015103,GO:0015267,GO:0015318,GO:0015698,GO:0016020,GO:0016021,GO:0019867,GO:0022803,GO:0022832,GO:0022836,GO:0022838,GO:0022839,GO:0022857,GO:0031090,GO:…	ko:K15040	ko04020,ko04022,ko04216,ko04217,ko04218,ko04621,ko04979,ko05012,ko05016,ko05166,map04020,map04022,map04216,map04217,map04218,map04621,map04979,map05012,map05016,map05166	Porin_3	4e-68	264.6	Mitochondrial outer membrane protein porin of 36
DN10030_c0_g1	DN10030_c0_g1_i3	-	4113.PGSC0003DMT400002261	P	GO:0003674,GO:0005215,GO:0005216,GO:0005244,GO:0005253,GO:0005575,GO:0005622,GO:0005623,GO:0005737,GO:0005739,GO:0005740,GO:0005741,GO:0006810,GO:0006811,GO:0006820,GO:0008150,GO:0008308,GO:0008509,GO:0009526,GO:0009527,GO:0009536,GO:0015075,GO:0015103,GO:0015267,GO:0015318,GO:0015698,GO:0016020,GO:0016021,GO:0019867,GO:0022803,GO:0022832,GO:0022836,GO:0022838,GO:0022839,GO:0022857,GO:0031090,GO:…	ko:K15040	ko04020,ko04022,ko04216,ko04217,ko04218,ko04621,ko04979,ko05012,ko05016,ko05166,map04020,map04022,map04216,map04217,map04218,map04621,map04979,map05012,map05016,map05166	Porin_3	4.6e-68	264.2	Mitochondrial outer membrane protein porin of 36
DN10038_c0_g1	DN10038_c0_g1_i1	-	4432.XP_010260988.1	S	-	-	-	Dirigent	4.2e-55	221.1	Dirigent proteins impart stereoselectivity on the phenoxy radical-coupling reaction, yielding optically active lignans from two molecules of coniferyl alcohol in the biosynthesis of lignans, flavonolignans, and alkaloids and thus plays a central role in plant secondary metabolism
DN10040_c0_g1	DN10040_c0_g1_i3	5.2.1.14	4006.Lus10018752	S	GO:0001763,GO:0003674,GO:0003824,GO:0005488,GO:0005506,GO:0005575,GO:0005622,GO:0005623,GO:0005737,GO:0006629,GO:0006714,GO:0006720,GO:0006721,GO:0007275,GO:0008150,GO:0008152,GO:0008299,GO:0008610,GO:0009058,GO:0009507,GO:0009536,GO:0009653,GO:0009987,GO:0010016,GO:0010223,GO:0010346,GO:0010817,GO:0016106,GO:0016114,GO:0016853,GO:0016859,GO:0018130,GO:0032501,GO:0032502,GO:0042445,GO:0042446,GO:…	ko:K17911	ko00906,map00906	DUF4033	3.9e-75	287.7	Beta-carotene isomerase D27
DN10040_c0_g1	DN10040_c0_g1_i5	5.2.1.14	4006.Lus10018752	S	GO:0001763,GO:0003674,GO:0003824,GO:0005488,GO:0005506,GO:0005575,GO:0005622,GO:0005623,GO:0005737,GO:0006629,GO:0006714,GO:0006720,GO:0006721,GO:0007275,GO:0008150,GO:0008152,GO:0008299,GO:0008610,GO:0009058,GO:0009507,GO:0009536,GO:0009653,GO:0009987,GO:0010016,GO:0010223,GO:0010346,GO:0010817,GO:0016106,GO:0016114,GO:0016853,GO:0016859,GO:0018130,GO:0032501,GO:0032502,GO:0042445,GO:0042446,GO:…	ko:K17911	ko00906,map00906	DUF4033	1.8e-75	288.9	Beta-carotene isomerase D27
DN10040_c0_g1	DN10040_c0_g1_i6	5.2.1.14	4006.Lus10024837	S	GO:0001763,GO:0003674,GO:0003824,GO:0005488,GO:0005506,GO:0005575,GO:0005622,GO:0005623,GO:0005737,GO:0006629,GO:0006714,GO:0006720,GO:0006721,GO:0007275,GO:0008150,GO:0008152,GO:0008299,GO:0008610,GO:0009058,GO:0009507,GO:0009536,GO:0009653,GO:0009987,GO:0010016,GO:0010223,GO:0010346,GO:0010817,GO:0016106,GO:0016114,GO:0016853,GO:0016859,GO:0018130,GO:0032501,GO:0032502,GO:0042445,GO:0042446,GO:…	ko:K17911	ko00906,map00906	DUF4033	2.8e-58	231.5	Beta-carotene isomerase D27
DN10040_c0_g1	DN10040_c0_g1_i7	5.2.1.14	4006.Lus10024837	S	GO:0001763,GO:0003674,GO:0003824,GO:0005488,GO:0005506,GO:0005575,GO:0005622,GO:0005623,GO:0005737,GO:0006629,GO:0006714,GO:0006720,GO:0006721,GO:0007275,GO:0008150,GO:0008152,GO:0008299,GO:0008610,GO:0009058,GO:0009507,GO:0009536,GO:0009653,GO:0009987,GO:0010016,GO:0010223,GO:0010346,GO:0010817,GO:0016106,GO:0016114,GO:0016853,GO:0016859,GO:0018130,GO:0032501,GO:0032502,GO:0042445,GO:0042446,GO:…	ko:K17911	ko00906,map00906	DUF4033	1.5e-40	172.2	Beta-carotene isomerase D27
DN10040_c0_g1	DN10040_c0_g1_i8	5.2.1.14	4006.Lus10024837	S	GO:0001763,GO:0003674,GO:0003824,GO:0005488,GO:0005506,GO:0005575,GO:0005622,GO:0005623,GO:0005737,GO:0006629,GO:0006714,GO:0006720,GO:0006721,GO:0007275,GO:0008150,GO:0008152,GO:0008299,GO:0008610,GO:0009058,GO:0009507,GO:0009536,GO:0009653,GO:0009987,GO:0010016,GO:0010223,GO:0010346,GO:0010817,GO:0016106,GO:0016114,GO:0016853,GO:0016859,GO:0018130,GO:0032501,GO:0032502,GO:0042445,GO:0042446,GO:…	ko:K17911	ko00906,map00906	DUF4033	3.2e-41	174.5	Beta-carotene isomerase D27
DN10041_c0_g1	DN10041_c0_g1_i1	1.1.1.37	984962.XP_009548442.1	C	-	ko:K00026	ko00020,ko00270,ko00620,ko00630,ko00710,ko01100,ko01110,ko01120,ko01130,ko01200,map00020,map00270,map00620,map00630,map00710,map01100,map01110,map01120,map01130,map01200	Ldh_1_C,Ldh_1_N	3.2e-86	324.7	Dehydrogenase
DN10042_c1_g2	DN10042_c1_g2_i1	-	4432.XP_010261157.1	A	GO:0000375,GO:0000377,GO:0000398,GO:0003674,GO:0003676,GO:0003677,GO:0003723,GO:0005488,GO:0005575,GO:0005622,GO:0005623,GO:0005634,GO:0005654,GO:0005737,GO:0005829,GO:0006139,GO:0006351,GO:0006355,GO:0006366,GO:0006396,GO:0006397,GO:0006401,GO:0006417,GO:0006725,GO:0006807,GO:0007623,GO:0008150,GO:0008152,GO:0008380,GO:0009056,GO:0009057,GO:0009058,GO:0009059,GO:0009299,GO:0009889,GO:0009891,GO:…	ko:K12741	ko03040,map03040	RRM_1	6.7e-87	327.4	RNA recognition motif
DN10042_c2_g1	DN10042_c2_g1_i1	-	4096.XP_009793929.1	U	GO:0003674,GO:0005215,GO:0005575,GO:0005622,GO:0005623,GO:0005737,GO:0005768,GO:0005770,GO:0005771,GO:0006810,GO:0006886,GO:0008104,GO:0008150,GO:0008565,GO:0010008,GO:0012505,GO:0015031,GO:0015833,GO:0016020,GO:0016192,GO:0016197,GO:0016482,GO:0030904,GO:0031090,GO:0031410,GO:0031982,GO:0032991,GO:0033036,GO:0034613,GO:0042147,GO:0042886,GO:0043226,GO:0043227,GO:0043229,GO:0043231,GO:0044422,GO:…	ko:K18468	ko04144,map04144	Vps35	3e-286	990.7	Vacuolar protein sorting-associated protein
DN10042_c2_g1	DN10042_c2_g1_i2	-	4096.XP_009793929.1	U	GO:0003674,GO:0005215,GO:0005575,GO:0005622,GO:0005623,GO:0005737,GO:0005768,GO:0005770,GO:0005771,GO:0006810,GO:0006886,GO:0008104,GO:0008150,GO:0008565,GO:0010008,GO:0012505,GO:0015031,GO:0015833,GO:0016020,GO:0016192,GO:0016197,GO:0016482,GO:0030904,GO:0031090,GO:0031410,GO:0031982,GO:0032991,GO:0033036,GO:0034613,GO:0042147,GO:0042886,GO:0043226,GO:0043227,GO:0043229,GO:0043231,GO:0044422,GO:…	ko:K18468	ko04144,map04144	Vps35	0	1351.3	Vacuolar protein sorting-associated protein
DN10042_c2_g1	DN10042_c2_g1_i4	-	4096.XP_009793929.1	U	GO:0003674,GO:0005215,GO:0005575,GO:0005622,GO:0005623,GO:0005737,GO:0005768,GO:0005770,GO:0005771,GO:0006810,GO:0006886,GO:0008104,GO:0008150,GO:0008565,GO:0010008,GO:0012505,GO:0015031,GO:0015833,GO:0016020,GO:0016192,GO:0016197,GO:0016482,GO:0030904,GO:0031090,GO:0031410,GO:0031982,GO:0032991,GO:0033036,GO:0034613,GO:0042147,GO:0042886,GO:0043226,GO:0043227,GO:0043229,GO:0043231,GO:0044422,GO:…	ko:K18468	ko04144,map04144	Vps35	0	1351.3	Vacuolar protein sorting-associated protein
DN10042_c2_g2	DN10042_c2_g2_i1	-	29760.VIT_18s0001g14680.t01	U	GO:0003674,GO:0005215,GO:0005575,GO:0005622,GO:0005623,GO:0005737,GO:0005768,GO:0005770,GO:0006810,GO:0006886,GO:0008104,GO:0008150,GO:0008565,GO:0012505,GO:0015031,GO:0015833,GO:0016020,GO:0016192,GO:0016197,GO:0016482,GO:0030904,GO:0031410,GO:0031982,GO:0032991,GO:0033036,GO:0034613,GO:0042147,GO:0042886,GO:0043226,GO:0043227,GO:0043229,GO:0044424,GO:0044425,GO:0044444,GO:0044464,GO:0045184,GO:…	ko:K18468	ko04144,map04144	Vps35	1.2e-297	1028.5	Plays a role in vesicular protein sorting
DN10042_c2_g2	DN10042_c2_g2_i10	-	85681.XP_006435214.1	U	GO:0003674,GO:0005215,GO:0005575,GO:0005622,GO:0005623,GO:0005737,GO:0005768,GO:0005770,GO:0006810,GO:0006886,GO:0008104,GO:0008150,GO:0008565,GO:0012505,GO:0015031,GO:0015833,GO:0016020,GO:0016192,GO:0016197,GO:0016482,GO:0030904,GO:0031410,GO:0031982,GO:0032991,GO:0033036,GO:0034613,GO:0042147,GO:0042886,GO:0043226,GO:0043227,GO:0043229,GO:0044424,GO:0044425,GO:0044444,GO:0044464,GO:0045184,GO:…	ko:K18468	ko04144,map04144	Vps35	0	1085.1	Plays a role in vesicular protein sorting
DN10042_c2_g2	DN10042_c2_g2_i11	-	85681.XP_006435214.1	U	GO:0003674,GO:0005215,GO:0005575,GO:0005622,GO:0005623,GO:0005737,GO:0005768,GO:0005770,GO:0006810,GO:0006886,GO:0008104,GO:0008150,GO:0008565,GO:0012505,GO:0015031,GO:0015833,GO:0016020,GO:0016192,GO:0016197,GO:0016482,GO:0030904,GO:0031410,GO:0031982,GO:0032991,GO:0033036,GO:0034613,GO:0042147,GO:0042886,GO:0043226,GO:0043227,GO:0043229,GO:0044424,GO:0044425,GO:0044444,GO:0044464,GO:0045184,GO:…	ko:K18468	ko04144,map04144	Vps35	0	1085.1	Plays a role in vesicular protein sorting
DN10042_c2_g2	DN10042_c2_g2_i4	-	29760.VIT_18s0001g14680.t01	U	GO:0003674,GO:0005215,GO:0005575,GO:0005622,GO:0005623,GO:0005737,GO:0005768,GO:0005770,GO:0006810,GO:0006886,GO:0008104,GO:0008150,GO:0008565,GO:0012505,GO:0015031,GO:0015833,GO:0016020,GO:0016192,GO:0016197,GO:0016482,GO:0030904,GO:0031410,GO:0031982,GO:0032991,GO:0033036,GO:0034613,GO:0042147,GO:0042886,GO:0043226,GO:0043227,GO:0043229,GO:0044424,GO:0044425,GO:0044444,GO:0044464,GO:0045184,GO:…	ko:K18468	ko04144,map04144	Vps35	0	1397.9	Plays a role in vesicular protein sorting
DN10042_c2_g2	DN10042_c2_g2_i5	-	4432.XP_010265990.1	U	GO:0003674,GO:0005215,GO:0005575,GO:0005622,GO:0005623,GO:0005737,GO:0005768,GO:0005770,GO:0006810,GO:0006886,GO:0008104,GO:0008150,GO:0008565,GO:0012505,GO:0015031,GO:0015833,GO:0016020,GO:0016192,GO:0016197,GO:0016482,GO:0030904,GO:0031410,GO:0031982,GO:0032991,GO:0033036,GO:0034613,GO:0042147,GO:0042886,GO:0043226,GO:0043227,GO:0043229,GO:0044424,GO:0044425,GO:0044444,GO:0044464,GO:0045184,GO:…	ko:K18468	ko04144,map04144	Vps35	2.2e-146	525	Plays a role in vesicular protein sorting
DN10042_c2_g2	DN10042_c2_g2_i6	-	29760.VIT_18s0001g14680.t01	U	GO:0003674,GO:0005215,GO:0005575,GO:0005622,GO:0005623,GO:0005737,GO:0005768,GO:0005770,GO:0006810,GO:0006886,GO:0008104,GO:0008150,GO:0008565,GO:0012505,GO:0015031,GO:0015833,GO:0016020,GO:0016192,GO:0016197,GO:0016482,GO:0030904,GO:0031410,GO:0031982,GO:0032991,GO:0033036,GO:0034613,GO:0042147,GO:0042886,GO:0043226,GO:0043227,GO:0043229,GO:0044424,GO:0044425,GO:0044444,GO:0044464,GO:0045184,GO:…	ko:K18468	ko04144,map04144	Vps35	2.4e-271	941	Plays a role in vesicular protein sorting
DN10042_c2_g2	DN10042_c2_g2_i7	-	85681.XP_006435214.1	U	GO:0003674,GO:0005215,GO:0005575,GO:0005622,GO:0005623,GO:0005737,GO:0005768,GO:0005770,GO:0006810,GO:0006886,GO:0008104,GO:0008150,GO:0008565,GO:0012505,GO:0015031,GO:0015833,GO:0016020,GO:0016192,GO:0016197,GO:0016482,GO:0030904,GO:0031410,GO:0031982,GO:0032991,GO:0033036,GO:0034613,GO:0042147,GO:0042886,GO:0043226,GO:0043227,GO:0043229,GO:0044424,GO:0044425,GO:0044444,GO:0044464,GO:0045184,GO:…	ko:K18468	ko04144,map04144	Vps35	1.3e-203	715.7	Plays a role in vesicular protein sorting
DN10042_c2_g3	DN10042_c2_g3_i1	2.4.1.223,2.4.1.224,2.4.1.225	3649.evm.model.supercontig_19.204	GMW	GO:0001101,GO:0003674,GO:0003824,GO:0005575,GO:0005622,GO:0005623,GO:0005737,GO:0005768,GO:0005794,GO:0005802,GO:0005975,GO:0005976,GO:0006073,GO:0006629,GO:0006643,GO:0006665,GO:0006807,GO:0008150,GO:0008152,GO:0008194,GO:0008219,GO:0009664,GO:0009719,GO:0009725,GO:0009737,GO:0009888,GO:0009987,GO:0010033,GO:0010087,GO:0010383,GO:0010393,GO:0010395,GO:0010400,GO:0010401,GO:0012505,GO:0016043,GO:…	ko:K02367,ko:K02369,ko:K19033	ko00534,ko01100,map00534,map01100	Glyco_transf_64	8.3e-70	269.6	Glycosyl transferase family 64 domain
DN10042_c2_g3	DN10042_c2_g3_i2	2.4.1.223,2.4.1.224,2.4.1.225	102107.XP_008233729.1	GMW	GO:0001101,GO:0003674,GO:0003824,GO:0005575,GO:0005622,GO:0005623,GO:0005737,GO:0005768,GO:0005794,GO:0005802,GO:0005975,GO:0005976,GO:0006073,GO:0006629,GO:0006643,GO:0006665,GO:0006807,GO:0008150,GO:0008152,GO:0008194,GO:0008219,GO:0009664,GO:0009719,GO:0009725,GO:0009737,GO:0009888,GO:0009987,GO:0010033,GO:0010087,GO:0010383,GO:0010393,GO:0010395,GO:0010400,GO:0010401,GO:0012505,GO:0016043,GO:…	ko:K02367,ko:K02369,ko:K19033	ko00534,ko01100,map00534,map01100	Glyco_transf_64	2.3e-134	485.3	Glycosyl transferase family 64 domain
DN10045_c0_g1	DN10045_c0_g1_i1	2.4.1.43	4081.Solyc04g015270.2.1	G	GO:0003674,GO:0003824,GO:0005575,GO:0005622,GO:0005623,GO:0005737,GO:0005794,GO:0008194,GO:0012505,GO:0016740,GO:0016757,GO:0016758,GO:0043226,GO:0043227,GO:0043229,GO:0043231,GO:0044424,GO:0044444,GO:0044464,GO:0047262	ko:K13648	ko00520,map00520	Glyco_transf_8	1.3e-32	146.7	Belongs to the glycosyltransferase 8 family
DN10045_c0_g1	DN10045_c0_g1_i2	2.4.1.43	102107.XP_008224656.1	G	GO:0003674,GO:0003824,GO:0005575,GO:0005622,GO:0005623,GO:0005737,GO:0005794,GO:0008194,GO:0012505,GO:0016740,GO:0016757,GO:0016758,GO:0043226,GO:0043227,GO:0043229,GO:0043231,GO:0044424,GO:0044444,GO:0044464,GO:0047262	ko:K13648	ko00520,map00520	Glyco_transf_8	6.8e-246	856.7	Belongs to the glycosyltransferase 8 family
DN10045_c0_g1	DN10045_c0_g1_i7	2.4.1.43	981085.XP_010096508.1	G	GO:0003674,GO:0003824,GO:0005575,GO:0005622,GO:0005623,GO:0005737,GO:0005794,GO:0008194,GO:0012505,GO:0016740,GO:0016757,GO:0016758,GO:0043226,GO:0043227,GO:0043229,GO:0043231,GO:0044424,GO:0044444,GO:0044464,GO:0047262	ko:K13648	ko00520,map00520	Glyco_transf_8	1.2e-235	822.4	Belongs to the glycosyltransferase 8 family
DN10045_c0_g1	DN10045_c0_g1_i8	2.4.1.43	102107.XP_008224656.1	G	GO:0003674,GO:0003824,GO:0005575,GO:0005622,GO:0005623,GO:0005737,GO:0005794,GO:0008194,GO:0012505,GO:0016740,GO:0016757,GO:0016758,GO:0043226,GO:0043227,GO:0043229,GO:0043231,GO:0044424,GO:0044444,GO:0044464,GO:0047262	ko:K13648	ko00520,map00520	Glyco_transf_8	4e-246	857.4	Belongs to the glycosyltransferase 8 family
DN10045_c0_g1	DN10045_c0_g1_i9	2.4.1.43	4098.XP_009610681.1	G	GO:0003674,GO:0003824,GO:0005575,GO:0005622,GO:0005623,GO:0005737,GO:0005794,GO:0008194,GO:0012505,GO:0016740,GO:0016757,GO:0016758,GO:0043226,GO:0043227,GO:0043229,GO:0043231,GO:0044424,GO:0044444,GO:0044464,GO:0047262	ko:K13648	ko00520,map00520	Glyco_transf_8	3e-90	339	Belongs to the glycosyltransferase 8 family
DN10046_c0_g1	DN10046_c0_g1_i1	-	4096.XP_009800640.1	S	-	-	-	Lin0512_fam	2.3e-35	155.2	Conserved hypothetical protein (Lin0512_fam)
DN10046_c0_g1	DN10046_c0_g1_i2	-	4155.Migut.M01050.1.p	S	-	-	-	Lin0512_fam	7.2e-58	230.3	Conserved hypothetical protein (Lin0512_fam)
DN10046_c0_g1	DN10046_c0_g1_i3	-	4096.XP_009800640.1	S	-	-	-	Lin0512_fam	2.1e-17	95.5	Conserved hypothetical protein (Lin0512_fam)
DN10047_c0_g1	DN10047_c0_g1_i2	-	4432.XP_010275458.1	S	-	ko:K13199	-	HABP4_PAI-RBP1,Stm1_N	7.3e-44	184.1	Plasminogen activator inhibitor 1 RNA-binding
DN10047_c0_g1	DN10047_c0_g1_i3	-	4432.XP_010258760.1	S	-	ko:K13199	-	HABP4_PAI-RBP1,Stm1_N	1.1e-39	169.5	Plasminogen activator inhibitor 1 RNA-binding
DN10047_c0_g1	DN10047_c0_g1_i5	-	4432.XP_010275458.1	S	-	ko:K13199	-	HABP4_PAI-RBP1,Stm1_N	1.9e-91	342.8	Plasminogen activator inhibitor 1 RNA-binding
DN10048_c0_g1	DN10048_c0_g1_i1	-	4096.XP_009776151.1	T	-	ko:K12489	ko04144,map04144	Ank,Ank_2,Ank_3,Ank_5,ArfGap,BAR_3,PH	5.3e-264	917.1	Putative GTP-ase activating proteins for the small GTPase, ARF
DN10048_c0_g1	DN10048_c0_g1_i10	-	4155.Migut.L00615.1.p	T	-	ko:K12489	ko04144,map04144	Ank,Ank_2,Ank_3,Ank_5,ArfGap,BAR_3,PH	5.7e-277	960.3	Putative GTP-ase activating proteins for the small GTPase, ARF
DN10048_c0_g1	DN10048_c0_g1_i4	-	4155.Migut.L00615.1.p	T	-	ko:K12489	ko04144,map04144	Ank,Ank_2,Ank_3,Ank_5,ArfGap,BAR_3,PH	2.4e-189	668.7	Putative GTP-ase activating proteins for the small GTPase, ARF
DN10048_c0_g1	DN10048_c0_g1_i5	-	4155.Migut.L00615.1.p	T	-	ko:K12489	ko04144,map04144	Ank,Ank_2,Ank_3,Ank_5,ArfGap,BAR_3,PH	1.6e-207	729.2	Putative GTP-ase activating proteins for the small GTPase, ARF
DN10048_c0_g1	DN10048_c0_g1_i6	-	4155.Migut.L00615.1.p	T	-	ko:K12489	ko04144,map04144	Ank,Ank_2,Ank_3,Ank_5,ArfGap,BAR_3,PH	2.4e-189	668.7	Putative GTP-ase activating proteins for the small GTPase, ARF
DN10048_c0_g1	DN10048_c0_g1_i8	-	4155.Migut.L00615.1.p	T	-	ko:K12489	ko04144,map04144	Ank,Ank_2,Ank_3,Ank_5,ArfGap,BAR_3,PH	8.3e-257	893.3	Putative GTP-ase activating proteins for the small GTPase, ARF
DN1004_c0_g1	DN1004_c0_g1_i1	5.2.1.8	3694.POPTR_0010s19630.1	O	GO:0000413,GO:0003674,GO:0003755,GO:0003824,GO:0005575,GO:0005622,GO:0005623,GO:0005737,GO:0005768,GO:0005770,GO:0005771,GO:0005783,GO:0005794,GO:0005795,GO:0005802,GO:0005829,GO:0005886,GO:0006464,GO:0006807,GO:0008150,GO:0008152,GO:0009987,GO:0012505,GO:0016020,GO:0016853,GO:0016859,GO:0018193,GO:0018208,GO:0019538,GO:0031410,GO:0031982,GO:0031984,GO:0036211,GO:0043170,GO:0043226,GO:0043227,GO:…	ko:K01802	-	Pro_isomerase	2.7e-62	245	PPIases accelerate the folding of proteins. It catalyzes the cis-trans isomerization of proline imidic peptide bonds in oligopeptides
DN1004_c0_g1	DN1004_c0_g1_i2	5.2.1.8	3694.POPTR_0010s19630.1	O	GO:0000413,GO:0003674,GO:0003755,GO:0003824,GO:0005575,GO:0005622,GO:0005623,GO:0005737,GO:0005768,GO:0005770,GO:0005771,GO:0005783,GO:0005794,GO:0005795,GO:0005802,GO:0005829,GO:0005886,GO:0006464,GO:0006807,GO:0008150,GO:0008152,GO:0009987,GO:0012505,GO:0016020,GO:0016853,GO:0016859,GO:0018193,GO:0018208,GO:0019538,GO:0031410,GO:0031982,GO:0031984,GO:0036211,GO:0043170,GO:0043226,GO:0043227,GO:…	ko:K01802	-	Pro_isomerase	1.6e-99	369	PPIases accelerate the folding of proteins. It catalyzes the cis-trans isomerization of proline imidic peptide bonds in oligopeptides
DN1004_c0_g2	DN1004_c0_g2_i1	-	102107.XP_008233752.1	S	GO:0000003,GO:0003006,GO:0003674,GO:0005488,GO:0005515,GO:0005575,GO:0005622,GO:0005623,GO:0005634,GO:0007154,GO:0007165,GO:0007275,GO:0008150,GO:0009314,GO:0009416,GO:0009605,GO:0009628,GO:0009639,GO:0009648,GO:0009649,GO:0009791,GO:0009909,GO:0009987,GO:0010017,GO:0010114,GO:0010228,GO:0022414,GO:0023052,GO:0032501,GO:0032502,GO:0042752,GO:0042753,GO:0042802,GO:0042803,GO:0043226,GO:0043227,GO:…	-	-	DUF1313	4.4e-25	120.9	Protein EARLY FLOWERING 4-like
DN10050_c0_g1	DN10050_c0_g1_i1	-	4098.XP_009620588.1	E	-	-	-	Homoserine_dh,NAD_binding_3	1.2e-75	289.3	Homoserine dehydrogenase
DN10050_c0_g1	DN10050_c0_g1_i2	-	29730.Gorai.003G140000.1	E	-	-	-	Homoserine_dh,NAD_binding_3	1.8e-93	349.4	homoserine dehydrogenase
DN10050_c0_g1	DN10050_c0_g1_i4	-	4081.Solyc11g072010.1.1	E	-	-	-	Homoserine_dh,NAD_binding_3	1.3e-149	536.2	Homoserine dehydrogenase
DN10051_c0_g1	DN10051_c0_g1_i11	-	4096.XP_009800573.1	S	GO:0000045,GO:0000272,GO:0000407,GO:0000422,GO:0001932,GO:0001934,GO:0003674,GO:0005198,GO:0005488,GO:0005515,GO:0005575,GO:0005622,GO:0005623,GO:0005737,GO:0005773,GO:0005776,GO:0005911,GO:0005975,GO:0005976,GO:0005977,GO:0005980,GO:0006073,GO:0006091,GO:0006112,GO:0006914,GO:0006996,GO:0007005,GO:0007033,GO:0007275,GO:0007568,GO:0008150,GO:0008152,GO:0009056,GO:0009057,GO:0009251,GO:0009506,GO:…	ko:K08330	ko04136,ko04138,ko04139,map04136,map04138,map04139	APG17,ATG11	0	1332.8	Autophagy-related protein 11
DN10051_c0_g1	DN10051_c0_g1_i14	-	4155.Migut.J01389.1.p	S	GO:0000045,GO:0000272,GO:0000407,GO:0000422,GO:0001932,GO:0001934,GO:0003674,GO:0005198,GO:0005488,GO:0005515,GO:0005575,GO:0005622,GO:0005623,GO:0005737,GO:0005773,GO:0005776,GO:0005911,GO:0005975,GO:0005976,GO:0005977,GO:0005980,GO:0006073,GO:0006091,GO:0006112,GO:0006914,GO:0006996,GO:0007005,GO:0007033,GO:0007275,GO:0007568,GO:0008150,GO:0008152,GO:0009056,GO:0009057,GO:0009251,GO:0009506,GO:…	ko:K08330	ko04136,ko04138,ko04139,map04136,map04138,map04139	APG17,ATG11	0	1277.3	Autophagy-related protein 11
DN10051_c0_g1	DN10051_c0_g1_i15	-	4096.XP_009800573.1	S	GO:0000045,GO:0000272,GO:0000407,GO:0000422,GO:0001932,GO:0001934,GO:0003674,GO:0005198,GO:0005488,GO:0005515,GO:0005575,GO:0005622,GO:0005623,GO:0005737,GO:0005773,GO:0005776,GO:0005911,GO:0005975,GO:0005976,GO:0005977,GO:0005980,GO:0006073,GO:0006091,GO:0006112,GO:0006914,GO:0006996,GO:0007005,GO:0007033,GO:0007275,GO:0007568,GO:0008150,GO:0008152,GO:0009056,GO:0009057,GO:0009251,GO:0009506,GO:…	ko:K08330	ko04136,ko04138,ko04139,map04136,map04138,map04139	APG17,ATG11	0	1332.8	Autophagy-related protein 11
DN10051_c0_g1	DN10051_c0_g1_i16	-	4155.Migut.J01389.1.p	S	GO:0000045,GO:0000272,GO:0000407,GO:0000422,GO:0001932,GO:0001934,GO:0003674,GO:0005198,GO:0005488,GO:0005515,GO:0005575,GO:0005622,GO:0005623,GO:0005737,GO:0005773,GO:0005776,GO:0005911,GO:0005975,GO:0005976,GO:0005977,GO:0005980,GO:0006073,GO:0006091,GO:0006112,GO:0006914,GO:0006996,GO:0007005,GO:0007033,GO:0007275,GO:0007568,GO:0008150,GO:0008152,GO:0009056,GO:0009057,GO:0009251,GO:0009506,GO:…	ko:K08330	ko04136,ko04138,ko04139,map04136,map04138,map04139	APG17,ATG11	0	1277.3	Autophagy-related protein 11
DN10051_c0_g1	DN10051_c0_g1_i2	-	4155.Migut.J01389.1.p	S	GO:0000045,GO:0000272,GO:0000407,GO:0000422,GO:0001932,GO:0001934,GO:0003674,GO:0005198,GO:0005488,GO:0005515,GO:0005575,GO:0005622,GO:0005623,GO:0005737,GO:0005773,GO:0005776,GO:0005911,GO:0005975,GO:0005976,GO:0005977,GO:0005980,GO:0006073,GO:0006091,GO:0006112,GO:0006914,GO:0006996,GO:0007005,GO:0007033,GO:0007275,GO:0007568,GO:0008150,GO:0008152,GO:0009056,GO:0009057,GO:0009251,GO:0009506,GO:…	ko:K08330	ko04136,ko04138,ko04139,map04136,map04138,map04139	APG17,ATG11	0	1277.3	Autophagy-related protein 11
DN10051_c0_g1	DN10051_c0_g1_i3	-	4155.Migut.J01389.1.p	S	GO:0000045,GO:0000272,GO:0000407,GO:0000422,GO:0001932,GO:0001934,GO:0003674,GO:0005198,GO:0005488,GO:0005515,GO:0005575,GO:0005622,GO:0005623,GO:0005737,GO:0005773,GO:0005776,GO:0005911,GO:0005975,GO:0005976,GO:0005977,GO:0005980,GO:0006073,GO:0006091,GO:0006112,GO:0006914,GO:0006996,GO:0007005,GO:0007033,GO:0007275,GO:0007568,GO:0008150,GO:0008152,GO:0009056,GO:0009057,GO:0009251,GO:0009506,GO:…	ko:K08330	ko04136,ko04138,ko04139,map04136,map04138,map04139	APG17,ATG11	2.3e-303	1048.1	Autophagy-related protein 11
DN10051_c0_g1	DN10051_c0_g1_i4	-	4155.Migut.J01389.1.p	S	GO:0000045,GO:0000272,GO:0000407,GO:0000422,GO:0001932,GO:0001934,GO:0003674,GO:0005198,GO:0005488,GO:0005515,GO:0005575,GO:0005622,GO:0005623,GO:0005737,GO:0005773,GO:0005776,GO:0005911,GO:0005975,GO:0005976,GO:0005977,GO:0005980,GO:0006073,GO:0006091,GO:0006112,GO:0006914,GO:0006996,GO:0007005,GO:0007033,GO:0007275,GO:0007568,GO:0008150,GO:0008152,GO:0009056,GO:0009057,GO:0009251,GO:0009506,GO:…	ko:K08330	ko04136,ko04138,ko04139,map04136,map04138,map04139	APG17,ATG11	6.7e-281	973.4	Autophagy-related protein 11
DN10051_c0_g1	DN10051_c0_g1_i8	-	4155.Migut.J01389.1.p	S	GO:0000045,GO:0000272,GO:0000407,GO:0000422,GO:0001932,GO:0001934,GO:0003674,GO:0005198,GO:0005488,GO:0005515,GO:0005575,GO:0005622,GO:0005623,GO:0005737,GO:0005773,GO:0005776,GO:0005911,GO:0005975,GO:0005976,GO:0005977,GO:0005980,GO:0006073,GO:0006091,GO:0006112,GO:0006914,GO:0006996,GO:0007005,GO:0007033,GO:0007275,GO:0007568,GO:0008150,GO:0008152,GO:0009056,GO:0009057,GO:0009251,GO:0009506,GO:…	ko:K08330	ko04136,ko04138,ko04139,map04136,map04138,map04139	APG17,ATG11	0	1171.4	Autophagy-related protein 11
DN10051_c0_g1	DN10051_c0_g1_i9	-	4096.XP_009800573.1	S	GO:0000045,GO:0000272,GO:0000407,GO:0000422,GO:0001932,GO:0001934,GO:0003674,GO:0005198,GO:0005488,GO:0005515,GO:0005575,GO:0005622,GO:0005623,GO:0005737,GO:0005773,GO:0005776,GO:0005911,GO:0005975,GO:0005976,GO:0005977,GO:0005980,GO:0006073,GO:0006091,GO:0006112,GO:0006914,GO:0006996,GO:0007005,GO:0007033,GO:0007275,GO:0007568,GO:0008150,GO:0008152,GO:0009056,GO:0009057,GO:0009251,GO:0009506,GO:…	ko:K08330	ko04136,ko04138,ko04139,map04136,map04138,map04139	APG17,ATG11	0	1332.8	Autophagy-related protein 11
DN10051_c0_g2	DN10051_c0_g2_i1	-	3641.EOY27047	S	GO:0002181,GO:0005575,GO:0005622,GO:0005623,GO:0005737,GO:0005844,GO:0006355,GO:0006357,GO:0006412,GO:0006518,GO:0006807,GO:0006950,GO:0006979,GO:0007154,GO:0007165,GO:0007568,GO:0007569,GO:0008150,GO:0008152,GO:0009058,GO:0009059,GO:0009719,GO:0009725,GO:0009755,GO:0009889,GO:0009966,GO:0009967,GO:0009987,GO:0010033,GO:0010467,GO:0010468,GO:0010469,GO:0010556,GO:0010646,GO:0010647,GO:0014070,GO:…	-	-	RWD	1.6e-41	175.6	Rwd domain-containing protein
DN10051_c0_g2	DN10051_c0_g2_i11	-	3983.cassava4.1_018520m	S	GO:0002181,GO:0005575,GO:0005622,GO:0005623,GO:0005737,GO:0005844,GO:0006355,GO:0006357,GO:0006412,GO:0006518,GO:0006807,GO:0006950,GO:0006979,GO:0007154,GO:0007165,GO:0007568,GO:0007569,GO:0008150,GO:0008152,GO:0009058,GO:0009059,GO:0009719,GO:0009725,GO:0009755,GO:0009889,GO:0009966,GO:0009967,GO:0009987,GO:0010033,GO:0010467,GO:0010468,GO:0010469,GO:0010556,GO:0010646,GO:0010647,GO:0014070,GO:…	-	-	RWD	8.2e-49	199.9	Rwd domain-containing protein
DN10051_c0_g2	DN10051_c0_g2_i12	-	3983.cassava4.1_018520m	S	GO:0002181,GO:0005575,GO:0005622,GO:0005623,GO:0005737,GO:0005844,GO:0006355,GO:0006357,GO:0006412,GO:0006518,GO:0006807,GO:0006950,GO:0006979,GO:0007154,GO:0007165,GO:0007568,GO:0007569,GO:0008150,GO:0008152,GO:0009058,GO:0009059,GO:0009719,GO:0009725,GO:0009755,GO:0009889,GO:0009966,GO:0009967,GO:0009987,GO:0010033,GO:0010467,GO:0010468,GO:0010469,GO:0010556,GO:0010646,GO:0010647,GO:0014070,GO:…	-	-	RWD	8.2e-49	199.9	Rwd domain-containing protein
DN10051_c0_g2	DN10051_c0_g2_i2	-	3983.cassava4.1_018520m	S	GO:0002181,GO:0005575,GO:0005622,GO:0005623,GO:0005737,GO:0005844,GO:0006355,GO:0006357,GO:0006412,GO:0006518,GO:0006807,GO:0006950,GO:0006979,GO:0007154,GO:0007165,GO:0007568,GO:0007569,GO:0008150,GO:0008152,GO:0009058,GO:0009059,GO:0009719,GO:0009725,GO:0009755,GO:0009889,GO:0009966,GO:0009967,GO:0009987,GO:0010033,GO:0010467,GO:0010468,GO:0010469,GO:0010556,GO:0010646,GO:0010647,GO:0014070,GO:…	-	-	RWD	8.2e-49	199.9	Rwd domain-containing protein
DN10051_c0_g2	DN10051_c0_g2_i4	-	2711.XP_006466091.1	S	GO:0002181,GO:0005575,GO:0005622,GO:0005623,GO:0005737,GO:0005844,GO:0006355,GO:0006357,GO:0006412,GO:0006518,GO:0006807,GO:0006950,GO:0006979,GO:0007154,GO:0007165,GO:0007568,GO:0007569,GO:0008150,GO:0008152,GO:0009058,GO:0009059,GO:0009719,GO:0009725,GO:0009755,GO:0009889,GO:0009966,GO:0009967,GO:0009987,GO:0010033,GO:0010467,GO:0010468,GO:0010469,GO:0010556,GO:0010646,GO:0010647,GO:0014070,GO:…	-	-	RWD	9.3e-101	373.2	Rwd domain-containing protein
DN10051_c0_g2	DN10051_c0_g2_i5	-	3641.EOY27047	S	GO:0002181,GO:0005575,GO:0005622,GO:0005623,GO:0005737,GO:0005844,GO:0006355,GO:0006357,GO:0006412,GO:0006518,GO:0006807,GO:0006950,GO:0006979,GO:0007154,GO:0007165,GO:0007568,GO:0007569,GO:0008150,GO:0008152,GO:0009058,GO:0009059,GO:0009719,GO:0009725,GO:0009755,GO:0009889,GO:0009966,GO:0009967,GO:0009987,GO:0010033,GO:0010467,GO:0010468,GO:0010469,GO:0010556,GO:0010646,GO:0010647,GO:0014070,GO:…	-	-	RWD	3.7e-94	351.3	Rwd domain-containing protein
DN10051_c0_g3	DN10051_c0_g3_i1	-	4155.Migut.J01389.1.p	S	GO:0000045,GO:0000272,GO:0000407,GO:0000422,GO:0001932,GO:0001934,GO:0003674,GO:0005198,GO:0005488,GO:0005515,GO:0005575,GO:0005622,GO:0005623,GO:0005737,GO:0005773,GO:0005776,GO:0005911,GO:0005975,GO:0005976,GO:0005977,GO:0005980,GO:0006073,GO:0006091,GO:0006112,GO:0006914,GO:0006996,GO:0007005,GO:0007033,GO:0007275,GO:0007568,GO:0008150,GO:0008152,GO:0009056,GO:0009057,GO:0009251,GO:0009506,GO:…	ko:K08330	ko04136,ko04138,ko04139,map04136,map04138,map04139	APG17,ATG11	3.6e-126	458	Autophagy-related protein 11
DN10051_c0_g3	DN10051_c0_g3_i2	-	4155.Migut.J01389.1.p	S	GO:0000045,GO:0000272,GO:0000407,GO:0000422,GO:0001932,GO:0001934,GO:0003674,GO:0005198,GO:0005488,GO:0005515,GO:0005575,GO:0005622,GO:0005623,GO:0005737,GO:0005773,GO:0005776,GO:0005911,GO:0005975,GO:0005976,GO:0005977,GO:0005980,GO:0006073,GO:0006091,GO:0006112,GO:0006914,GO:0006996,GO:0007005,GO:0007033,GO:0007275,GO:0007568,GO:0008150,GO:0008152,GO:0009056,GO:0009057,GO:0009251,GO:0009506,GO:…	ko:K08330	ko04136,ko04138,ko04139,map04136,map04138,map04139	APG17,ATG11	3.6e-126	458	Autophagy-related protein 11
DN10055_c0_g1	DN10055_c0_g1_i2	-	225117.XP_009369825.1	V	GO:0005575,GO:0005622,GO:0005623,GO:0005737,GO:0009507,GO:0009534,GO:0009535,GO:0009536,GO:0009579,GO:0016020,GO:0031976,GO:0031984,GO:0034357,GO:0042651,GO:0043226,GO:0043227,GO:0043229,GO:0043231,GO:0044422,GO:0044424,GO:0044434,GO:0044435,GO:0044436,GO:0044444,GO:0044446,GO:0044464,GO:0055035	-	-	Rhodanese	4.4e-88	331.3	Rhodanese-like domain-containing protein 9
DN10055_c0_g1	DN10055_c0_g1_i3	-	225117.XP_009369825.1	V	GO:0005575,GO:0005622,GO:0005623,GO:0005737,GO:0009507,GO:0009534,GO:0009535,GO:0009536,GO:0009579,GO:0016020,GO:0031976,GO:0031984,GO:0034357,GO:0042651,GO:0043226,GO:0043227,GO:0043229,GO:0043231,GO:0044422,GO:0044424,GO:0044434,GO:0044435,GO:0044436,GO:0044444,GO:0044446,GO:0044464,GO:0055035	-	-	Rhodanese	4.4e-88	331.3	Rhodanese-like domain-containing protein 9
DN10057_c0_g1	DN10057_c0_g1_i1	-	698440.XP_007292549.1	J	GO:0000462,GO:0002181,GO:0002182,GO:0003674,GO:0003735,GO:0005198,GO:0005575,GO:0005622,GO:0005623,GO:0005737,GO:0005739,GO:0005829,GO:0005840,GO:0006139,GO:0006364,GO:0006396,GO:0006412,GO:0006414,GO:0006518,GO:0006725,GO:0006807,GO:0008150,GO:0008152,GO:0009058,GO:0009059,GO:0009987,GO:0010467,GO:0015935,GO:0016070,GO:0016072,GO:0019538,GO:0022613,GO:0022626,GO:0022627,GO:0030490,GO:0032991,GO:…	ko:K02974	ko03010,map03010	Ribosomal_S24e	3.5e-62	244.2	Belongs to the eukaryotic ribosomal protein eS24 family
DN10057_c0_g1	DN10057_c0_g1_i2	-	698440.XP_007292549.1	J	GO:0000462,GO:0002181,GO:0002182,GO:0003674,GO:0003735,GO:0005198,GO:0005575,GO:0005622,GO:0005623,GO:0005737,GO:0005739,GO:0005829,GO:0005840,GO:0006139,GO:0006364,GO:0006396,GO:0006412,GO:0006414,GO:0006518,GO:0006725,GO:0006807,GO:0008150,GO:0008152,GO:0009058,GO:0009059,GO:0009987,GO:0010467,GO:0015935,GO:0016070,GO:0016072,GO:0019538,GO:0022613,GO:0022626,GO:0022627,GO:0030490,GO:0032991,GO:…	ko:K02974	ko03010,map03010	Ribosomal_S24e	3.5e-62	244.2	Belongs to the eukaryotic ribosomal protein eS24 family
DN10057_c0_g1	DN10057_c0_g1_i3	-	698440.XP_007292549.1	J	GO:0000462,GO:0002181,GO:0002182,GO:0003674,GO:0003735,GO:0005198,GO:0005575,GO:0005622,GO:0005623,GO:0005737,GO:0005739,GO:0005829,GO:0005840,GO:0006139,GO:0006364,GO:0006396,GO:0006412,GO:0006414,GO:0006518,GO:0006725,GO:0006807,GO:0008150,GO:0008152,GO:0009058,GO:0009059,GO:0009987,GO:0010467,GO:0015935,GO:0016070,GO:0016072,GO:0019538,GO:0022613,GO:0022626,GO:0022627,GO:0030490,GO:0032991,GO:…	ko:K02974	ko03010,map03010	Ribosomal_S24e	3.5e-62	244.2	Belongs to the eukaryotic ribosomal protein eS24 family
DN10058_c0_g1	DN10058_c0_g1_i1	-	102107.XP_008226899.1	O	GO:0003674,GO:0003824,GO:0004175,GO:0004190,GO:0005575,GO:0005623,GO:0005886,GO:0006508,GO:0006807,GO:0008150,GO:0008152,GO:0008233,GO:0009056,GO:0009057,GO:0016020,GO:0016787,GO:0019538,GO:0030163,GO:0031224,GO:0031225,GO:0031226,GO:0043170,GO:0044238,GO:0044425,GO:0044459,GO:0044464,GO:0046658,GO:0070001,GO:0070011,GO:0071704,GO:0071944,GO:0140096,GO:1901564,GO:1901565,GO:1901575	ko:K00924	-	TAXi_C,TAXi_N	1.3e-86	326.2	Belongs to the peptidase A1 family
DN10058_c0_g1	DN10058_c0_g1_i2	-	102107.XP_008226899.1	O	GO:0003674,GO:0003824,GO:0004175,GO:0004190,GO:0005575,GO:0005623,GO:0005886,GO:0006508,GO:0006807,GO:0008150,GO:0008152,GO:0008233,GO:0009056,GO:0009057,GO:0016020,GO:0016787,GO:0019538,GO:0030163,GO:0031224,GO:0031225,GO:0031226,GO:0043170,GO:0044238,GO:0044425,GO:0044459,GO:0044464,GO:0046658,GO:0070001,GO:0070011,GO:0071704,GO:0071944,GO:0140096,GO:1901564,GO:1901565,GO:1901575	ko:K00924	-	TAXi_C,TAXi_N	1.5e-39	169.1	Belongs to the peptidase A1 family
DN10059_c0_g1	DN10059_c0_g1_i2	-	102107.XP_008240323.1	S	GO:0005575,GO:0005622,GO:0005623,GO:0005737,GO:0009507,GO:0009532,GO:0009536,GO:0009570,GO:0010287,GO:0043226,GO:0043227,GO:0043229,GO:0043231,GO:0044422,GO:0044424,GO:0044434,GO:0044435,GO:0044444,GO:0044446,GO:0044464	-	-	-	1.6e-26	125.6	UPF0426 protein At1g28150
DN1005_c0_g1	DN1005_c0_g1_i1	-	4098.XP_009591056.1	-	-	-	-	-	3.1e-13	82.8	-
DN10060_c0_g2	DN10060_c0_g2_i1	-	2711.XP_006465912.1	JUY	GO:0000003,GO:0000049,GO:0003006,GO:0003674,GO:0003676,GO:0003723,GO:0005049,GO:0005488,GO:0005515,GO:0005575,GO:0005622,GO:0005623,GO:0005634,GO:0005635,GO:0005643,GO:0005737,GO:0005829,GO:0006403,GO:0006405,GO:0006409,GO:0006611,GO:0006810,GO:0006886,GO:0006913,GO:0007275,GO:0008104,GO:0008150,GO:0008536,GO:0009653,GO:0009791,GO:0009888,GO:0009908,GO:0009933,GO:0010014,GO:0012505,GO:0015031,GO:…	ko:K14288	ko03013,map03013	Xpo1	2.6e-243	847.8	exportin-T
DN10060_c0_g2	DN10060_c0_g2_i3	-	4098.XP_009607327.1	JUY	GO:0000003,GO:0000049,GO:0003006,GO:0003674,GO:0003676,GO:0003723,GO:0005049,GO:0005488,GO:0005515,GO:0005575,GO:0005622,GO:0005623,GO:0005634,GO:0005635,GO:0005643,GO:0005737,GO:0005829,GO:0006403,GO:0006405,GO:0006409,GO:0006611,GO:0006810,GO:0006886,GO:0006913,GO:0007275,GO:0008104,GO:0008150,GO:0008536,GO:0009653,GO:0009791,GO:0009888,GO:0009908,GO:0009933,GO:0010014,GO:0012505,GO:0015031,GO:…	ko:K14288	ko03013,map03013	Xpo1	2.4e-222	778.1	Exportin 1-like protein
DN10060_c0_g2	DN10060_c0_g2_i5	-	4098.XP_009607327.1	JUY	GO:0000003,GO:0000049,GO:0003006,GO:0003674,GO:0003676,GO:0003723,GO:0005049,GO:0005488,GO:0005515,GO:0005575,GO:0005622,GO:0005623,GO:0005634,GO:0005635,GO:0005643,GO:0005737,GO:0005829,GO:0006403,GO:0006405,GO:0006409,GO:0006611,GO:0006810,GO:0006886,GO:0006913,GO:0007275,GO:0008104,GO:0008150,GO:0008536,GO:0009653,GO:0009791,GO:0009888,GO:0009908,GO:0009933,GO:0010014,GO:0012505,GO:0015031,GO:…	ko:K14288	ko03013,map03013	Xpo1	2.4e-222	778.1	Exportin 1-like protein
DN10060_c0_g2	DN10060_c0_g2_i6	-	2711.XP_006465912.1	JUY	GO:0000003,GO:0000049,GO:0003006,GO:0003674,GO:0003676,GO:0003723,GO:0005049,GO:0005488,GO:0005515,GO:0005575,GO:0005622,GO:0005623,GO:0005634,GO:0005635,GO:0005643,GO:0005737,GO:0005829,GO:0006403,GO:0006405,GO:0006409,GO:0006611,GO:0006810,GO:0006886,GO:0006913,GO:0007275,GO:0008104,GO:0008150,GO:0008536,GO:0009653,GO:0009791,GO:0009888,GO:0009908,GO:0009933,GO:0010014,GO:0012505,GO:0015031,GO:…	ko:K14288	ko03013,map03013	Xpo1	2.6e-243	847.8	exportin-T
DN10060_c0_g5	DN10060_c0_g5_i1	-	4098.XP_009607327.1	JUY	GO:0000003,GO:0000049,GO:0003006,GO:0003674,GO:0003676,GO:0003723,GO:0005049,GO:0005488,GO:0005515,GO:0005575,GO:0005622,GO:0005623,GO:0005634,GO:0005635,GO:0005643,GO:0005737,GO:0005829,GO:0006403,GO:0006405,GO:0006409,GO:0006611,GO:0006810,GO:0006886,GO:0006913,GO:0007275,GO:0008104,GO:0008150,GO:0008536,GO:0009653,GO:0009791,GO:0009888,GO:0009908,GO:0009933,GO:0010014,GO:0012505,GO:0015031,GO:…	ko:K14288	ko03013,map03013	Xpo1	3.5e-205	721.1	Exportin 1-like protein
DN10061_c0_g1	DN10061_c0_g1_i1	-	3988.XP_002517867.1	S	-	-	-	Reticulon	6e-39	167.5	Reticulon-like protein
DN10068_c0_g1	DN10068_c0_g1_i1	-	4096.XP_009757869.1	A	-	ko:K10875	ko03440,map03440	Helicase_C,SNF2_N	5.8e-115	420.6	SNF2 family N-terminal domain
DN10069_c1_g1	DN10069_c1_g1_i1	1.2.1.12	71139.XP_010025353.1	G	GO:0000003,GO:0000302,GO:0003006,GO:0003674,GO:0003824,GO:0004365,GO:0005488,GO:0005507,GO:0005575,GO:0005576,GO:0005618,GO:0005622,GO:0005623,GO:0005634,GO:0005730,GO:0005737,GO:0005739,GO:0005740,GO:0005773,GO:0005774,GO:0005777,GO:0005829,GO:0005886,GO:0005911,GO:0005975,GO:0005996,GO:0006006,GO:0006082,GO:0006090,GO:0006091,GO:0006094,GO:0006096,GO:0006139,GO:0006163,GO:0006164,GO:0006165,GO:…	ko:K00134	ko00010,ko00710,ko01100,ko01110,ko01120,ko01130,ko01200,ko01230,ko04066,ko05010,map00010,map00710,map01100,map01110,map01120,map01130,map01200,map01230,map04066,map05010	Gp_dh_C,Gp_dh_N	2.4e-75	288.1	Belongs to the glyceraldehyde-3-phosphate dehydrogenase family
DN10069_c1_g1	DN10069_c1_g1_i10	1.2.1.12	71139.XP_010025353.1	G	GO:0000003,GO:0000302,GO:0003006,GO:0003674,GO:0003824,GO:0004365,GO:0005488,GO:0005507,GO:0005575,GO:0005576,GO:0005618,GO:0005622,GO:0005623,GO:0005634,GO:0005730,GO:0005737,GO:0005739,GO:0005740,GO:0005773,GO:0005774,GO:0005777,GO:0005829,GO:0005886,GO:0005911,GO:0005975,GO:0005996,GO:0006006,GO:0006082,GO:0006090,GO:0006091,GO:0006094,GO:0006096,GO:0006139,GO:0006163,GO:0006164,GO:0006165,GO:…	ko:K00134	ko00010,ko00710,ko01100,ko01110,ko01120,ko01130,ko01200,ko01230,ko04066,ko05010,map00010,map00710,map01100,map01110,map01120,map01130,map01200,map01230,map04066,map05010	Gp_dh_C,Gp_dh_N	1.4e-69	268.9	Belongs to the glyceraldehyde-3-phosphate dehydrogenase family
DN10069_c1_g1	DN10069_c1_g1_i11	1.2.1.12	71139.XP_010025353.1	G	GO:0000003,GO:0000302,GO:0003006,GO:0003674,GO:0003824,GO:0004365,GO:0005488,GO:0005507,GO:0005575,GO:0005576,GO:0005618,GO:0005622,GO:0005623,GO:0005634,GO:0005730,GO:0005737,GO:0005739,GO:0005740,GO:0005773,GO:0005774,GO:0005777,GO:0005829,GO:0005886,GO:0005911,GO:0005975,GO:0005996,GO:0006006,GO:0006082,GO:0006090,GO:0006091,GO:0006094,GO:0006096,GO:0006139,GO:0006163,GO:0006164,GO:0006165,GO:…	ko:K00134	ko00010,ko00710,ko01100,ko01110,ko01120,ko01130,ko01200,ko01230,ko04066,ko05010,map00010,map00710,map01100,map01110,map01120,map01130,map01200,map01230,map04066,map05010	Gp_dh_C,Gp_dh_N	3.7e-171	607.4	Belongs to the glyceraldehyde-3-phosphate dehydrogenase family
DN10069_c1_g1	DN10069_c1_g1_i12	1.2.1.12	3760.EMJ23673	G	-	ko:K00134	ko00010,ko00710,ko01100,ko01110,ko01120,ko01130,ko01200,ko01230,ko04066,ko05010,map00010,map00710,map01100,map01110,map01120,map01130,map01200,map01230,map04066,map05010	Gp_dh_C,Gp_dh_N	8.5e-182	642.9	Belongs to the glyceraldehyde-3-phosphate dehydrogenase family
DN10069_c1_g1	DN10069_c1_g1_i2	1.2.1.12	71139.XP_010025353.1	G	GO:0000003,GO:0000302,GO:0003006,GO:0003674,GO:0003824,GO:0004365,GO:0005488,GO:0005507,GO:0005575,GO:0005576,GO:0005618,GO:0005622,GO:0005623,GO:0005634,GO:0005730,GO:0005737,GO:0005739,GO:0005740,GO:0005773,GO:0005774,GO:0005777,GO:0005829,GO:0005886,GO:0005911,GO:0005975,GO:0005996,GO:0006006,GO:0006082,GO:0006090,GO:0006091,GO:0006094,GO:0006096,GO:0006139,GO:0006163,GO:0006164,GO:0006165,GO:…	ko:K00134	ko00010,ko00710,ko01100,ko01110,ko01120,ko01130,ko01200,ko01230,ko04066,ko05010,map00010,map00710,map01100,map01110,map01120,map01130,map01200,map01230,map04066,map05010	Gp_dh_C,Gp_dh_N	2.1e-64	251.9	Belongs to the glyceraldehyde-3-phosphate dehydrogenase family
DN10069_c1_g1	DN10069_c1_g1_i5	1.2.1.12	71139.XP_010025353.1	G	GO:0000003,GO:0000302,GO:0003006,GO:0003674,GO:0003824,GO:0004365,GO:0005488,GO:0005507,GO:0005575,GO:0005576,GO:0005618,GO:0005622,GO:0005623,GO:0005634,GO:0005730,GO:0005737,GO:0005739,GO:0005740,GO:0005773,GO:0005774,GO:0005777,GO:0005829,GO:0005886,GO:0005911,GO:0005975,GO:0005996,GO:0006006,GO:0006082,GO:0006090,GO:0006091,GO:0006094,GO:0006096,GO:0006139,GO:0006163,GO:0006164,GO:0006165,GO:…	ko:K00134	ko00010,ko00710,ko01100,ko01110,ko01120,ko01130,ko01200,ko01230,ko04066,ko05010,map00010,map00710,map01100,map01110,map01120,map01130,map01200,map01230,map04066,map05010	Gp_dh_C,Gp_dh_N	2e-31	141.7	Belongs to the glyceraldehyde-3-phosphate dehydrogenase family
DN10069_c1_g1	DN10069_c1_g1_i8	1.2.1.12	3983.cassava4.1_011366m	G	-	ko:K00134	ko00010,ko00710,ko01100,ko01110,ko01120,ko01130,ko01200,ko01230,ko04066,ko05010,map00010,map00710,map01100,map01110,map01120,map01130,map01200,map01230,map04066,map05010	Gp_dh_C,Gp_dh_N	4.2e-181	640.6	Belongs to the glyceraldehyde-3-phosphate dehydrogenase family
DN10069_c1_g2	DN10069_c1_g2_i1	1.2.1.12	65672.G4TAA9	G	GO:0001932,GO:0001934,GO:0003674,GO:0003676,GO:0003682,GO:0003723,GO:0003824,GO:0004365,GO:0005488,GO:0005575,GO:0005576,GO:0005618,GO:0005622,GO:0005623,GO:0005634,GO:0005737,GO:0005739,GO:0005811,GO:0005829,GO:0005886,GO:0005975,GO:0005996,GO:0006006,GO:0006007,GO:0006082,GO:0006090,GO:0006091,GO:0006094,GO:0006096,GO:0006139,GO:0006163,GO:0006164,GO:0006165,GO:0006725,GO:0006732,GO:0006733,GO:…	ko:K00134	ko00010,ko00710,ko01100,ko01110,ko01120,ko01130,ko01200,ko01230,ko04066,ko05010,map00010,map00710,map01100,map01110,map01120,map01130,map01200,map01230,map04066,map05010	Gp_dh_C,Gp_dh_N	1.7e-133	482.3	Glyceraldehyde 3-phosphate dehydrogenase
DN10069_c1_g3	DN10069_c1_g3_i1	1.2.1.12	3760.EMJ23673	G	-	ko:K00134	ko00010,ko00710,ko01100,ko01110,ko01120,ko01130,ko01200,ko01230,ko04066,ko05010,map00010,map00710,map01100,map01110,map01120,map01130,map01200,map01230,map04066,map05010	Gp_dh_C,Gp_dh_N	2.6e-178	631.3	Belongs to the glyceraldehyde-3-phosphate dehydrogenase family
DN10069_c1_g3	DN10069_c1_g3_i2	1.2.1.12	3760.EMJ23673	G	-	ko:K00134	ko00010,ko00710,ko01100,ko01110,ko01120,ko01130,ko01200,ko01230,ko04066,ko05010,map00010,map00710,map01100,map01110,map01120,map01130,map01200,map01230,map04066,map05010	Gp_dh_C,Gp_dh_N	2.7e-172	611.3	Belongs to the glyceraldehyde-3-phosphate dehydrogenase family
DN1006_c0_g1	DN1006_c0_g1_i1	-	29760.VIT_00s0270g00130.t01	T	GO:0003674,GO:0003824,GO:0004672,GO:0004674,GO:0005575,GO:0005623,GO:0005886,GO:0006464,GO:0006468,GO:0006793,GO:0006796,GO:0006807,GO:0008150,GO:0008152,GO:0009987,GO:0016020,GO:0016301,GO:0016310,GO:0016740,GO:0016772,GO:0016773,GO:0019538,GO:0036211,GO:0043170,GO:0043412,GO:0044237,GO:0044238,GO:0044260,GO:0044267,GO:0044464,GO:0071704,GO:0071944,GO:0140096,GO:1901564	-	-	Pkinase,Pkinase_Tyr,Stress-antifung	3.9e-159	568.5	Cysteine-rich receptor-like protein kinase
DN1006_c0_g1	DN1006_c0_g1_i2	-	29760.VIT_04s0079g00020.t01	T	GO:0003674,GO:0003824,GO:0004672,GO:0004674,GO:0005575,GO:0005623,GO:0005886,GO:0006464,GO:0006468,GO:0006793,GO:0006796,GO:0006807,GO:0008150,GO:0008152,GO:0009987,GO:0016020,GO:0016301,GO:0016310,GO:0016740,GO:0016772,GO:0016773,GO:0019538,GO:0036211,GO:0043170,GO:0043412,GO:0044237,GO:0044238,GO:0044260,GO:0044267,GO:0044464,GO:0071704,GO:0071944,GO:0140096,GO:1901564	-	-	Pkinase,Pkinase_Tyr,Stress-antifung	9.1e-95	353.6	Cysteine-rich receptor-like protein kinase
DN1006_c0_g1	DN1006_c0_g1_i4	-	29760.VIT_00s0270g00130.t01	T	GO:0003674,GO:0003824,GO:0004672,GO:0004674,GO:0005575,GO:0005623,GO:0005886,GO:0006464,GO:0006468,GO:0006793,GO:0006796,GO:0006807,GO:0008150,GO:0008152,GO:0009987,GO:0016020,GO:0016301,GO:0016310,GO:0016740,GO:0016772,GO:0016773,GO:0019538,GO:0036211,GO:0043170,GO:0043412,GO:0044237,GO:0044238,GO:0044260,GO:0044267,GO:0044464,GO:0071704,GO:0071944,GO:0140096,GO:1901564	-	-	Pkinase,Pkinase_Tyr,Stress-antifung	1.2e-168	600.1	Cysteine-rich receptor-like protein kinase
DN1006_c0_g1	DN1006_c0_g1_i5	-	29760.VIT_00s0270g00130.t01	T	GO:0003674,GO:0003824,GO:0004672,GO:0004674,GO:0005575,GO:0005623,GO:0005886,GO:0006464,GO:0006468,GO:0006793,GO:0006796,GO:0006807,GO:0008150,GO:0008152,GO:0009987,GO:0016020,GO:0016301,GO:0016310,GO:0016740,GO:0016772,GO:0016773,GO:0019538,GO:0036211,GO:0043170,GO:0043412,GO:0044237,GO:0044238,GO:0044260,GO:0044267,GO:0044464,GO:0071704,GO:0071944,GO:0140096,GO:1901564	-	-	Pkinase,Pkinase_Tyr,Stress-antifung	6.4e-170	604.4	Cysteine-rich receptor-like protein kinase
DN1006_c1_g1	DN1006_c1_g1_i1	-	29760.VIT_00s0270g00130.t01	T	GO:0003674,GO:0003824,GO:0004672,GO:0004674,GO:0005575,GO:0005623,GO:0005886,GO:0006464,GO:0006468,GO:0006793,GO:0006796,GO:0006807,GO:0008150,GO:0008152,GO:0009987,GO:0016020,GO:0016301,GO:0016310,GO:0016740,GO:0016772,GO:0016773,GO:0019538,GO:0036211,GO:0043170,GO:0043412,GO:0044237,GO:0044238,GO:0044260,GO:0044267,GO:0044464,GO:0071704,GO:0071944,GO:0140096,GO:1901564	-	-	Pkinase,Pkinase_Tyr,Stress-antifung	1.2e-146	526.6	Cysteine-rich receptor-like protein kinase
DN1006_c1_g1	DN1006_c1_g1_i2	-	102107.XP_008227865.1	T	GO:0003674,GO:0003824,GO:0004672,GO:0004674,GO:0005575,GO:0005623,GO:0005886,GO:0006464,GO:0006468,GO:0006793,GO:0006796,GO:0006807,GO:0008150,GO:0008152,GO:0009987,GO:0016020,GO:0016301,GO:0016310,GO:0016740,GO:0016772,GO:0016773,GO:0019538,GO:0036211,GO:0043170,GO:0043412,GO:0044237,GO:0044238,GO:0044260,GO:0044267,GO:0044464,GO:0071704,GO:0071944,GO:0140096,GO:1901564	-	-	Pkinase,Pkinase_Tyr,Stress-antifung	1.2e-124	453.4	Cysteine-rich receptor-like protein kinase
DN1006_c1_g1	DN1006_c1_g1_i4	-	29760.VIT_00s0270g00130.t01	T	GO:0003674,GO:0003824,GO:0004672,GO:0004674,GO:0005575,GO:0005623,GO:0005886,GO:0006464,GO:0006468,GO:0006793,GO:0006796,GO:0006807,GO:0008150,GO:0008152,GO:0009987,GO:0016020,GO:0016301,GO:0016310,GO:0016740,GO:0016772,GO:0016773,GO:0019538,GO:0036211,GO:0043170,GO:0043412,GO:0044237,GO:0044238,GO:0044260,GO:0044267,GO:0044464,GO:0071704,GO:0071944,GO:0140096,GO:1901564	-	-	Pkinase,Pkinase_Tyr,Stress-antifung	3.4e-117	428.3	Cysteine-rich receptor-like protein kinase
DN1006_c1_g1	DN1006_c1_g1_i6	-	29760.VIT_00s0270g00130.t01	T	GO:0003674,GO:0003824,GO:0004672,GO:0004674,GO:0005575,GO:0005623,GO:0005886,GO:0006464,GO:0006468,GO:0006793,GO:0006796,GO:0006807,GO:0008150,GO:0008152,GO:0009987,GO:0016020,GO:0016301,GO:0016310,GO:0016740,GO:0016772,GO:0016773,GO:0019538,GO:0036211,GO:0043170,GO:0043412,GO:0044237,GO:0044238,GO:0044260,GO:0044267,GO:0044464,GO:0071704,GO:0071944,GO:0140096,GO:1901564	-	-	Pkinase,Pkinase_Tyr,Stress-antifung	1.1e-147	530	Cysteine-rich receptor-like protein kinase
DN1006_c1_g1	DN1006_c1_g1_i7	-	102107.XP_008227865.1	T	GO:0003674,GO:0003824,GO:0004672,GO:0004674,GO:0005575,GO:0005623,GO:0005886,GO:0006464,GO:0006468,GO:0006793,GO:0006796,GO:0006807,GO:0008150,GO:0008152,GO:0009987,GO:0016020,GO:0016301,GO:0016310,GO:0016740,GO:0016772,GO:0016773,GO:0019538,GO:0036211,GO:0043170,GO:0043412,GO:0044237,GO:0044238,GO:0044260,GO:0044267,GO:0044464,GO:0071704,GO:0071944,GO:0140096,GO:1901564	-	-	Pkinase,Pkinase_Tyr,Stress-antifung	1.1e-122	446.8	Cysteine-rich receptor-like protein kinase
DN10071_c1_g3	DN10071_c1_g3_i2	-	3983.cassava4.1_004507m	G	GO:0000003,GO:0005575,GO:0005622,GO:0005623,GO:0005737,GO:0005886,GO:0006950,GO:0006952,GO:0008150,GO:0009856,GO:0010483,GO:0012505,GO:0016020,GO:0022414,GO:0032501,GO:0044424,GO:0044464,GO:0044703,GO:0044706,GO:0050896,GO:0051703,GO:0051704,GO:0071944	ko:K08472	-	Mlo	1.4e-39	169.5	May be involved in modulation of pathogen defense and leaf cell death
DN10071_c1_g3	DN10071_c1_g3_i3	-	3983.cassava4.1_004507m	G	GO:0000003,GO:0005575,GO:0005622,GO:0005623,GO:0005737,GO:0005886,GO:0006950,GO:0006952,GO:0008150,GO:0009856,GO:0010483,GO:0012505,GO:0016020,GO:0022414,GO:0032501,GO:0044424,GO:0044464,GO:0044703,GO:0044706,GO:0050896,GO:0051703,GO:0051704,GO:0071944	ko:K08472	-	Mlo	6.7e-23	113.6	May be involved in modulation of pathogen defense and leaf cell death
DN10073_c0_g1	DN10073_c0_g1_i1	-	4081.Solyc04g080640.1.1	-	-	-	-	DUF4408	2.5e-25	122.5	-
DN10075_c0_g2	DN10075_c0_g2_i1	-	3983.cassava4.1_020199m	U	GO:0005575,GO:0005622,GO:0005623,GO:0005737,GO:0005783,GO:0005787,GO:0005789,GO:0006465,GO:0006508,GO:0006518,GO:0006605,GO:0006807,GO:0006810,GO:0006886,GO:0008104,GO:0008150,GO:0008152,GO:0009987,GO:0010467,GO:0012505,GO:0015031,GO:0015833,GO:0016020,GO:0016021,GO:0016485,GO:0019538,GO:0030176,GO:0031224,GO:0031227,GO:0031984,GO:0032991,GO:0033036,GO:0033365,GO:0034613,GO:0034641,GO:0042175,GO:…	ko:K12946	ko03060,map03060	SPC12	1.2e-32	145.6	Microsomal signal peptidase 12 kDa subunit (SPC12)
DN10077_c0_g1	DN10077_c0_g1_i1	-	2711.XP_006490952.1	IQ	-	-	-	p450	4.3e-189	667.5	cytochrome P450
DN10077_c0_g1	DN10077_c0_g1_i3	-	2711.XP_006490952.1	IQ	-	-	-	p450	1.7e-103	382.9	cytochrome P450
DN10077_c0_g1	DN10077_c0_g1_i5	-	3880.AET02139	IQ	-	-	-	p450	7.4e-30	137.1	Cytochrome p450
DN10077_c1_g1	DN10077_c1_g1_i1	2.3.1.225	3694.POPTR_0006s06050.1	S	GO:0000035,GO:0000902,GO:0003674,GO:0005488,GO:0005575,GO:0005622,GO:0005623,GO:0005737,GO:0005768,GO:0005794,GO:0005802,GO:0008150,GO:0009653,GO:0009826,GO:0009932,GO:0009987,GO:0012505,GO:0016043,GO:0016049,GO:0031410,GO:0031982,GO:0031984,GO:0032502,GO:0032989,GO:0040007,GO:0043226,GO:0043227,GO:0043229,GO:0043231,GO:0044422,GO:0044424,GO:0044431,GO:0044444,GO:0044446,GO:0044464,GO:0048589,GO:…	ko:K20032	-	Ank,Ank_2,Ank_3,Ank_4,DHHC	5.1e-54	217.6	Belongs to the DHHC palmitoyltransferase family
DN10077_c1_g1	DN10077_c1_g1_i10	2.3.1.225	225117.XP_009338389.1	S	GO:0000035,GO:0000902,GO:0003674,GO:0005488,GO:0005575,GO:0005622,GO:0005623,GO:0005737,GO:0005768,GO:0005794,GO:0005802,GO:0008150,GO:0009653,GO:0009826,GO:0009932,GO:0009987,GO:0012505,GO:0016043,GO:0016049,GO:0031410,GO:0031982,GO:0031984,GO:0032502,GO:0032989,GO:0040007,GO:0043226,GO:0043227,GO:0043229,GO:0043231,GO:0044422,GO:0044424,GO:0044431,GO:0044444,GO:0044446,GO:0044464,GO:0048589,GO:…	ko:K20032	-	Ank,Ank_2,Ank_3,Ank_4,DHHC	4.4e-79	300.8	Belongs to the DHHC palmitoyltransferase family
DN10077_c1_g1	DN10077_c1_g1_i3	2.3.1.225	3694.POPTR_0006s06050.1	S	GO:0000035,GO:0000902,GO:0003674,GO:0005488,GO:0005575,GO:0005622,GO:0005623,GO:0005737,GO:0005768,GO:0005794,GO:0005802,GO:0008150,GO:0009653,GO:0009826,GO:0009932,GO:0009987,GO:0012505,GO:0016043,GO:0016049,GO:0031410,GO:0031982,GO:0031984,GO:0032502,GO:0032989,GO:0040007,GO:0043226,GO:0043227,GO:0043229,GO:0043231,GO:0044422,GO:0044424,GO:0044431,GO:0044444,GO:0044446,GO:0044464,GO:0048589,GO:…	ko:K20032	-	Ank,Ank_2,Ank_3,Ank_4,DHHC	9.8e-31	139.4	Belongs to the DHHC palmitoyltransferase family
DN10077_c1_g1	DN10077_c1_g1_i6	2.3.1.225	225117.XP_009338389.1	S	GO:0000035,GO:0000902,GO:0003674,GO:0005488,GO:0005575,GO:0005622,GO:0005623,GO:0005737,GO:0005768,GO:0005794,GO:0005802,GO:0008150,GO:0009653,GO:0009826,GO:0009932,GO:0009987,GO:0012505,GO:0016043,GO:0016049,GO:0031410,GO:0031982,GO:0031984,GO:0032502,GO:0032989,GO:0040007,GO:0043226,GO:0043227,GO:0043229,GO:0043231,GO:0044422,GO:0044424,GO:0044431,GO:0044444,GO:0044446,GO:0044464,GO:0048589,GO:…	ko:K20032	-	Ank,Ank_2,Ank_3,Ank_4,DHHC	4.4e-79	300.8	Belongs to the DHHC palmitoyltransferase family
DN10077_c1_g1	DN10077_c1_g1_i7	2.3.1.225	3694.POPTR_0006s06050.1	S	GO:0000035,GO:0000902,GO:0003674,GO:0005488,GO:0005575,GO:0005622,GO:0005623,GO:0005737,GO:0005768,GO:0005794,GO:0005802,GO:0008150,GO:0009653,GO:0009826,GO:0009932,GO:0009987,GO:0012505,GO:0016043,GO:0016049,GO:0031410,GO:0031982,GO:0031984,GO:0032502,GO:0032989,GO:0040007,GO:0043226,GO:0043227,GO:0043229,GO:0043231,GO:0044422,GO:0044424,GO:0044431,GO:0044444,GO:0044446,GO:0044464,GO:0048589,GO:…	ko:K20032	-	Ank,Ank_2,Ank_3,Ank_4,DHHC	2.4e-28	131.7	Belongs to the DHHC palmitoyltransferase family
DN10077_c1_g1	DN10077_c1_g1_i9	2.3.1.225	3694.POPTR_0006s06050.1	S	GO:0000035,GO:0000902,GO:0003674,GO:0005488,GO:0005575,GO:0005622,GO:0005623,GO:0005737,GO:0005768,GO:0005794,GO:0005802,GO:0008150,GO:0009653,GO:0009826,GO:0009932,GO:0009987,GO:0012505,GO:0016043,GO:0016049,GO:0031410,GO:0031982,GO:0031984,GO:0032502,GO:0032989,GO:0040007,GO:0043226,GO:0043227,GO:0043229,GO:0043231,GO:0044422,GO:0044424,GO:0044431,GO:0044444,GO:0044446,GO:0044464,GO:0048589,GO:…	ko:K20032	-	Ank,Ank_2,Ank_3,Ank_4,DHHC	2.4e-28	131.7	Belongs to the DHHC palmitoyltransferase family
DN10077_c1_g2	DN10077_c1_g2_i1	2.3.1.225	3983.cassava4.1_003438m	S	GO:0000035,GO:0000902,GO:0003674,GO:0005488,GO:0005575,GO:0005622,GO:0005623,GO:0005737,GO:0005768,GO:0005794,GO:0005802,GO:0008150,GO:0009653,GO:0009826,GO:0009932,GO:0009987,GO:0012505,GO:0016043,GO:0016049,GO:0031410,GO:0031982,GO:0031984,GO:0032502,GO:0032989,GO:0040007,GO:0043226,GO:0043227,GO:0043229,GO:0043231,GO:0044422,GO:0044424,GO:0044431,GO:0044444,GO:0044446,GO:0044464,GO:0048589,GO:…	ko:K20032	-	Ank,Ank_2,Ank_3,Ank_4,DHHC	3.1e-225	788.1	Belongs to the DHHC palmitoyltransferase family
DN10077_c1_g2	DN10077_c1_g2_i3	2.3.1.225	3983.cassava4.1_027710m	S	GO:0000035,GO:0000902,GO:0003674,GO:0005488,GO:0005575,GO:0005622,GO:0005623,GO:0005737,GO:0005768,GO:0005794,GO:0005802,GO:0008150,GO:0009653,GO:0009826,GO:0009932,GO:0009987,GO:0012505,GO:0016043,GO:0016049,GO:0031410,GO:0031982,GO:0031984,GO:0032502,GO:0032989,GO:0040007,GO:0043226,GO:0043227,GO:0043229,GO:0043231,GO:0044422,GO:0044424,GO:0044431,GO:0044444,GO:0044446,GO:0044464,GO:0048589,GO:…	ko:K20032	-	Ank,Ank_2,Ank_3,Ank_4,DHHC	1.9e-28	131.7	Belongs to the DHHC palmitoyltransferase family
DN10077_c1_g2	DN10077_c1_g2_i5	2.3.1.225	3649.evm.model.supercontig_46.65	S	GO:0000035,GO:0000902,GO:0003674,GO:0005488,GO:0005575,GO:0005622,GO:0005623,GO:0005737,GO:0005768,GO:0005794,GO:0005802,GO:0008150,GO:0009653,GO:0009826,GO:0009932,GO:0009987,GO:0012505,GO:0016043,GO:0016049,GO:0031410,GO:0031982,GO:0031984,GO:0032502,GO:0032989,GO:0040007,GO:0043226,GO:0043227,GO:0043229,GO:0043231,GO:0044422,GO:0044424,GO:0044431,GO:0044444,GO:0044446,GO:0044464,GO:0048589,GO:…	ko:K20032	-	Ank,Ank_2,Ank_3,Ank_4,DHHC	1.4e-86	326.2	Belongs to the DHHC palmitoyltransferase family
DN10077_c1_g2	DN10077_c1_g2_i6	2.3.1.225	72664.XP_006400604.1	S	GO:0000035,GO:0000902,GO:0003674,GO:0005488,GO:0005575,GO:0005622,GO:0005623,GO:0005737,GO:0005768,GO:0005794,GO:0005802,GO:0008150,GO:0009653,GO:0009826,GO:0009932,GO:0009987,GO:0012505,GO:0016043,GO:0016049,GO:0031410,GO:0031982,GO:0031984,GO:0032502,GO:0032989,GO:0040007,GO:0043226,GO:0043227,GO:0043229,GO:0043231,GO:0044422,GO:0044424,GO:0044431,GO:0044444,GO:0044446,GO:0044464,GO:0048589,GO:…	ko:K20032	-	Ank,Ank_2,Ank_3,Ank_4,DHHC	6e-56	224.2	Belongs to the DHHC palmitoyltransferase family
DN10077_c1_g2	DN10077_c1_g2_i7	2.3.1.225	3750.XP_008361110.1	S	GO:0000035,GO:0000902,GO:0003674,GO:0005488,GO:0005575,GO:0005622,GO:0005623,GO:0005737,GO:0005768,GO:0005794,GO:0005802,GO:0008150,GO:0009653,GO:0009826,GO:0009932,GO:0009987,GO:0012505,GO:0016043,GO:0016049,GO:0031410,GO:0031982,GO:0031984,GO:0032502,GO:0032989,GO:0040007,GO:0043226,GO:0043227,GO:0043229,GO:0043231,GO:0044422,GO:0044424,GO:0044431,GO:0044444,GO:0044446,GO:0044464,GO:0048589,GO:…	ko:K20032	-	Ank,Ank_2,Ank_3,Ank_4,DHHC	2.6e-142	511.9	Belongs to the DHHC palmitoyltransferase family
DN1007_c0_g1	DN1007_c0_g1_i1	-	57918.XP_004305470.1	S	-	-	-	BT1	5.5e-80	303.9	Transporter
DN1007_c0_g1	DN1007_c0_g1_i2	-	57918.XP_004305470.1	S	-	-	-	BT1	1e-104	386.3	Transporter
DN1007_c0_g1	DN1007_c0_g1_i3	-	57918.XP_004305470.1	S	-	-	-	BT1	1e-104	386.3	Transporter
DN1007_c0_g1	DN1007_c0_g1_i4	-	57918.XP_004305470.1	S	-	-	-	BT1	1.6e-120	439.1	Transporter
DN1007_c0_g1	DN1007_c0_g1_i5	-	57918.XP_004305470.1	S	-	-	-	BT1	1.5e-149	535.8	Transporter
DN1007_c0_g3	DN1007_c0_g3_i1	-	29760.VIT_09s0018g01660.t01	S	-	-	-	BT1	5.2e-40	170.6	Folate-Biopterin Transporter
DN1007_c0_g3	DN1007_c0_g3_i2	-	29760.VIT_09s0018g01660.t01	S	-	-	-	BT1	9.8e-38	162.9	Folate-Biopterin Transporter
DN10080_c0_g1	DN10080_c0_g1_i1	-	161934.XP_010684515.1	T	GO:0000166,GO:0003674,GO:0005488,GO:0005575,GO:0005623,GO:0005886,GO:0008144,GO:0016020,GO:0016208,GO:0017076,GO:0030554,GO:0032553,GO:0032555,GO:0032559,GO:0036094,GO:0043167,GO:0043168,GO:0043169,GO:0044464,GO:0071944,GO:0097159,GO:0097367,GO:1901265,GO:1901363	-	-	Usp	8.9e-33	146.4	Universal stress protein
DN10080_c0_g1	DN10080_c0_g1_i2	-	161934.XP_010684515.1	T	GO:0000166,GO:0003674,GO:0005488,GO:0005575,GO:0005623,GO:0005886,GO:0008144,GO:0016020,GO:0016208,GO:0017076,GO:0030554,GO:0032553,GO:0032555,GO:0032559,GO:0036094,GO:0043167,GO:0043168,GO:0043169,GO:0044464,GO:0071944,GO:0097159,GO:0097367,GO:1901265,GO:1901363	-	-	Usp	4.2e-70	270.8	Universal stress protein
DN10080_c0_g1	DN10080_c0_g1_i6	-	161934.XP_010684515.1	T	GO:0000166,GO:0003674,GO:0005488,GO:0005575,GO:0005623,GO:0005886,GO:0008144,GO:0016020,GO:0016208,GO:0017076,GO:0030554,GO:0032553,GO:0032555,GO:0032559,GO:0036094,GO:0043167,GO:0043168,GO:0043169,GO:0044464,GO:0071944,GO:0097159,GO:0097367,GO:1901265,GO:1901363	-	-	Usp	8.9e-33	146.4	Universal stress protein
DN10080_c0_g1	DN10080_c0_g1_i7	-	161934.XP_010684515.1	T	GO:0000166,GO:0003674,GO:0005488,GO:0005575,GO:0005623,GO:0005886,GO:0008144,GO:0016020,GO:0016208,GO:0017076,GO:0030554,GO:0032553,GO:0032555,GO:0032559,GO:0036094,GO:0043167,GO:0043168,GO:0043169,GO:0044464,GO:0071944,GO:0097159,GO:0097367,GO:1901265,GO:1901363	-	-	Usp	8.9e-33	146.4	Universal stress protein
DN10080_c0_g3	DN10080_c0_g3_i2	-	3988.XP_002523068.1	T	-	-	-	Usp	3.8e-58	231.1	Universal stress protein
DN10080_c0_g5	DN10080_c0_g5_i1	-	161934.XP_010684515.1	T	GO:0000166,GO:0003674,GO:0005488,GO:0005575,GO:0005623,GO:0005886,GO:0008144,GO:0016020,GO:0016208,GO:0017076,GO:0030554,GO:0032553,GO:0032555,GO:0032559,GO:0036094,GO:0043167,GO:0043168,GO:0043169,GO:0044464,GO:0071944,GO:0097159,GO:0097367,GO:1901265,GO:1901363	-	-	Usp	8.5e-60	236.5	Universal stress protein
DN10081_c0_g2	DN10081_c0_g2_i1	3.5.1.4	29760.VIT_14s0128g00320.t01	J	GO:0003674,GO:0003824,GO:0004040,GO:0005575,GO:0005622,GO:0005623,GO:0005634,GO:0005654,GO:0005737,GO:0005829,GO:0006082,GO:0006725,GO:0006807,GO:0008150,GO:0008152,GO:0009058,GO:0009683,GO:0009684,GO:0009850,GO:0009851,GO:0009987,GO:0010817,GO:0016053,GO:0016787,GO:0016810,GO:0016811,GO:0018130,GO:0019438,GO:0019752,GO:0031974,GO:0031981,GO:0032787,GO:0034641,GO:0034754,GO:0042430,GO:0042435,GO:…	ko:K01426	ko00330,ko00360,ko00380,ko00627,ko00643,ko01120,map00330,map00360,map00380,map00627,map00643,map01120	Amidase	5.3e-147	527.3	Amidase 1-like
DN10081_c0_g4	DN10081_c0_g4_i1	-	2711.XP_006472700.1	S	-	-	-	UPF0220	1.8e-69	268.9	Transmembrane protein 50 homolog
DN10081_c0_g4	DN10081_c0_g4_i2	-	2711.XP_006472700.1	S	-	-	-	UPF0220	1.7e-69	268.5	Transmembrane protein 50 homolog
DN10081_c0_g4	DN10081_c0_g4_i3	-	4113.PGSC0003DMT400071437	S	-	-	-	UPF0220	9.3e-20	102.8	Uncharacterised protein family (UPF0220)
DN10086_c0_g1	DN10086_c0_g1_i1	-	29760.VIT_18s0001g10740.t01	L	-	ko:K02604	ko04110,ko04111,ko04113,map04110,map04111,map04113	ORC2	3.9e-70	271.2	origin recognition complex subunit
DN10086_c0_g1	DN10086_c0_g1_i2	-	29760.VIT_18s0001g10740.t01	L	-	ko:K02604	ko04110,ko04111,ko04113,map04110,map04111,map04113	ORC2	3.9e-70	271.2	origin recognition complex subunit
DN10086_c1_g1	DN10086_c1_g1_i1	-	3656.XP_008444634.1	L	GO:0000228,GO:0000808,GO:0003674,GO:0003676,GO:0003677,GO:0003688,GO:0003690,GO:0005488,GO:0005575,GO:0005622,GO:0005623,GO:0005634,GO:0005664,GO:0005694,GO:0006139,GO:0006259,GO:0006260,GO:0006725,GO:0006807,GO:0008150,GO:0008152,GO:0009058,GO:0009059,GO:0009987,GO:0031974,GO:0031981,GO:0032991,GO:0034641,GO:0034645,GO:0043170,GO:0043226,GO:0043227,GO:0043228,GO:0043229,GO:0043231,GO:0043232,GO:…	ko:K02604	ko04110,ko04111,ko04113,map04110,map04111,map04113	ORC2	8.1e-77	293.1	origin recognition complex subunit
DN1008_c0_g1	DN1008_c0_g1_i1	-	3988.XP_002529943.1	D	-	ko:K15501	-	SAPS	0	1128.6	Serine threonine-protein phosphatase 6 regulatory subunit
DN1008_c0_g1	DN1008_c0_g1_i2	-	3641.EOY34374	D	-	ko:K15501	-	SAPS	5.1e-289	1000	Serine threonine-protein phosphatase 6 regulatory subunit
DN1008_c0_g1	DN1008_c0_g1_i3	-	29760.VIT_06s0004g02770.t01	D	-	ko:K15501	-	SAPS	8.6e-302	1042.7	Serine threonine-protein phosphatase 6 regulatory subunit
DN1008_c0_g1	DN1008_c0_g1_i4	-	29760.VIT_06s0004g02770.t01	D	-	ko:K15501	-	SAPS	1.8e-299	1035	Serine threonine-protein phosphatase 6 regulatory subunit
DN1008_c0_g1	DN1008_c0_g1_i5	-	3983.cassava4.1_001610m	D	-	ko:K15501	-	SAPS	0	1115.1	Serine threonine-protein phosphatase 6 regulatory subunit
DN1008_c0_g2	DN1008_c0_g2_i1	-	3983.cassava4.1_001610m	D	-	ko:K15501	-	SAPS	2.1e-154	552.4	Serine threonine-protein phosphatase 6 regulatory subunit
DN1008_c0_g2	DN1008_c0_g2_i2	-	3983.cassava4.1_001610m	D	-	ko:K15501	-	SAPS	3.4e-295	1020.8	Serine threonine-protein phosphatase 6 regulatory subunit
DN1008_c0_g2	DN1008_c0_g2_i3	-	3983.cassava4.1_001610m	D	-	ko:K15501	-	SAPS	5.5e-151	540.8	Serine threonine-protein phosphatase 6 regulatory subunit
DN10093_c0_g1	DN10093_c0_g1_i15	-	4096.XP_009790034.1	L	GO:0000003,GO:0000150,GO:0000217,GO:0000280,GO:0000400,GO:0000707,GO:0000724,GO:0000725,GO:0000730,GO:0002831,GO:0002833,GO:0003674,GO:0003676,GO:0003677,GO:0003690,GO:0003697,GO:0003824,GO:0005488,GO:0005575,GO:0005622,GO:0005623,GO:0005634,GO:0005657,GO:0005694,GO:0006139,GO:0006259,GO:0006281,GO:0006302,GO:0006310,GO:0006312,GO:0006725,GO:0006807,GO:0006950,GO:0006974,GO:0006996,GO:0007049,GO:…	ko:K10871	ko03440,map03440	Rad51	6.3e-97	360.9	DNA repair protein RAD51 homolog 4
DN10093_c0_g1	DN10093_c0_g1_i18	-	4096.XP_009790034.1	L	GO:0000003,GO:0000150,GO:0000217,GO:0000280,GO:0000400,GO:0000707,GO:0000724,GO:0000725,GO:0000730,GO:0002831,GO:0002833,GO:0003674,GO:0003676,GO:0003677,GO:0003690,GO:0003697,GO:0003824,GO:0005488,GO:0005575,GO:0005622,GO:0005623,GO:0005634,GO:0005657,GO:0005694,GO:0006139,GO:0006259,GO:0006281,GO:0006302,GO:0006310,GO:0006312,GO:0006725,GO:0006807,GO:0006950,GO:0006974,GO:0006996,GO:0007049,GO:…	ko:K10871	ko03440,map03440	Rad51	2.7e-95	355.5	DNA repair protein RAD51 homolog 4
DN10093_c0_g1	DN10093_c0_g1_i19	-	4096.XP_009790034.1	L	GO:0000003,GO:0000150,GO:0000217,GO:0000280,GO:0000400,GO:0000707,GO:0000724,GO:0000725,GO:0000730,GO:0002831,GO:0002833,GO:0003674,GO:0003676,GO:0003677,GO:0003690,GO:0003697,GO:0003824,GO:0005488,GO:0005575,GO:0005622,GO:0005623,GO:0005634,GO:0005657,GO:0005694,GO:0006139,GO:0006259,GO:0006281,GO:0006302,GO:0006310,GO:0006312,GO:0006725,GO:0006807,GO:0006950,GO:0006974,GO:0006996,GO:0007049,GO:…	ko:K10871	ko03440,map03440	Rad51	6.3e-97	360.9	DNA repair protein RAD51 homolog 4
DN10093_c0_g1	DN10093_c0_g1_i21	-	4096.XP_009790034.1	L	GO:0000003,GO:0000150,GO:0000217,GO:0000280,GO:0000400,GO:0000707,GO:0000724,GO:0000725,GO:0000730,GO:0002831,GO:0002833,GO:0003674,GO:0003676,GO:0003677,GO:0003690,GO:0003697,GO:0003824,GO:0005488,GO:0005575,GO:0005622,GO:0005623,GO:0005634,GO:0005657,GO:0005694,GO:0006139,GO:0006259,GO:0006281,GO:0006302,GO:0006310,GO:0006312,GO:0006725,GO:0006807,GO:0006950,GO:0006974,GO:0006996,GO:0007049,GO:…	ko:K10871	ko03440,map03440	Rad51	6.3e-97	360.9	DNA repair protein RAD51 homolog 4
DN10093_c0_g1	DN10093_c0_g1_i5	-	4096.XP_009790034.1	L	GO:0000003,GO:0000150,GO:0000217,GO:0000280,GO:0000400,GO:0000707,GO:0000724,GO:0000725,GO:0000730,GO:0002831,GO:0002833,GO:0003674,GO:0003676,GO:0003677,GO:0003690,GO:0003697,GO:0003824,GO:0005488,GO:0005575,GO:0005622,GO:0005623,GO:0005634,GO:0005657,GO:0005694,GO:0006139,GO:0006259,GO:0006281,GO:0006302,GO:0006310,GO:0006312,GO:0006725,GO:0006807,GO:0006950,GO:0006974,GO:0006996,GO:0007049,GO:…	ko:K10871	ko03440,map03440	Rad51	1e-72	280	DNA repair protein RAD51 homolog 4
DN10093_c0_g1	DN10093_c0_g1_i7	-	4096.XP_009790034.1	L	GO:0000003,GO:0000150,GO:0000217,GO:0000280,GO:0000400,GO:0000707,GO:0000724,GO:0000725,GO:0000730,GO:0002831,GO:0002833,GO:0003674,GO:0003676,GO:0003677,GO:0003690,GO:0003697,GO:0003824,GO:0005488,GO:0005575,GO:0005622,GO:0005623,GO:0005634,GO:0005657,GO:0005694,GO:0006139,GO:0006259,GO:0006281,GO:0006302,GO:0006310,GO:0006312,GO:0006725,GO:0006807,GO:0006950,GO:0006974,GO:0006996,GO:0007049,GO:…	ko:K10871	ko03440,map03440	Rad51	1e-72	280	DNA repair protein RAD51 homolog 4
DN10093_c1_g1	DN10093_c1_g1_i1	-	4113.PGSC0003DMT400023490	S	-	-	-	DUF659,Dimer_Tnp_hAT,zf-BED	3.1e-239	834.3	BED zinc finger
DN10093_c1_g1	DN10093_c1_g1_i2	-	29760.VIT_16s0050g02440.t01	S	-	-	-	DUF659,Dimer_Tnp_hAT,zf-BED	4.7e-301	1040	Protein of unknown function (DUF 659)
DN10093_c1_g1	DN10093_c1_g1_i3	-	3988.XP_002513602.1	S	-	-	-	DUF659,Dimer_Tnp_hAT,zf-BED	2.2e-301	1041.2	BED zinc finger
DN10094_c0_g1	DN10094_c0_g1_i1	-	225117.XP_009345565.1	S	-	-	-	LRR_8,NB-ARC,TIR	4.4e-59	235	TMV resistance protein N-like
DN10094_c0_g2	DN10094_c0_g2_i1	-	225117.XP_009361380.1	S	-	-	-	LRR_8,NB-ARC,TIR	6.9e-10	70.1	TMV resistance protein N-like
DN10097_c0_g1	DN10097_c0_g1_i1	-	101162.XP_007689758.1	J	GO:0000462,GO:0001666,GO:0002181,GO:0003674,GO:0003735,GO:0005198,GO:0005575,GO:0005622,GO:0005623,GO:0005737,GO:0005829,GO:0005840,GO:0006139,GO:0006355,GO:0006357,GO:0006364,GO:0006396,GO:0006412,GO:0006450,GO:0006518,GO:0006606,GO:0006725,GO:0006807,GO:0006810,GO:0006886,GO:0006913,GO:0006950,GO:0008104,GO:0008150,GO:0008152,GO:0009058,GO:0009059,GO:0009628,GO:0009889,GO:0009891,GO:0009893,GO:…	ko:K02973	ko03010,map03010	Ribosom_S12_S23	3.9e-75	287.3	Belongs to the universal ribosomal protein uS12 family
DN10097_c0_g1	DN10097_c0_g1_i3	-	101162.XP_007689758.1	J	GO:0000462,GO:0001666,GO:0002181,GO:0003674,GO:0003735,GO:0005198,GO:0005575,GO:0005622,GO:0005623,GO:0005737,GO:0005829,GO:0005840,GO:0006139,GO:0006355,GO:0006357,GO:0006364,GO:0006396,GO:0006412,GO:0006450,GO:0006518,GO:0006606,GO:0006725,GO:0006807,GO:0006810,GO:0006886,GO:0006913,GO:0006950,GO:0008104,GO:0008150,GO:0008152,GO:0009058,GO:0009059,GO:0009628,GO:0009889,GO:0009891,GO:0009893,GO:…	ko:K02973	ko03010,map03010	Ribosom_S12_S23	3.9e-75	287.3	Belongs to the universal ribosomal protein uS12 family
DN10097_c0_g1	DN10097_c0_g1_i4	-	160860.XP_007339517.1	J	GO:0000462,GO:0001666,GO:0002181,GO:0003674,GO:0003735,GO:0005198,GO:0005575,GO:0005622,GO:0005623,GO:0005737,GO:0005829,GO:0005840,GO:0006139,GO:0006355,GO:0006357,GO:0006364,GO:0006396,GO:0006412,GO:0006450,GO:0006518,GO:0006606,GO:0006725,GO:0006807,GO:0006810,GO:0006886,GO:0006913,GO:0006950,GO:0008104,GO:0008150,GO:0008152,GO:0009058,GO:0009059,GO:0009628,GO:0009889,GO:0009891,GO:0009893,GO:…	ko:K02973	ko03010,map03010	Ribosom_S12_S23	1.6e-71	275.4	Ribosomal protein S12 S23
DN10097_c0_g1	DN10097_c0_g1_i5	-	101162.XP_007689758.1	J	GO:0000462,GO:0001666,GO:0002181,GO:0003674,GO:0003735,GO:0005198,GO:0005575,GO:0005622,GO:0005623,GO:0005737,GO:0005829,GO:0005840,GO:0006139,GO:0006355,GO:0006357,GO:0006364,GO:0006396,GO:0006412,GO:0006450,GO:0006518,GO:0006606,GO:0006725,GO:0006807,GO:0006810,GO:0006886,GO:0006913,GO:0006950,GO:0008104,GO:0008150,GO:0008152,GO:0009058,GO:0009059,GO:0009628,GO:0009889,GO:0009891,GO:0009893,GO:…	ko:K02973	ko03010,map03010	Ribosom_S12_S23	1.6e-73	282	Belongs to the universal ribosomal protein uS12 family
DN10097_c0_g1	DN10097_c0_g1_i7	-	160860.XP_007339517.1	J	GO:0000462,GO:0001666,GO:0002181,GO:0003674,GO:0003735,GO:0005198,GO:0005575,GO:0005622,GO:0005623,GO:0005737,GO:0005829,GO:0005840,GO:0006139,GO:0006355,GO:0006357,GO:0006364,GO:0006396,GO:0006412,GO:0006450,GO:0006518,GO:0006606,GO:0006725,GO:0006807,GO:0006810,GO:0006886,GO:0006913,GO:0006950,GO:0008104,GO:0008150,GO:0008152,GO:0009058,GO:0009059,GO:0009628,GO:0009889,GO:0009891,GO:0009893,GO:…	ko:K02973	ko03010,map03010	Ribosom_S12_S23	6.1e-71	273.5	Ribosomal protein S12 S23
DN10098_c0_g1	DN10098_c0_g1_i1	-	4081.Solyc08g043140.2.1	T	-	ko:K12486	ko04144,map04144	ArfGap,C2	1.6e-75	289.3	Putative GTP-ase activating proteins for the small GTPase, ARF
DN10098_c0_g1	DN10098_c0_g1_i2	-	4098.XP_009602921.1	T	-	ko:K12486	ko04144,map04144	ArfGap,C2	6.7e-76	290.8	Putative GTP-ase activating proteins for the small GTPase, ARF
DN10098_c0_g1	DN10098_c0_g1_i5	-	4098.XP_009602921.1	T	-	ko:K12486	ko04144,map04144	ArfGap,C2	2.6e-126	458.8	Putative GTP-ase activating proteins for the small GTPase, ARF
DN1009_c0_g1	DN1009_c0_g1_i112	-	29760.VIT_12s0059g00610.t01	O	GO:0000003,GO:0000280,GO:0001101,GO:0003674,GO:0003824,GO:0005575,GO:0005622,GO:0005623,GO:0005737,GO:0005777,GO:0005829,GO:0006139,GO:0006259,GO:0006281,GO:0006310,GO:0006464,GO:0006725,GO:0006807,GO:0006950,GO:0006974,GO:0006996,GO:0007049,GO:0007127,GO:0007131,GO:0007154,GO:0007165,GO:0007275,GO:0008150,GO:0008152,GO:0008641,GO:0009414,GO:0009415,GO:0009628,GO:0009653,GO:0009719,GO:0009725,GO:…	ko:K04532	ko05010,map05010	ThiF	4.8e-145	520.8	Regulatory subunit of the dimeric E1 enzyme. E1 activates RUB1 NEDD8 by first adenylating its C-terminal glycine residue with ATP, thereafter linking this residue to the side chain of the catalytic cysteine, yielding a RUB1-ECR1 thioester and free AMP. E1 finally transfers RUB1 to the catalytic cysteine of RCE1
DN1009_c0_g1	DN1009_c0_g1_i123	-	29760.VIT_12s0059g00610.t01	O	GO:0000003,GO:0000280,GO:0001101,GO:0003674,GO:0003824,GO:0005575,GO:0005622,GO:0005623,GO:0005737,GO:0005777,GO:0005829,GO:0006139,GO:0006259,GO:0006281,GO:0006310,GO:0006464,GO:0006725,GO:0006807,GO:0006950,GO:0006974,GO:0006996,GO:0007049,GO:0007127,GO:0007131,GO:0007154,GO:0007165,GO:0007275,GO:0008150,GO:0008152,GO:0008641,GO:0009414,GO:0009415,GO:0009628,GO:0009653,GO:0009719,GO:0009725,GO:…	ko:K04532	ko05010,map05010	ThiF	6.8e-263	912.9	Regulatory subunit of the dimeric E1 enzyme. E1 activates RUB1 NEDD8 by first adenylating its C-terminal glycine residue with ATP, thereafter linking this residue to the side chain of the catalytic cysteine, yielding a RUB1-ECR1 thioester and free AMP. E1 finally transfers RUB1 to the catalytic cysteine of RCE1
DN1009_c0_g1	DN1009_c0_g1_i16	-	3988.XP_002524186.1	O	GO:0000003,GO:0000280,GO:0001101,GO:0003674,GO:0003824,GO:0005575,GO:0005622,GO:0005623,GO:0005737,GO:0005777,GO:0005829,GO:0006139,GO:0006259,GO:0006281,GO:0006310,GO:0006464,GO:0006725,GO:0006807,GO:0006950,GO:0006974,GO:0006996,GO:0007049,GO:0007127,GO:0007131,GO:0007154,GO:0007165,GO:0007275,GO:0008150,GO:0008152,GO:0008641,GO:0009414,GO:0009415,GO:0009628,GO:0009653,GO:0009719,GO:0009725,GO:…	ko:K04532	ko05010,map05010	ThiF	8.1e-136	490	Regulatory subunit of the dimeric E1 enzyme. E1 activates RUB1 NEDD8 by first adenylating its C-terminal glycine residue with ATP, thereafter linking this residue to the side chain of the catalytic cysteine, yielding a RUB1-ECR1 thioester and free AMP. E1 finally transfers RUB1 to the catalytic cysteine of RCE1
DN1009_c0_g1	DN1009_c0_g1_i36	-	3988.XP_002524186.1	O	GO:0000003,GO:0000280,GO:0001101,GO:0003674,GO:0003824,GO:0005575,GO:0005622,GO:0005623,GO:0005737,GO:0005777,GO:0005829,GO:0006139,GO:0006259,GO:0006281,GO:0006310,GO:0006464,GO:0006725,GO:0006807,GO:0006950,GO:0006974,GO:0006996,GO:0007049,GO:0007127,GO:0007131,GO:0007154,GO:0007165,GO:0007275,GO:0008150,GO:0008152,GO:0008641,GO:0009414,GO:0009415,GO:0009628,GO:0009653,GO:0009719,GO:0009725,GO:…	ko:K04532	ko05010,map05010	ThiF	1.1e-119	436	Regulatory subunit of the dimeric E1 enzyme. E1 activates RUB1 NEDD8 by first adenylating its C-terminal glycine residue with ATP, thereafter linking this residue to the side chain of the catalytic cysteine, yielding a RUB1-ECR1 thioester and free AMP. E1 finally transfers RUB1 to the catalytic cysteine of RCE1
DN1009_c0_g1	DN1009_c0_g1_i42	-	29760.VIT_12s0059g00610.t01	O	GO:0000003,GO:0000280,GO:0001101,GO:0003674,GO:0003824,GO:0005575,GO:0005622,GO:0005623,GO:0005737,GO:0005777,GO:0005829,GO:0006139,GO:0006259,GO:0006281,GO:0006310,GO:0006464,GO:0006725,GO:0006807,GO:0006950,GO:0006974,GO:0006996,GO:0007049,GO:0007127,GO:0007131,GO:0007154,GO:0007165,GO:0007275,GO:0008150,GO:0008152,GO:0008641,GO:0009414,GO:0009415,GO:0009628,GO:0009653,GO:0009719,GO:0009725,GO:…	ko:K04532	ko05010,map05010	ThiF	4.8e-145	520.8	Regulatory subunit of the dimeric E1 enzyme. E1 activates RUB1 NEDD8 by first adenylating its C-terminal glycine residue with ATP, thereafter linking this residue to the side chain of the catalytic cysteine, yielding a RUB1-ECR1 thioester and free AMP. E1 finally transfers RUB1 to the catalytic cysteine of RCE1
DN1009_c0_g1	DN1009_c0_g1_i5	-	29760.VIT_12s0059g00610.t01	O	GO:0000003,GO:0000280,GO:0001101,GO:0003674,GO:0003824,GO:0005575,GO:0005622,GO:0005623,GO:0005737,GO:0005777,GO:0005829,GO:0006139,GO:0006259,GO:0006281,GO:0006310,GO:0006464,GO:0006725,GO:0006807,GO:0006950,GO:0006974,GO:0006996,GO:0007049,GO:0007127,GO:0007131,GO:0007154,GO:0007165,GO:0007275,GO:0008150,GO:0008152,GO:0008641,GO:0009414,GO:0009415,GO:0009628,GO:0009653,GO:0009719,GO:0009725,GO:…	ko:K04532	ko05010,map05010	ThiF	5.4e-134	483.8	Regulatory subunit of the dimeric E1 enzyme. E1 activates RUB1 NEDD8 by first adenylating its C-terminal glycine residue with ATP, thereafter linking this residue to the side chain of the catalytic cysteine, yielding a RUB1-ECR1 thioester and free AMP. E1 finally transfers RUB1 to the catalytic cysteine of RCE1
DN1009_c0_g1	DN1009_c0_g1_i65	-	29760.VIT_12s0059g00610.t01	O	GO:0000003,GO:0000280,GO:0001101,GO:0003674,GO:0003824,GO:0005575,GO:0005622,GO:0005623,GO:0005737,GO:0005777,GO:0005829,GO:0006139,GO:0006259,GO:0006281,GO:0006310,GO:0006464,GO:0006725,GO:0006807,GO:0006950,GO:0006974,GO:0006996,GO:0007049,GO:0007127,GO:0007131,GO:0007154,GO:0007165,GO:0007275,GO:0008150,GO:0008152,GO:0008641,GO:0009414,GO:0009415,GO:0009628,GO:0009653,GO:0009719,GO:0009725,GO:…	ko:K04532	ko05010,map05010	ThiF	5.4e-134	483.8	Regulatory subunit of the dimeric E1 enzyme. E1 activates RUB1 NEDD8 by first adenylating its C-terminal glycine residue with ATP, thereafter linking this residue to the side chain of the catalytic cysteine, yielding a RUB1-ECR1 thioester and free AMP. E1 finally transfers RUB1 to the catalytic cysteine of RCE1
DN1009_c0_g1	DN1009_c0_g1_i78	-	3988.XP_002524186.1	O	GO:0000003,GO:0000280,GO:0001101,GO:0003674,GO:0003824,GO:0005575,GO:0005622,GO:0005623,GO:0005737,GO:0005777,GO:0005829,GO:0006139,GO:0006259,GO:0006281,GO:0006310,GO:0006464,GO:0006725,GO:0006807,GO:0006950,GO:0006974,GO:0006996,GO:0007049,GO:0007127,GO:0007131,GO:0007154,GO:0007165,GO:0007275,GO:0008150,GO:0008152,GO:0008641,GO:0009414,GO:0009415,GO:0009628,GO:0009653,GO:0009719,GO:0009725,GO:…	ko:K04532	ko05010,map05010	ThiF	2.1e-130	471.9	Regulatory subunit of the dimeric E1 enzyme. E1 activates RUB1 NEDD8 by first adenylating its C-terminal glycine residue with ATP, thereafter linking this residue to the side chain of the catalytic cysteine, yielding a RUB1-ECR1 thioester and free AMP. E1 finally transfers RUB1 to the catalytic cysteine of RCE1
DN1009_c0_g2	DN1009_c0_g2_i2	-	4155.Migut.K00040.1.p	K	-	-	-	Bromodomain,Myb_DNA-binding	1.5e-80	307.4	bromo domain
DN10100_c0_g1	DN10100_c0_g1_i2	-	3659.XP_004154530.1	T	-	-	-	EF-hand_1,EF-hand_7,EF-hand_8	1.1e-54	219.2	EF-hand domain pair
DN10100_c0_g1	DN10100_c0_g1_i3	-	3659.XP_004154530.1	T	-	-	-	EF-hand_1,EF-hand_7,EF-hand_8	9.5e-45	186	EF-hand domain pair
DN10100_c0_g1	DN10100_c0_g1_i5	-	3659.XP_004154530.1	T	-	-	-	EF-hand_1,EF-hand_7,EF-hand_8	6.5e-74	283.5	EF-hand domain pair
DN10100_c0_g1	DN10100_c0_g1_i8	-	3659.XP_004154530.1	T	-	-	-	EF-hand_1,EF-hand_7,EF-hand_8	2.7e-70	271.6	EF-hand domain pair
DN10101_c1_g1	DN10101_c1_g1_i1	-	4098.XP_009588324.1	S	-	ko:K18404	-	RMI1_N	5.4e-48	197.2	DUF1767
DN10101_c1_g1	DN10101_c1_g1_i2	-	4098.XP_009588324.1	S	-	ko:K18404	-	RMI1_N	7.6e-116	424.1	DUF1767
DN10102_c0_g1	DN10102_c0_g1_i1	2.3.2.27	29760.VIT_15s0048g01840.t01	O	GO:0003674,GO:0003824,GO:0004842,GO:0006464,GO:0006508,GO:0006511,GO:0006807,GO:0008150,GO:0008152,GO:0009056,GO:0009057,GO:0009987,GO:0010498,GO:0016567,GO:0016740,GO:0019538,GO:0019787,GO:0019941,GO:0030163,GO:0032446,GO:0036211,GO:0043161,GO:0043170,GO:0043412,GO:0043632,GO:0044237,GO:0044238,GO:0044248,GO:0044257,GO:0044260,GO:0044265,GO:0044267,GO:0051603,GO:0061630,GO:0061659,GO:0070647,GO:…	ko:K19041	-	zf-RING_2	6e-60	237.3	RING-H2 finger protein
DN10102_c0_g1	DN10102_c0_g1_i3	2.3.2.27	29760.VIT_15s0048g01840.t01	O	GO:0003674,GO:0003824,GO:0004842,GO:0006464,GO:0006508,GO:0006511,GO:0006807,GO:0008150,GO:0008152,GO:0009056,GO:0009057,GO:0009987,GO:0010498,GO:0016567,GO:0016740,GO:0019538,GO:0019787,GO:0019941,GO:0030163,GO:0032446,GO:0036211,GO:0043161,GO:0043170,GO:0043412,GO:0043632,GO:0044237,GO:0044238,GO:0044248,GO:0044257,GO:0044260,GO:0044265,GO:0044267,GO:0051603,GO:0061630,GO:0061659,GO:0070647,GO:…	ko:K19041	-	zf-RING_2	3.6e-35	154.5	RING-H2 finger protein
DN10103_c0_g1	DN10103_c0_g1_i1	-	3760.EMJ02790	S	GO:0003674,GO:0003676,GO:0003723,GO:0003824,GO:0004518,GO:0004519,GO:0005488,GO:0005575,GO:0005622,GO:0005623,GO:0006139,GO:0006725,GO:0006807,GO:0008150,GO:0008152,GO:0009451,GO:0009987,GO:0016070,GO:0016787,GO:0016788,GO:0034641,GO:0043170,GO:0043226,GO:0043227,GO:0043229,GO:0043231,GO:0043412,GO:0044237,GO:0044238,GO:0044424,GO:0044464,GO:0046483,GO:0071704,GO:0090304,GO:0090305,GO:0097159,GO:…	-	-	PPR,PPR_2	5.7e-181	641	Pentatricopeptide repeat-containing protein
DN10103_c0_g1	DN10103_c0_g1_i2	-	4432.XP_010245883.1	S	GO:0003674,GO:0003676,GO:0003723,GO:0003824,GO:0004518,GO:0004519,GO:0005488,GO:0005575,GO:0005622,GO:0005623,GO:0006139,GO:0006725,GO:0006807,GO:0008150,GO:0008152,GO:0009451,GO:0009987,GO:0016070,GO:0016787,GO:0016788,GO:0034641,GO:0043170,GO:0043226,GO:0043227,GO:0043229,GO:0043231,GO:0043412,GO:0044237,GO:0044238,GO:0044424,GO:0044464,GO:0046483,GO:0071704,GO:0090304,GO:0090305,GO:0097159,GO:…	-	-	PPR,PPR_2	1.9e-110	406.4	Pentatricopeptide repeat-containing protein
DN10103_c0_g1	DN10103_c0_g1_i4	-	3760.EMJ02790	S	GO:0003674,GO:0003676,GO:0003723,GO:0003824,GO:0004518,GO:0004519,GO:0005488,GO:0005575,GO:0005622,GO:0005623,GO:0006139,GO:0006725,GO:0006807,GO:0008150,GO:0008152,GO:0009451,GO:0009987,GO:0016070,GO:0016787,GO:0016788,GO:0034641,GO:0043170,GO:0043226,GO:0043227,GO:0043229,GO:0043231,GO:0043412,GO:0044237,GO:0044238,GO:0044424,GO:0044464,GO:0046483,GO:0071704,GO:0090304,GO:0090305,GO:0097159,GO:…	-	-	PPR,PPR_2	5.7e-181	641	Pentatricopeptide repeat-containing protein
DN10103_c0_g1	DN10103_c0_g1_i5	-	981085.XP_010090307.1	S	GO:0003674,GO:0003676,GO:0003723,GO:0003824,GO:0004518,GO:0004519,GO:0005488,GO:0005575,GO:0005622,GO:0005623,GO:0006139,GO:0006725,GO:0006807,GO:0008150,GO:0008152,GO:0009451,GO:0009987,GO:0016070,GO:0016787,GO:0016788,GO:0034641,GO:0043170,GO:0043226,GO:0043227,GO:0043229,GO:0043231,GO:0043412,GO:0044237,GO:0044238,GO:0044424,GO:0044464,GO:0046483,GO:0071704,GO:0090304,GO:0090305,GO:0097159,GO:…	-	-	PPR,PPR_2	3.9e-80	305.4	Pentatricopeptide repeat-containing protein
DN10104_c0_g2	DN10104_c0_g2_i3	-	3694.POPTR_0005s12750.1	K	GO:0001067,GO:0003674,GO:0003676,GO:0003677,GO:0003700,GO:0005488,GO:0005575,GO:0005622,GO:0005623,GO:0005634,GO:0005737,GO:0006355,GO:0008150,GO:0009889,GO:0010468,GO:0010556,GO:0019219,GO:0019222,GO:0031323,GO:0031326,GO:0043226,GO:0043227,GO:0043229,GO:0043231,GO:0043565,GO:0044212,GO:0044424,GO:0044464,GO:0050789,GO:0050794,GO:0051171,GO:0051252,GO:0060255,GO:0065007,GO:0080090,GO:0097159,GO:…	ko:K09060	-	MFMR,MFMR_assoc,bZIP_1	1.4e-28	133.7	G-box-binding factor
DN10105_c0_g1	DN10105_c0_g1_i2	-	4155.Migut.M01645.1.p	U	-	ko:K20347	-	EMP24_GP25L	8.5e-79	300.1	emp24/gp25L/p24 family/GOLD
DN1010_c0_g1	DN1010_c0_g1_i1	-	3760.EMJ09293	S	GO:0003674,GO:0005488,GO:0005515,GO:0005575,GO:0005622,GO:0005623,GO:0005737,GO:0008092,GO:0012505,GO:0016020,GO:0016021,GO:0017022,GO:0030133,GO:0031224,GO:0031410,GO:0031982,GO:0043226,GO:0043227,GO:0043229,GO:0044424,GO:0044425,GO:0044444,GO:0044464,GO:0097708	-	-	Zein-binding	1.6e-102	380.2	Zein-binding
DN1010_c0_g1	DN1010_c0_g1_i2	-	3760.EMJ09293	S	GO:0003674,GO:0005488,GO:0005515,GO:0005575,GO:0005622,GO:0005623,GO:0005737,GO:0008092,GO:0012505,GO:0016020,GO:0016021,GO:0017022,GO:0030133,GO:0031224,GO:0031410,GO:0031982,GO:0043226,GO:0043227,GO:0043229,GO:0044424,GO:0044425,GO:0044444,GO:0044464,GO:0097708	-	-	Zein-binding	1.6e-102	380.2	Zein-binding
DN1010_c0_g1	DN1010_c0_g1_i3	-	3641.EOY11006	S	GO:0003674,GO:0005488,GO:0005515,GO:0005575,GO:0005622,GO:0005623,GO:0005737,GO:0008092,GO:0012505,GO:0016020,GO:0016021,GO:0017022,GO:0030133,GO:0031224,GO:0031410,GO:0031982,GO:0043226,GO:0043227,GO:0043229,GO:0044424,GO:0044425,GO:0044444,GO:0044464,GO:0097708	-	-	Zein-binding	5.8e-47	194.9	Zein-binding
DN1010_c0_g1	DN1010_c0_g1_i4	-	3641.EOY11006	S	GO:0003674,GO:0005488,GO:0005515,GO:0005575,GO:0005622,GO:0005623,GO:0005737,GO:0008092,GO:0012505,GO:0016020,GO:0016021,GO:0017022,GO:0030133,GO:0031224,GO:0031410,GO:0031982,GO:0043226,GO:0043227,GO:0043229,GO:0044424,GO:0044425,GO:0044444,GO:0044464,GO:0097708	-	-	Zein-binding	5.8e-47	194.9	Zein-binding
DN10110_c0_g1	DN10110_c0_g1_i1	-	4081.Solyc12g006030.1.1	J	-	ko:K07579	-	MTS,PrmA	1e-89	336.3	Putative RNA methylase family UPF0020
DN10110_c0_g1	DN10110_c0_g1_i2	-	4081.Solyc12g006030.1.1	J	-	ko:K07579	-	MTS,PrmA	1.5e-44	185.3	Putative RNA methylase family UPF0020
DN10110_c0_g1	DN10110_c0_g1_i3	-	4081.Solyc12g006030.1.1	J	-	ko:K07579	-	MTS,PrmA	6.4e-98	363.6	Putative RNA methylase family UPF0020
DN10113_c0_g1	DN10113_c0_g1_i1	-	34373.CCU78296	J	GO:0000313,GO:0000314,GO:0003674,GO:0003735,GO:0005198,GO:0005575,GO:0005622,GO:0005623,GO:0005737,GO:0005739,GO:0005759,GO:0005761,GO:0005763,GO:0005840,GO:0006412,GO:0006518,GO:0006807,GO:0008150,GO:0008152,GO:0009058,GO:0009059,GO:0009987,GO:0010467,GO:0015935,GO:0019538,GO:0031974,GO:0032543,GO:0032991,GO:0034641,GO:0034645,GO:0043043,GO:0043170,GO:0043226,GO:0043227,GO:0043228,GO:0043229,GO:…	ko:K17413	-	MRP-S28	1.2e-62	246.5	Mitochondrial ribosomal subunit protein
DN10113_c0_g2	DN10113_c0_g2_i1	-	34373.CCU78296	J	GO:0000313,GO:0000314,GO:0003674,GO:0003735,GO:0005198,GO:0005575,GO:0005622,GO:0005623,GO:0005737,GO:0005739,GO:0005759,GO:0005761,GO:0005763,GO:0005840,GO:0006412,GO:0006518,GO:0006807,GO:0008150,GO:0008152,GO:0009058,GO:0009059,GO:0009987,GO:0010467,GO:0015935,GO:0019538,GO:0031974,GO:0032543,GO:0032991,GO:0034641,GO:0034645,GO:0043043,GO:0043170,GO:0043226,GO:0043227,GO:0043228,GO:0043229,GO:…	ko:K17413	-	MRP-S28	2.9e-45	188.3	Mitochondrial ribosomal subunit protein
DN10113_c0_g2	DN10113_c0_g2_i2	-	34373.CCU78296	J	GO:0000313,GO:0000314,GO:0003674,GO:0003735,GO:0005198,GO:0005575,GO:0005622,GO:0005623,GO:0005737,GO:0005739,GO:0005759,GO:0005761,GO:0005763,GO:0005840,GO:0006412,GO:0006518,GO:0006807,GO:0008150,GO:0008152,GO:0009058,GO:0009059,GO:0009987,GO:0010467,GO:0015935,GO:0019538,GO:0031974,GO:0032543,GO:0032991,GO:0034641,GO:0034645,GO:0043043,GO:0043170,GO:0043226,GO:0043227,GO:0043228,GO:0043229,GO:…	ko:K17413	-	MRP-S28	2.9e-45	188.3	Mitochondrial ribosomal subunit protein
DN10117_c0_g1	DN10117_c0_g1_i1	-	3750.XP_008337036.1	T	-	ko:K13459	ko04626,map04626	LRR_8,NB-ARC	1.3e-07	63.5	disease resistance
DN10117_c0_g1	DN10117_c0_g1_i2	-	3750.XP_008337036.1	T	-	ko:K13459	ko04626,map04626	LRR_8,NB-ARC	1.3e-07	63.5	disease resistance
DN10117_c0_g1	DN10117_c0_g1_i3	-	3750.XP_008337036.1	T	-	ko:K13459	ko04626,map04626	LRR_8,NB-ARC	1.3e-07	63.5	disease resistance
DN10117_c1_g1	DN10117_c1_g1_i2	-	102107.XP_008231557.1	T	-	ko:K13459	ko04626,map04626	NB-ARC	1.4e-77	298.1	Belongs to the disease resistance NB-LRR family
DN10117_c1_g1	DN10117_c1_g1_i7	-	102107.XP_008231557.1	T	-	ko:K13459	ko04626,map04626	NB-ARC	4.9e-78	299.7	Belongs to the disease resistance NB-LRR family
DN10118_c0_g1	DN10118_c0_g1_i10	5.1.3.2	3641.EOY25044	M	GO:0000271,GO:0003674,GO:0003824,GO:0003978,GO:0005575,GO:0005622,GO:0005623,GO:0005737,GO:0005794,GO:0005795,GO:0005829,GO:0005975,GO:0005976,GO:0006073,GO:0007275,GO:0008150,GO:0008152,GO:0009058,GO:0009059,GO:0009250,GO:0009653,GO:0009832,GO:0009888,GO:0009969,GO:0009987,GO:0010015,GO:0010053,GO:0010383,GO:0010410,GO:0010411,GO:0012505,GO:0016051,GO:0016853,GO:0016854,GO:0016857,GO:0022622,GO:…	ko:K01784	ko00052,ko00520,ko01100,map00052,map00520,map01100	GDP_Man_Dehyd	8.3e-172	609.8	UDP-glucose 4-epimerase
DN10118_c0_g1	DN10118_c0_g1_i12	5.1.3.2	3641.EOY25044	M	GO:0000271,GO:0003674,GO:0003824,GO:0003978,GO:0005575,GO:0005622,GO:0005623,GO:0005737,GO:0005794,GO:0005795,GO:0005829,GO:0005975,GO:0005976,GO:0006073,GO:0007275,GO:0008150,GO:0008152,GO:0009058,GO:0009059,GO:0009250,GO:0009653,GO:0009832,GO:0009888,GO:0009969,GO:0009987,GO:0010015,GO:0010053,GO:0010383,GO:0010410,GO:0010411,GO:0012505,GO:0016051,GO:0016853,GO:0016854,GO:0016857,GO:0022622,GO:…	ko:K01784	ko00052,ko00520,ko01100,map00052,map00520,map01100	GDP_Man_Dehyd	4.6e-92	344	UDP-glucose 4-epimerase
DN10118_c0_g1	DN10118_c0_g1_i2	5.1.3.2	3659.XP_004143855.1	M	GO:0000271,GO:0003674,GO:0003824,GO:0003978,GO:0005575,GO:0005622,GO:0005623,GO:0005737,GO:0005794,GO:0005795,GO:0005829,GO:0005975,GO:0005976,GO:0006073,GO:0007275,GO:0008150,GO:0008152,GO:0009058,GO:0009059,GO:0009250,GO:0009653,GO:0009832,GO:0009888,GO:0009969,GO:0009987,GO:0010015,GO:0010053,GO:0010383,GO:0010410,GO:0010411,GO:0012505,GO:0016051,GO:0016853,GO:0016854,GO:0016857,GO:0022622,GO:…	ko:K01784	ko00052,ko00520,ko01100,map00052,map00520,map01100	GDP_Man_Dehyd	8.8e-141	506.5	UDP-glucose 4-epimerase
DN10118_c0_g1	DN10118_c0_g1_i20	5.1.3.2	3656.XP_008451956.1	M	GO:0000271,GO:0003674,GO:0003824,GO:0003978,GO:0005575,GO:0005622,GO:0005623,GO:0005737,GO:0005794,GO:0005795,GO:0005829,GO:0005975,GO:0005976,GO:0006073,GO:0007275,GO:0008150,GO:0008152,GO:0009058,GO:0009059,GO:0009250,GO:0009653,GO:0009832,GO:0009888,GO:0009969,GO:0009987,GO:0010015,GO:0010053,GO:0010383,GO:0010410,GO:0010411,GO:0012505,GO:0016051,GO:0016853,GO:0016854,GO:0016857,GO:0022622,GO:…	ko:K01784	ko00052,ko00520,ko01100,map00052,map00520,map01100	GDP_Man_Dehyd	2.6e-156	558.1	UDP-glucose 4-epimerase
DN10118_c0_g2	DN10118_c0_g2_i1	5.1.3.2	3656.XP_008451956.1	M	GO:0000271,GO:0003674,GO:0003824,GO:0003978,GO:0005575,GO:0005622,GO:0005623,GO:0005737,GO:0005794,GO:0005795,GO:0005829,GO:0005975,GO:0005976,GO:0006073,GO:0007275,GO:0008150,GO:0008152,GO:0009058,GO:0009059,GO:0009250,GO:0009653,GO:0009832,GO:0009888,GO:0009969,GO:0009987,GO:0010015,GO:0010053,GO:0010383,GO:0010410,GO:0010411,GO:0012505,GO:0016051,GO:0016853,GO:0016854,GO:0016857,GO:0022622,GO:…	ko:K01784	ko00052,ko00520,ko01100,map00052,map00520,map01100	GDP_Man_Dehyd	4.9e-54	216.9	UDP-glucose 4-epimerase
DN10118_c0_g3	DN10118_c0_g3_i1	5.1.3.2	3641.EOY25044	M	GO:0000271,GO:0003674,GO:0003824,GO:0003978,GO:0005575,GO:0005622,GO:0005623,GO:0005737,GO:0005794,GO:0005795,GO:0005829,GO:0005975,GO:0005976,GO:0006073,GO:0007275,GO:0008150,GO:0008152,GO:0009058,GO:0009059,GO:0009250,GO:0009653,GO:0009832,GO:0009888,GO:0009969,GO:0009987,GO:0010015,GO:0010053,GO:0010383,GO:0010410,GO:0010411,GO:0012505,GO:0016051,GO:0016853,GO:0016854,GO:0016857,GO:0022622,GO:…	ko:K01784	ko00052,ko00520,ko01100,map00052,map00520,map01100	GDP_Man_Dehyd	1.1e-57	229.2	UDP-glucose 4-epimerase
DN10118_c0_g4	DN10118_c0_g4_i1	5.1.3.2	4081.Solyc08g082440.2.1	M	GO:0000271,GO:0003674,GO:0003824,GO:0003978,GO:0005575,GO:0005622,GO:0005623,GO:0005737,GO:0005794,GO:0005795,GO:0005829,GO:0005975,GO:0005976,GO:0006073,GO:0007275,GO:0008150,GO:0008152,GO:0009058,GO:0009059,GO:0009250,GO:0009653,GO:0009832,GO:0009888,GO:0009969,GO:0009987,GO:0010015,GO:0010053,GO:0010383,GO:0010410,GO:0010411,GO:0012505,GO:0016051,GO:0016853,GO:0016854,GO:0016857,GO:0022622,GO:…	ko:K01784	ko00052,ko00520,ko01100,map00052,map00520,map01100	GDP_Man_Dehyd	2.4e-36	157.9	RmlD substrate binding domain
DN1011_c0_g1	DN1011_c0_g1_i1	-	3983.cassava4.1_002481m	T	GO:0003674,GO:0003824,GO:0004672,GO:0004674,GO:0004675,GO:0004888,GO:0005575,GO:0005623,GO:0005886,GO:0006464,GO:0006468,GO:0006793,GO:0006796,GO:0006807,GO:0007154,GO:0007165,GO:0007166,GO:0007167,GO:0007178,GO:0008150,GO:0008152,GO:0009987,GO:0016020,GO:0016301,GO:0016310,GO:0016740,GO:0016772,GO:0016773,GO:0019199,GO:0019538,GO:0023052,GO:0036211,GO:0038023,GO:0043170,GO:0043412,GO:0044237,GO:…	-	-	LRRNT_2,LRR_1,LRR_6,LRR_8,Pkinase,Pkinase_Tyr	2e-121	441.8	strubbelig-receptor family
DN1011_c0_g2	DN1011_c0_g2_i1	-	4081.Solyc02g081070.2.1	T	GO:0003674,GO:0003824,GO:0004672,GO:0004674,GO:0004675,GO:0004888,GO:0005575,GO:0005623,GO:0005886,GO:0006464,GO:0006468,GO:0006793,GO:0006796,GO:0006807,GO:0007154,GO:0007165,GO:0007166,GO:0007167,GO:0007178,GO:0008150,GO:0008152,GO:0009987,GO:0016020,GO:0016301,GO:0016310,GO:0016740,GO:0016772,GO:0016773,GO:0019199,GO:0019538,GO:0023052,GO:0036211,GO:0038023,GO:0043170,GO:0043412,GO:0044237,GO:…	-	-	LRRNT_2,LRR_1,LRR_6,LRR_8,Pkinase,Pkinase_Tyr	8.4e-119	434.1	strubbelig-receptor family 8
DN10128_c0_g1	DN10128_c0_g1_i2	2.7.4.3	101852.XP_008079181.1	F	GO:0000166,GO:0000462,GO:0003674,GO:0003824,GO:0004017,GO:0005488,GO:0005524,GO:0005575,GO:0005622,GO:0005623,GO:0005634,GO:0005737,GO:0006139,GO:0006364,GO:0006396,GO:0006725,GO:0006753,GO:0006793,GO:0006796,GO:0006807,GO:0006950,GO:0006979,GO:0008144,GO:0008150,GO:0008152,GO:0009058,GO:0009117,GO:0009123,GO:0009165,GO:0009987,GO:0010467,GO:0010468,GO:0010494,GO:0016070,GO:0016072,GO:0016301,GO:…	ko:K18532	ko00230,ko01100,ko01110,ko01130,ko03008,map00230,map01100,map01110,map01130,map03008	AAA_18	1.4e-73	282.3	Broad-specificity nucleoside monophosphate (NMP) kinase that catalyzes the reversible transfer of the terminal phosphate group between nucleoside triphosphates and monophosphates. Has also ATPase activity. May be involved in rRNA maturation and transcription regulation
DN10128_c0_g2	DN10128_c0_g2_i1	-	34373.CCU77344	F	GO:0003674,GO:0003824,GO:0004170,GO:0005575,GO:0005622,GO:0005623,GO:0005634,GO:0005737,GO:0006139,GO:0006725,GO:0006753,GO:0006793,GO:0006796,GO:0006807,GO:0006950,GO:0006974,GO:0008150,GO:0008152,GO:0008828,GO:0009056,GO:0009058,GO:0009141,GO:0009143,GO:0009144,GO:0009146,GO:0009147,GO:0009149,GO:0009200,GO:0009204,GO:0009211,GO:0009213,GO:0009215,GO:0009217,GO:0009987,GO:0016462,GO:0016787,GO:…	ko:K01519	ko00230,ko00983,ko01100,map00230,map00983,map01100	Ham1p_like	7.5e-78	296.6	Pyrophosphatase that hydrolyzes non-canonical purine nucleotides such as inosine triphosphate (ITP), deoxyinosine triphosphate (dITP) or xanthosine 5'-triphosphate (XTP) to their respective monophosphate derivatives. The enzyme does not distinguish between the deoxy- and ribose forms. Probably excludes non-canonical purines from RNA and DNA precursor pools, thus preventing their incorporation int…
DN1012_c0_g1	DN1012_c0_g1_i1	1.6.5.5	3694.POPTR_0004s03620.1	C	GO:0000166,GO:0003674,GO:0003824,GO:0003960,GO:0005488,GO:0005515,GO:0005575,GO:0005622,GO:0005623,GO:0005737,GO:0005829,GO:0006139,GO:0006725,GO:0006732,GO:0006733,GO:0006739,GO:0006753,GO:0006793,GO:0006796,GO:0006807,GO:0008150,GO:0008152,GO:0009117,GO:0009987,GO:0010941,GO:0016491,GO:0016651,GO:0016655,GO:0019362,GO:0019637,GO:0034641,GO:0036094,GO:0042802,GO:0042803,GO:0042981,GO:0043067,GO:…	ko:K00344	-	ADH_N,ADH_zinc_N,ADH_zinc_N_2	2.3e-152	545	quinone oxidoreductase
DN10133_c0_g1	DN10133_c0_g1_i1	-	29760.VIT_07s0005g01140.t01	S	-	-	-	DUF761	8.9e-37	160.6	Long cell-linked locus protein
DN10134_c0_g2	DN10134_c0_g2_i11	-	3659.XP_004164877.1	S	-	-	-	Ank_2,PGG	1.2e-44	186.4	ankyrin repeat-containing protein
DN10134_c0_g2	DN10134_c0_g2_i12	-	3659.XP_004164877.1	S	-	-	-	Ank_2,PGG	2.1e-46	192.2	ankyrin repeat-containing protein
DN10134_c0_g2	DN10134_c0_g2_i14	3.4.21.89	4096.XP_009766632.1	O	GO:0003674,GO:0003824,GO:0004175,GO:0005575,GO:0005622,GO:0005623,GO:0005737,GO:0006465,GO:0006508,GO:0006518,GO:0006807,GO:0008150,GO:0008152,GO:0008233,GO:0009507,GO:0009534,GO:0009535,GO:0009536,GO:0009579,GO:0009987,GO:0010467,GO:0016020,GO:0016485,GO:0016787,GO:0019538,GO:0031976,GO:0031984,GO:0034357,GO:0034641,GO:0042651,GO:0043170,GO:0043226,GO:0043227,GO:0043229,GO:0043231,GO:0043603,GO:…	ko:K03100	ko02024,ko03060,map02024,map03060	Peptidase_S24,Peptidase_S26	4.3e-95	354.8	Signal peptidase, peptidase S26
DN10134_c0_g2	DN10134_c0_g2_i15	-	3659.XP_004164877.1	S	-	-	-	Ank_2,PGG	2.1e-46	192.2	ankyrin repeat-containing protein
DN10134_c0_g2	DN10134_c0_g2_i16	-	4113.PGSC0003DMT400065906	S	-	ko:K15503	-	Ank_2,PGG	8.1e-61	240.4	Conserved gene of
DN10134_c0_g2	DN10134_c0_g2_i20	-	85681.XP_006448678.1	O	-	-	-	Ank_2,PGG	9.4e-63	246.9	Ankyrin repeat-containing protein
DN10134_c0_g2	DN10134_c0_g2_i22	-	3659.XP_004164877.1	S	-	-	-	Ank_2,PGG	1.2e-44	186.4	ankyrin repeat-containing protein
DN10134_c0_g2	DN10134_c0_g2_i3	-	3659.XP_004164877.1	S	-	-	-	Ank_2,PGG	1.2e-44	186.4	ankyrin repeat-containing protein
DN10134_c0_g2	DN10134_c0_g2_i4	3.4.21.89	4096.XP_009766632.1	O	GO:0003674,GO:0003824,GO:0004175,GO:0005575,GO:0005622,GO:0005623,GO:0005737,GO:0006465,GO:0006508,GO:0006518,GO:0006807,GO:0008150,GO:0008152,GO:0008233,GO:0009507,GO:0009534,GO:0009535,GO:0009536,GO:0009579,GO:0009987,GO:0010467,GO:0016020,GO:0016485,GO:0016787,GO:0019538,GO:0031976,GO:0031984,GO:0034357,GO:0034641,GO:0042651,GO:0043170,GO:0043226,GO:0043227,GO:0043229,GO:0043231,GO:0043603,GO:…	ko:K03100	ko02024,ko03060,map02024,map03060	Peptidase_S24,Peptidase_S26	4.1e-126	458	Signal peptidase, peptidase S26
DN10134_c0_g2	DN10134_c0_g2_i5	-	85681.XP_006448678.1	O	-	-	-	Ank_2,PGG	9.4e-63	246.9	Ankyrin repeat-containing protein
DN10134_c0_g2	DN10134_c0_g2_i7	-	3659.XP_004164877.1	S	-	-	-	Ank_2,PGG	2.1e-46	192.2	ankyrin repeat-containing protein
DN10134_c0_g2	DN10134_c0_g2_i9	-	85681.XP_006448678.1	O	-	-	-	Ank_2,PGG	9.4e-63	246.9	Ankyrin repeat-containing protein
DN10134_c0_g3	DN10134_c0_g3_i1	-	3659.XP_004164877.1	S	-	-	-	Ank_2,PGG	9.9e-44	183.3	ankyrin repeat-containing protein
DN10134_c0_g5	DN10134_c0_g5_i1	-	3659.XP_004164877.1	S	-	-	-	Ank_2,PGG	1.9e-48	199.1	ankyrin repeat-containing protein
DN10136_c0_g1	DN10136_c0_g1_i1	-	4155.Migut.K00544.1.p	T	-	ko:K00924	-	LRRNT_2,LRR_1,LRR_8,Pkinase,Pkinase_Tyr	9.6e-133	481.5	receptor-like protein kinase
DN10136_c0_g1	DN10136_c0_g1_i2	-	4155.Migut.K00544.1.p	T	-	ko:K00924	-	LRRNT_2,LRR_1,LRR_8,Pkinase,Pkinase_Tyr	9.8e-97	361.7	receptor-like protein kinase
DN1013_c0_g1	DN1013_c0_g1_i1	-	2711.XP_006487489.1	C	-	-	-	Aldo_ket_red	6.2e-94	350.5	aldo-keto reductase
DN1013_c0_g1	DN1013_c0_g1_i2	-	2711.XP_006487489.1	C	-	-	-	Aldo_ket_red	7.8e-43	180.3	aldo-keto reductase
DN1013_c0_g1	DN1013_c0_g1_i4	-	2711.XP_006487489.1	C	-	-	-	Aldo_ket_red	4.4e-77	294.3	aldo-keto reductase
DN1013_c0_g1	DN1013_c0_g1_i6	-	3656.XP_008454009.1	C	-	-	-	Aldo_ket_red	3.6e-40	170.6	reductase
DN1013_c0_g1	DN1013_c0_g1_i7	-	2711.XP_006487489.1	C	-	-	-	Aldo_ket_red	1.3e-89	336.3	aldo-keto reductase
DN1013_c0_g2	DN1013_c0_g2_i1	-	29760.VIT_05s0062g00980.t01	C	-	-	-	Aldo_ket_red	5.4e-31	140.2	aldo-keto reductase
DN10142_c0_g1	DN10142_c0_g1_i1	2.3.1.48	29760.VIT_09s0054g01780.t01	K	GO:0000003,GO:0003006,GO:0003674,GO:0003824,GO:0004402,GO:0006325,GO:0006464,GO:0006473,GO:0006475,GO:0006807,GO:0006996,GO:0007275,GO:0008080,GO:0008150,GO:0008152,GO:0009791,GO:0009908,GO:0009987,GO:0016043,GO:0016407,GO:0016410,GO:0016569,GO:0016570,GO:0016573,GO:0016740,GO:0016746,GO:0016747,GO:0018193,GO:0018205,GO:0018393,GO:0018394,GO:0019538,GO:0022414,GO:0032501,GO:0032502,GO:0034212,GO:…	ko:K04498	ko04024,ko04066,ko04068,ko04110,ko04310,ko04330,ko04350,ko04520,ko04630,ko04720,ko04916,ko04919,ko04922,ko05016,ko05152,ko05161,ko05164,ko05165,ko05166,ko05167,ko05168,ko05169,ko05200,ko05203,ko05206,ko05211,ko05215,map04024,map04066,map04068,map04110,map04310,map04330,map04350,map04520,map04630,map04720,map04916,map04919,map04922,map05016,map05152,map05161,map05164,map05165,map05166,map05167,map…	HAT_KAT11,PHD,ZZ,zf-TAZ	2e-115	423.3	histone acetyl-transferase
DN10142_c0_g1	DN10142_c0_g1_i3	2.3.1.48	29760.VIT_09s0054g01780.t01	K	GO:0000003,GO:0003006,GO:0003674,GO:0003824,GO:0004402,GO:0006325,GO:0006464,GO:0006473,GO:0006475,GO:0006807,GO:0006996,GO:0007275,GO:0008080,GO:0008150,GO:0008152,GO:0009791,GO:0009908,GO:0009987,GO:0016043,GO:0016407,GO:0016410,GO:0016569,GO:0016570,GO:0016573,GO:0016740,GO:0016746,GO:0016747,GO:0018193,GO:0018205,GO:0018393,GO:0018394,GO:0019538,GO:0022414,GO:0032501,GO:0032502,GO:0034212,GO:…	ko:K04498	ko04024,ko04066,ko04068,ko04110,ko04310,ko04330,ko04350,ko04520,ko04630,ko04720,ko04916,ko04919,ko04922,ko05016,ko05152,ko05161,ko05164,ko05165,ko05166,ko05167,ko05168,ko05169,ko05200,ko05203,ko05206,ko05211,ko05215,map04024,map04066,map04068,map04110,map04310,map04330,map04350,map04520,map04630,map04720,map04916,map04919,map04922,map05016,map05152,map05161,map05164,map05165,map05166,map05167,map…	HAT_KAT11,PHD,ZZ,zf-TAZ	1.3e-123	450.7	histone acetyl-transferase
DN10146_c0_g1	DN10146_c0_g1_i2	-	29730.Gorai.009G289700.1	L	GO:0003674,GO:0003824,GO:0003887,GO:0004518,GO:0004527,GO:0005575,GO:0005622,GO:0005623,GO:0005737,GO:0006139,GO:0006259,GO:0006260,GO:0006261,GO:0006281,GO:0006725,GO:0006807,GO:0006950,GO:0006974,GO:0008150,GO:0008152,GO:0008409,GO:0009058,GO:0009059,GO:0009987,GO:0016740,GO:0016772,GO:0016779,GO:0016787,GO:0016788,GO:0018130,GO:0019438,GO:0033554,GO:0034061,GO:0034641,GO:0034645,GO:0034654,GO:…	-	-	5_3_exonuc,5_3_exonuc_N	7.8e-31	141	5'-3' exonuclease family protein
DN10146_c0_g1	DN10146_c0_g1_i3	-	29760.VIT_18s0072g00910.t01	L	GO:0003674,GO:0003824,GO:0003887,GO:0004518,GO:0004527,GO:0005575,GO:0005622,GO:0005623,GO:0005737,GO:0006139,GO:0006259,GO:0006260,GO:0006261,GO:0006281,GO:0006725,GO:0006807,GO:0006950,GO:0006974,GO:0008150,GO:0008152,GO:0008409,GO:0009058,GO:0009059,GO:0009987,GO:0016740,GO:0016772,GO:0016779,GO:0016787,GO:0016788,GO:0018130,GO:0019438,GO:0033554,GO:0034061,GO:0034641,GO:0034645,GO:0034654,GO:…	-	-	5_3_exonuc,5_3_exonuc_N	5.8e-112	411	5'-3' exonuclease family protein
DN10146_c0_g1	DN10146_c0_g1_i4	-	38727.Pavir.Ea03679.1.p	L	GO:0003674,GO:0003824,GO:0003887,GO:0004518,GO:0004527,GO:0005575,GO:0005622,GO:0005623,GO:0005737,GO:0006139,GO:0006259,GO:0006260,GO:0006261,GO:0006281,GO:0006725,GO:0006807,GO:0006950,GO:0006974,GO:0008150,GO:0008152,GO:0008409,GO:0009058,GO:0009059,GO:0009987,GO:0016740,GO:0016772,GO:0016779,GO:0016787,GO:0016788,GO:0018130,GO:0019438,GO:0033554,GO:0034061,GO:0034641,GO:0034645,GO:0034654,GO:…	-	-	5_3_exonuc,5_3_exonuc_N	3.8e-65	254.2	5'-3' exonuclease, N-terminal resolvase-like domain
DN10146_c0_g1	DN10146_c0_g1_i5	-	29760.VIT_18s0072g00910.t01	L	GO:0003674,GO:0003824,GO:0003887,GO:0004518,GO:0004527,GO:0005575,GO:0005622,GO:0005623,GO:0005737,GO:0006139,GO:0006259,GO:0006260,GO:0006261,GO:0006281,GO:0006725,GO:0006807,GO:0006950,GO:0006974,GO:0008150,GO:0008152,GO:0008409,GO:0009058,GO:0009059,GO:0009987,GO:0016740,GO:0016772,GO:0016779,GO:0016787,GO:0016788,GO:0018130,GO:0019438,GO:0033554,GO:0034061,GO:0034641,GO:0034645,GO:0034654,GO:…	-	-	5_3_exonuc,5_3_exonuc_N	5.8e-112	411	5'-3' exonuclease family protein
DN10146_c0_g1	DN10146_c0_g1_i6	-	29730.Gorai.009G289700.1	L	GO:0003674,GO:0003824,GO:0003887,GO:0004518,GO:0004527,GO:0005575,GO:0005622,GO:0005623,GO:0005737,GO:0006139,GO:0006259,GO:0006260,GO:0006261,GO:0006281,GO:0006725,GO:0006807,GO:0006950,GO:0006974,GO:0008150,GO:0008152,GO:0008409,GO:0009058,GO:0009059,GO:0009987,GO:0016740,GO:0016772,GO:0016779,GO:0016787,GO:0016788,GO:0018130,GO:0019438,GO:0033554,GO:0034061,GO:0034641,GO:0034645,GO:0034654,GO:…	-	-	5_3_exonuc,5_3_exonuc_N	1.2e-66	260	5'-3' exonuclease family protein
DN10147_c0_g1	DN10147_c0_g1_i1	-	4098.XP_009595667.1	L	GO:0000217,GO:0000404,GO:0003674,GO:0003676,GO:0003677,GO:0003684,GO:0003690,GO:0003824,GO:0005488,GO:0005575,GO:0005622,GO:0005623,GO:0006139,GO:0006259,GO:0006281,GO:0006298,GO:0006725,GO:0006807,GO:0006950,GO:0006974,GO:0006996,GO:0008094,GO:0008150,GO:0008152,GO:0009987,GO:0016043,GO:0016462,GO:0016787,GO:0016817,GO:0016818,GO:0016887,GO:0017111,GO:0030983,GO:0032135,GO:0032300,GO:0032991,GO:…	ko:K08736	ko01524,ko03430,ko05200,ko05210,map01524,map03430,map05200,map05210	MutS_I,MutS_II,MutS_III,MutS_IV,MutS_V	3.8e-114	418.3	Component of the post-replicative DNA mismatch repair system (MMR)
DN10147_c0_g2	DN10147_c0_g2_i2	-	29760.VIT_16s0100g01310.t01	L	GO:0000217,GO:0000404,GO:0003674,GO:0003676,GO:0003677,GO:0003684,GO:0003690,GO:0003824,GO:0005488,GO:0005575,GO:0005622,GO:0005623,GO:0006139,GO:0006259,GO:0006281,GO:0006298,GO:0006725,GO:0006807,GO:0006950,GO:0006974,GO:0006996,GO:0008094,GO:0008150,GO:0008152,GO:0009987,GO:0016043,GO:0016462,GO:0016787,GO:0016817,GO:0016818,GO:0016887,GO:0017111,GO:0030983,GO:0032135,GO:0032300,GO:0032991,GO:…	ko:K08736	ko01524,ko03430,ko05200,ko05210,map01524,map03430,map05200,map05210	MutS_I,MutS_II,MutS_III,MutS_IV,MutS_V	7.2e-168	597	DNA mismatch repair
DN10147_c0_g2	DN10147_c0_g2_i3	-	29760.VIT_16s0100g01310.t01	L	GO:0000217,GO:0000404,GO:0003674,GO:0003676,GO:0003677,GO:0003684,GO:0003690,GO:0003824,GO:0005488,GO:0005575,GO:0005622,GO:0005623,GO:0006139,GO:0006259,GO:0006281,GO:0006298,GO:0006725,GO:0006807,GO:0006950,GO:0006974,GO:0006996,GO:0008094,GO:0008150,GO:0008152,GO:0009987,GO:0016043,GO:0016462,GO:0016787,GO:0016817,GO:0016818,GO:0016887,GO:0017111,GO:0030983,GO:0032135,GO:0032300,GO:0032991,GO:…	ko:K08736	ko01524,ko03430,ko05200,ko05210,map01524,map03430,map05200,map05210	MutS_I,MutS_II,MutS_III,MutS_IV,MutS_V	2.5e-168	598.6	DNA mismatch repair
DN10147_c0_g2	DN10147_c0_g2_i4	-	29760.VIT_16s0100g01310.t01	L	GO:0000217,GO:0000404,GO:0003674,GO:0003676,GO:0003677,GO:0003684,GO:0003690,GO:0003824,GO:0005488,GO:0005575,GO:0005622,GO:0005623,GO:0006139,GO:0006259,GO:0006281,GO:0006298,GO:0006725,GO:0006807,GO:0006950,GO:0006974,GO:0006996,GO:0008094,GO:0008150,GO:0008152,GO:0009987,GO:0016043,GO:0016462,GO:0016787,GO:0016817,GO:0016818,GO:0016887,GO:0017111,GO:0030983,GO:0032135,GO:0032300,GO:0032991,GO:…	ko:K08736	ko01524,ko03430,ko05200,ko05210,map01524,map03430,map05200,map05210	MutS_I,MutS_II,MutS_III,MutS_IV,MutS_V	2.2e-286	991.5	DNA mismatch repair
DN10147_c0_g2	DN10147_c0_g2_i5	-	29760.VIT_16s0100g01310.t01	L	GO:0000217,GO:0000404,GO:0003674,GO:0003676,GO:0003677,GO:0003684,GO:0003690,GO:0003824,GO:0005488,GO:0005575,GO:0005622,GO:0005623,GO:0006139,GO:0006259,GO:0006281,GO:0006298,GO:0006725,GO:0006807,GO:0006950,GO:0006974,GO:0006996,GO:0008094,GO:0008150,GO:0008152,GO:0009987,GO:0016043,GO:0016462,GO:0016787,GO:0016817,GO:0016818,GO:0016887,GO:0017111,GO:0030983,GO:0032135,GO:0032300,GO:0032991,GO:…	ko:K08736	ko01524,ko03430,ko05200,ko05210,map01524,map03430,map05200,map05210	MutS_I,MutS_II,MutS_III,MutS_IV,MutS_V	7.3e-168	597	DNA mismatch repair
DN10147_c0_g2	DN10147_c0_g2_i6	-	264402.Cagra.23907s0012.1.p	L	GO:0000217,GO:0000404,GO:0003674,GO:0003676,GO:0003677,GO:0003684,GO:0003690,GO:0003824,GO:0005488,GO:0005575,GO:0005622,GO:0005623,GO:0006139,GO:0006259,GO:0006281,GO:0006298,GO:0006725,GO:0006807,GO:0006950,GO:0006974,GO:0006996,GO:0008094,GO:0008150,GO:0008152,GO:0009987,GO:0016043,GO:0016462,GO:0016787,GO:0016817,GO:0016818,GO:0016887,GO:0017111,GO:0030983,GO:0032135,GO:0032300,GO:0032991,GO:…	ko:K08736	ko01524,ko03430,ko05200,ko05210,map01524,map03430,map05200,map05210	MutS_I,MutS_II,MutS_III,MutS_IV,MutS_V	2.9e-98	365.2	DNA mismatch repair
DN1014_c0_g1	DN1014_c0_g1_i1	-	29760.VIT_17s0000g08730.t01	T	GO:0000159,GO:0000278,GO:0003674,GO:0005575,GO:0005622,GO:0005623,GO:0005737,GO:0005829,GO:0006464,GO:0006470,GO:0006793,GO:0006796,GO:0006807,GO:0007049,GO:0008150,GO:0008152,GO:0008287,GO:0009987,GO:0010921,GO:0016311,GO:0019208,GO:0019220,GO:0019222,GO:0019538,GO:0019888,GO:0030234,GO:0031323,GO:0031399,GO:0032268,GO:0032502,GO:0032991,GO:0035303,GO:0035304,GO:0036211,GO:0043170,GO:0043412,GO:…	ko:K04354	ko03015,ko04071,ko04111,ko04151,ko04152,ko04261,ko04390,ko04391,ko04530,ko04728,ko05142,ko05160,ko05165,map03015,map04071,map04111,map04151,map04152,map04261,map04390,map04391,map04530,map04728,map05142,map05160,map05165	WD40	2e-179	635.6	phosphatase 2A 55 kDa regulatory subunit B
DN1014_c0_g1	DN1014_c0_g1_i2	-	3641.EOY20768	T	GO:0000159,GO:0000278,GO:0003674,GO:0005575,GO:0005622,GO:0005623,GO:0005737,GO:0005829,GO:0006464,GO:0006470,GO:0006793,GO:0006796,GO:0006807,GO:0007049,GO:0008150,GO:0008152,GO:0008287,GO:0009987,GO:0010921,GO:0016311,GO:0019208,GO:0019220,GO:0019222,GO:0019538,GO:0019888,GO:0030234,GO:0031323,GO:0031399,GO:0032268,GO:0032502,GO:0032991,GO:0035303,GO:0035304,GO:0036211,GO:0043170,GO:0043412,GO:…	ko:K04354	ko03015,ko04071,ko04111,ko04151,ko04152,ko04261,ko04390,ko04391,ko04530,ko04728,ko05142,ko05160,ko05165,map03015,map04071,map04111,map04151,map04152,map04261,map04390,map04391,map04530,map04728,map05142,map05160,map05165	WD40	2.1e-163	582	phosphatase 2A 55 kDa regulatory subunit B
DN1014_c0_g1	DN1014_c0_g1_i3	-	29760.VIT_17s0000g08730.t01	T	GO:0000159,GO:0000278,GO:0003674,GO:0005575,GO:0005622,GO:0005623,GO:0005737,GO:0005829,GO:0006464,GO:0006470,GO:0006793,GO:0006796,GO:0006807,GO:0007049,GO:0008150,GO:0008152,GO:0008287,GO:0009987,GO:0010921,GO:0016311,GO:0019208,GO:0019220,GO:0019222,GO:0019538,GO:0019888,GO:0030234,GO:0031323,GO:0031399,GO:0032268,GO:0032502,GO:0032991,GO:0035303,GO:0035304,GO:0036211,GO:0043170,GO:0043412,GO:…	ko:K04354	ko03015,ko04071,ko04111,ko04151,ko04152,ko04261,ko04390,ko04391,ko04530,ko04728,ko05142,ko05160,ko05165,map03015,map04071,map04111,map04151,map04152,map04261,map04390,map04391,map04530,map04728,map05142,map05160,map05165	WD40	7.2e-198	696.8	phosphatase 2A 55 kDa regulatory subunit B
DN10150_c0_g1	DN10150_c0_g1_i1	-	161934.XP_010668319.1	S	-	ko:K17604	-	FAR1,MULE,SWIM	7.4e-65	255	Protein FAR1-RELATED SEQUENCE 5-like
DN10150_c0_g1	DN10150_c0_g1_i3	-	161934.XP_010678162.1	S	-	ko:K17604	-	FAR1,MULE,SWIM	1.6e-81	310.8	Protein FAR1-RELATED SEQUENCE 5-like
DN10150_c0_g1	DN10150_c0_g1_i4	-	4558.Sb07g008830.1	S	-	ko:K17604	-	FAR1,MULE,SWIM	2.8e-25	123.2	Protein FAR1-RELATED SEQUENCE 5-like
DN10151_c0_g1	DN10151_c0_g1_i3	-	3827.XP_004499590.1	H	-	-	-	RVP_2,RVT_1,Retrotrans_gag,rve	4.8e-42	178.7	transposition, RNA-mediated
DN10152_c0_g1	DN10152_c0_g1_i1	-	71139.XP_010024188.1	S	-	-	-	BRO1	3e-103	381.7	domain-containing protein
DN10152_c0_g1	DN10152_c0_g1_i3	-	102107.XP_008231049.1	S	-	-	-	BRO1	6.1e-150	537.3	BRO1-like domain
DN10152_c0_g1	DN10152_c0_g1_i4	-	4098.XP_009620749.1	S	-	-	-	BRO1	1.6e-133	482.6	BRO1-like domain
DN10153_c0_g1	DN10153_c0_g1_i1	2.3.1.78	218851.Aquca_003_00598.1	T	-	ko:K10532	ko00531,ko01100,ko04142,map00531,map01100,map04142	DUF1624	4.8e-65	254.6	Heparan-alpha-glucosaminide N-acetyltransferase-like
DN10153_c0_g1	DN10153_c0_g1_i10	2.3.1.78	218851.Aquca_003_00598.1	T	-	ko:K10532	ko00531,ko01100,ko04142,map00531,map01100,map04142	DUF1624	2.8e-88	331.6	Heparan-alpha-glucosaminide N-acetyltransferase-like
DN10153_c0_g1	DN10153_c0_g1_i3	2.3.1.78	3694.POPTR_0014s11890.1	S	-	ko:K10532	ko00531,ko01100,ko04142,map00531,map01100,map04142	DUF1624	9.5e-53	213	Heparan-alpha-glucosaminide N-acetyltransferase-like
DN10153_c0_g1	DN10153_c0_g1_i4	2.3.1.78	3694.POPTR_0014s11890.1	S	-	ko:K10532	ko00531,ko01100,ko04142,map00531,map01100,map04142	DUF1624	2.5e-65	255	Heparan-alpha-glucosaminide N-acetyltransferase-like
DN10153_c0_g1	DN10153_c0_g1_i5	2.3.1.78	218851.Aquca_003_00598.1	T	-	ko:K10532	ko00531,ko01100,ko04142,map00531,map01100,map04142	DUF1624	9e-118	429.9	Heparan-alpha-glucosaminide N-acetyltransferase-like
DN10153_c0_g1	DN10153_c0_g1_i6	2.3.1.78	218851.Aquca_003_00598.1	T	-	ko:K10532	ko00531,ko01100,ko04142,map00531,map01100,map04142	DUF1624	2.8e-88	331.6	Heparan-alpha-glucosaminide N-acetyltransferase-like
DN10153_c0_g1	DN10153_c0_g1_i8	2.3.1.78	42345.XP_008797409.1	S	-	ko:K10532	ko00531,ko01100,ko04142,map00531,map01100,map04142	DUF1624	4.5e-99	367.9	Heparan-alpha-glucosaminide N-acetyltransferase-like
DN10153_c0_g1	DN10153_c0_g1_i9	2.3.1.78	218851.Aquca_003_00598.1	T	-	ko:K10532	ko00531,ko01100,ko04142,map00531,map01100,map04142	DUF1624	3.2e-107	394.8	Heparan-alpha-glucosaminide N-acetyltransferase-like
DN10154_c0_g1	DN10154_c0_g1_i1	-	4565.Traes_3B_80F2F10E2.1	T	GO:0000003,GO:0001558,GO:0003674,GO:0003824,GO:0004672,GO:0005575,GO:0005618,GO:0005623,GO:0005886,GO:0005911,GO:0006464,GO:0006468,GO:0006793,GO:0006796,GO:0006807,GO:0006950,GO:0006952,GO:0007275,GO:0008150,GO:0008152,GO:0009506,GO:0009605,GO:0009607,GO:0009620,GO:0009719,GO:0009723,GO:0009725,GO:0009741,GO:0009787,GO:0009788,GO:0009791,GO:0009856,GO:0009966,GO:0009968,GO:0009987,GO:0010033,GO:…	-	-	Malectin_like,Pkinase_Tyr	8e-15	86.3	Protein tyrosine kinase
DN10154_c0_g1	DN10154_c0_g1_i11	-	4113.PGSC0003DMT400043784	T	GO:0000902,GO:0003674,GO:0003824,GO:0004672,GO:0005575,GO:0005623,GO:0005886,GO:0005911,GO:0006464,GO:0006468,GO:0006793,GO:0006796,GO:0006807,GO:0008150,GO:0008152,GO:0009506,GO:0009653,GO:0009719,GO:0009725,GO:0009741,GO:0009826,GO:0009987,GO:0010033,GO:0014070,GO:0016020,GO:0016043,GO:0016049,GO:0016301,GO:0016310,GO:0016740,GO:0016772,GO:0016773,GO:0019538,GO:0030054,GO:0032502,GO:0032989,GO:…	-	-	Malectin_like,Pkinase_Tyr	1e-29	136.3	Belongs to the protein kinase superfamily
DN10154_c0_g1	DN10154_c0_g1_i14	-	4006.Lus10021632	T	GO:0000325,GO:0003674,GO:0003824,GO:0004672,GO:0005575,GO:0005622,GO:0005623,GO:0005737,GO:0005773,GO:0005774,GO:0006464,GO:0006468,GO:0006793,GO:0006796,GO:0006807,GO:0007275,GO:0008150,GO:0008152,GO:0009653,GO:0009705,GO:0009888,GO:0009987,GO:0010015,GO:0010053,GO:0010054,GO:0010959,GO:0016020,GO:0016301,GO:0016310,GO:0016740,GO:0016772,GO:0016773,GO:0019538,GO:0019725,GO:0021700,GO:0022622,GO:…	-	-	LON_substr_bdg,Malectin_like,Pkinase_Tyr,zf-C3HC4_2	1e-39	170.2	receptor-like protein kinase
DN10154_c0_g1	DN10154_c0_g1_i16	-	3847.GLYMA20G30170.1	T	GO:0005575,GO:0005623,GO:0005886,GO:0005911,GO:0009506,GO:0016020,GO:0030054,GO:0044464,GO:0055044,GO:0071944	-	-	Malectin_like,Pkinase_Tyr	3.4e-48	199.1	receptor-like protein kinase
DN10154_c0_g1	DN10154_c0_g1_i17	-	3983.cassava4.1_022116m	T	GO:0000003,GO:0001558,GO:0003674,GO:0003824,GO:0004672,GO:0005575,GO:0005618,GO:0005623,GO:0005886,GO:0005911,GO:0006464,GO:0006468,GO:0006793,GO:0006796,GO:0006807,GO:0006950,GO:0006952,GO:0007275,GO:0008150,GO:0008152,GO:0009506,GO:0009605,GO:0009607,GO:0009620,GO:0009719,GO:0009723,GO:0009725,GO:0009741,GO:0009787,GO:0009788,GO:0009791,GO:0009856,GO:0009966,GO:0009968,GO:0009987,GO:0010033,GO:…	-	-	Malectin_like,Pkinase_Tyr	2.5e-51	209.5	receptor-like protein kinase
DN10154_c0_g1	DN10154_c0_g1_i19	-	3988.XP_002512044.1	T	-	-	-	Malectin_like,Pkinase_Tyr	5e-39	167.5	Carbohydrate-binding protein of the ER
DN10154_c0_g1	DN10154_c0_g1_i20	2.7.11.1	29760.VIT_01s0244g00090.t01	T	-	ko:K04730	ko04010,ko04064,ko04620,ko04624,ko04722,ko05133,ko05140,ko05142,ko05145,ko05152,ko05162,ko05169,map04010,map04064,map04620,map04624,map04722,map05133,map05140,map05142,map05145,map05152,map05162,map05169	Malectin_like,Pkinase_Tyr	1.2e-50	207.2	receptor-like protein kinase
DN10154_c0_g1	DN10154_c0_g1_i21	2.7.11.1	29760.VIT_01s0244g00090.t01	T	-	ko:K04730	ko04010,ko04064,ko04620,ko04624,ko04722,ko05133,ko05140,ko05142,ko05145,ko05152,ko05162,ko05169,map04010,map04064,map04620,map04624,map04722,map05133,map05140,map05142,map05145,map05152,map05162,map05169	Malectin_like,Pkinase_Tyr	2.1e-36	159.5	receptor-like protein kinase
DN10154_c0_g1	DN10154_c0_g1_i4	-	981085.XP_010097803.1	T	GO:0000003,GO:0001558,GO:0003674,GO:0003824,GO:0004672,GO:0005575,GO:0005618,GO:0005623,GO:0005886,GO:0005911,GO:0006464,GO:0006468,GO:0006793,GO:0006796,GO:0006807,GO:0006950,GO:0006952,GO:0007275,GO:0008150,GO:0008152,GO:0009506,GO:0009605,GO:0009607,GO:0009620,GO:0009719,GO:0009723,GO:0009725,GO:0009741,GO:0009787,GO:0009788,GO:0009791,GO:0009856,GO:0009966,GO:0009968,GO:0009987,GO:0010033,GO:…	-	-	Malectin_like,Pkinase_Tyr	1.3e-44	186.8	receptor-like protein kinase
DN10154_c0_g1	DN10154_c0_g1_i5	-	4006.Lus10021632	T	GO:0000325,GO:0003674,GO:0003824,GO:0004672,GO:0005575,GO:0005622,GO:0005623,GO:0005737,GO:0005773,GO:0005774,GO:0006464,GO:0006468,GO:0006793,GO:0006796,GO:0006807,GO:0007275,GO:0008150,GO:0008152,GO:0009653,GO:0009705,GO:0009888,GO:0009987,GO:0010015,GO:0010053,GO:0010054,GO:0010959,GO:0016020,GO:0016301,GO:0016310,GO:0016740,GO:0016772,GO:0016773,GO:0019538,GO:0019725,GO:0021700,GO:0022622,GO:…	-	-	LON_substr_bdg,Malectin_like,Pkinase_Tyr,zf-C3HC4_2	1.6e-37	162.9	receptor-like protein kinase
DN10154_c0_g1	DN10154_c0_g1_i7	2.7.11.1	29760.VIT_01s0244g00090.t01	T	-	ko:K04730	ko04010,ko04064,ko04620,ko04624,ko04722,ko05133,ko05140,ko05142,ko05145,ko05152,ko05162,ko05169,map04010,map04064,map04620,map04624,map04722,map05133,map05140,map05142,map05145,map05152,map05162,map05169	Malectin_like,Pkinase_Tyr	1.2e-50	207.2	receptor-like protein kinase
DN10154_c2_g1	DN10154_c2_g1_i1	2.7.11.1	29760.VIT_01s0244g00090.t01	T	-	ko:K04730	ko04010,ko04064,ko04620,ko04624,ko04722,ko05133,ko05140,ko05142,ko05145,ko05152,ko05162,ko05169,map04010,map04064,map04620,map04624,map04722,map05133,map05140,map05142,map05145,map05152,map05162,map05169	Malectin_like,Pkinase_Tyr	5.4e-13	81.3	receptor-like protein kinase
DN10155_c0_g1	DN10155_c0_g1_i1	-	3641.EOX98333	K	-	ko:K03011	ko00230,ko00240,ko01100,ko03020,ko05016,ko05169,map00230,map00240,map01100,map03020,map05016,map05169	RNA_pol_A_bac,RNA_pol_L	4.7e-158	563.9	DNA-directed RNA polymerases II, IV and V subunit
DN10155_c0_g1	DN10155_c0_g1_i2	-	3641.EOX98333	K	-	ko:K03011	ko00230,ko00240,ko01100,ko03020,ko05016,ko05169,map00230,map00240,map01100,map03020,map05016,map05169	RNA_pol_A_bac,RNA_pol_L	4.3e-57	227.3	DNA-directed RNA polymerases II, IV and V subunit
DN10156_c0_g1	DN10156_c0_g1_i1	-	29760.VIT_12s0028g00810.t01	S	-	-	-	-	1e-41	176	protein K11-linked ubiquitination
DN10156_c0_g1	DN10156_c0_g1_i2	-	29760.VIT_12s0028g00810.t01	S	-	-	-	-	3.4e-40	171	protein K11-linked ubiquitination
DN10156_c0_g1	DN10156_c0_g1_i4	-	29760.VIT_12s0028g00810.t01	S	-	-	-	-	3.4e-40	171	protein K11-linked ubiquitination
DN10156_c0_g2	DN10156_c0_g2_i1	-	2711.XP_006484906.1	DO	-	ko:K03352	ko04110,ko04111,ko04113,ko04114,ko04120,ko04657,ko04914,ko05166,map04110,map04111,map04113,map04114,map04120,map04657,map04914,map05166	ANAPC5	1.6e-150	539.3	Anaphase-promoting complex subunit
DN10156_c0_g2	DN10156_c0_g2_i2	-	85681.XP_006437129.1	DO	-	ko:K03352	ko04110,ko04111,ko04113,ko04114,ko04120,ko04657,ko04914,ko05166,map04110,map04111,map04113,map04114,map04120,map04657,map04914,map05166	ANAPC5	3.5e-278	964.1	Anaphase-promoting complex subunit
DN10157_c0_g1	DN10157_c0_g1_i1	2.3.2.27	4098.XP_009608151.1	O	GO:0003674,GO:0003824,GO:0004842,GO:0005575,GO:0005622,GO:0005623,GO:0005634,GO:0005886,GO:0006464,GO:0006725,GO:0006807,GO:0008150,GO:0008152,GO:0009308,GO:0009690,GO:0009850,GO:0009987,GO:0010817,GO:0016020,GO:0016567,GO:0016740,GO:0019538,GO:0019787,GO:0032446,GO:0034754,GO:0036211,GO:0042445,GO:0043170,GO:0043226,GO:0043227,GO:0043229,GO:0043231,GO:0043412,GO:0044237,GO:0044238,GO:0044260,GO:…	ko:K16280	-	Copine,zf-C3HC4_3	7.2e-189	666.8	E3 ubiquitin-protein ligase
DN10157_c0_g1	DN10157_c0_g1_i10	2.3.2.27	4096.XP_009795957.1	O	GO:0003674,GO:0003824,GO:0004842,GO:0005575,GO:0005622,GO:0005623,GO:0005634,GO:0005886,GO:0006464,GO:0006725,GO:0006807,GO:0008150,GO:0008152,GO:0009308,GO:0009690,GO:0009850,GO:0009987,GO:0010817,GO:0016020,GO:0016567,GO:0016740,GO:0019538,GO:0019787,GO:0032446,GO:0034754,GO:0036211,GO:0042445,GO:0043170,GO:0043226,GO:0043227,GO:0043229,GO:0043231,GO:0043412,GO:0044237,GO:0044238,GO:0044260,GO:…	ko:K16280	-	Copine,zf-C3HC4_3	2.8e-25	121.3	E3 ubiquitin-protein ligase
DN10157_c0_g1	DN10157_c0_g1_i11	2.3.2.27	4096.XP_009795957.1	O	GO:0003674,GO:0003824,GO:0004842,GO:0005575,GO:0005622,GO:0005623,GO:0005634,GO:0005886,GO:0006464,GO:0006725,GO:0006807,GO:0008150,GO:0008152,GO:0009308,GO:0009690,GO:0009850,GO:0009987,GO:0010817,GO:0016020,GO:0016567,GO:0016740,GO:0019538,GO:0019787,GO:0032446,GO:0034754,GO:0036211,GO:0042445,GO:0043170,GO:0043226,GO:0043227,GO:0043229,GO:0043231,GO:0043412,GO:0044237,GO:0044238,GO:0044260,GO:…	ko:K16280	-	Copine,zf-C3HC4_3	2.4e-125	455.3	E3 ubiquitin-protein ligase
DN10157_c0_g1	DN10157_c0_g1_i12	2.3.2.27	4096.XP_009795957.1	O	GO:0003674,GO:0003824,GO:0004842,GO:0005575,GO:0005622,GO:0005623,GO:0005634,GO:0005886,GO:0006464,GO:0006725,GO:0006807,GO:0008150,GO:0008152,GO:0009308,GO:0009690,GO:0009850,GO:0009987,GO:0010817,GO:0016020,GO:0016567,GO:0016740,GO:0019538,GO:0019787,GO:0032446,GO:0034754,GO:0036211,GO:0042445,GO:0043170,GO:0043226,GO:0043227,GO:0043229,GO:0043231,GO:0043412,GO:0044237,GO:0044238,GO:0044260,GO:…	ko:K16280	-	Copine,zf-C3HC4_3	2.4e-125	455.3	E3 ubiquitin-protein ligase
DN10157_c0_g1	DN10157_c0_g1_i15	2.3.2.27	4098.XP_009608151.1	O	GO:0003674,GO:0003824,GO:0004842,GO:0005575,GO:0005622,GO:0005623,GO:0005634,GO:0005886,GO:0006464,GO:0006725,GO:0006807,GO:0008150,GO:0008152,GO:0009308,GO:0009690,GO:0009850,GO:0009987,GO:0010817,GO:0016020,GO:0016567,GO:0016740,GO:0019538,GO:0019787,GO:0032446,GO:0034754,GO:0036211,GO:0042445,GO:0043170,GO:0043226,GO:0043227,GO:0043229,GO:0043231,GO:0043412,GO:0044237,GO:0044238,GO:0044260,GO:…	ko:K16280	-	Copine,zf-C3HC4_3	8e-163	580.1	E3 ubiquitin-protein ligase
DN10157_c0_g1	DN10157_c0_g1_i19	2.3.2.27	4098.XP_009608151.1	O	GO:0003674,GO:0003824,GO:0004842,GO:0005575,GO:0005622,GO:0005623,GO:0005634,GO:0005886,GO:0006464,GO:0006725,GO:0006807,GO:0008150,GO:0008152,GO:0009308,GO:0009690,GO:0009850,GO:0009987,GO:0010817,GO:0016020,GO:0016567,GO:0016740,GO:0019538,GO:0019787,GO:0032446,GO:0034754,GO:0036211,GO:0042445,GO:0043170,GO:0043226,GO:0043227,GO:0043229,GO:0043231,GO:0043412,GO:0044237,GO:0044238,GO:0044260,GO:…	ko:K16280	-	Copine,zf-C3HC4_3	1.2e-188	666	E3 ubiquitin-protein ligase
DN10157_c0_g1	DN10157_c0_g1_i20	2.3.2.27	4096.XP_009795957.1	O	GO:0003674,GO:0003824,GO:0004842,GO:0005575,GO:0005622,GO:0005623,GO:0005634,GO:0005886,GO:0006464,GO:0006725,GO:0006807,GO:0008150,GO:0008152,GO:0009308,GO:0009690,GO:0009850,GO:0009987,GO:0010817,GO:0016020,GO:0016567,GO:0016740,GO:0019538,GO:0019787,GO:0032446,GO:0034754,GO:0036211,GO:0042445,GO:0043170,GO:0043226,GO:0043227,GO:0043229,GO:0043231,GO:0043412,GO:0044237,GO:0044238,GO:0044260,GO:…	ko:K16280	-	Copine,zf-C3HC4_3	4e-125	454.5	E3 ubiquitin-protein ligase
DN10157_c0_g1	DN10157_c0_g1_i3	2.3.2.27	4096.XP_009795957.1	O	GO:0003674,GO:0003824,GO:0004842,GO:0005575,GO:0005622,GO:0005623,GO:0005634,GO:0005886,GO:0006464,GO:0006725,GO:0006807,GO:0008150,GO:0008152,GO:0009308,GO:0009690,GO:0009850,GO:0009987,GO:0010817,GO:0016020,GO:0016567,GO:0016740,GO:0019538,GO:0019787,GO:0032446,GO:0034754,GO:0036211,GO:0042445,GO:0043170,GO:0043226,GO:0043227,GO:0043229,GO:0043231,GO:0043412,GO:0044237,GO:0044238,GO:0044260,GO:…	ko:K16280	-	Copine,zf-C3HC4_3	4e-125	454.5	E3 ubiquitin-protein ligase
DN10157_c0_g1	DN10157_c0_g1_i5	2.3.2.27	4096.XP_009795957.1	O	GO:0003674,GO:0003824,GO:0004842,GO:0005575,GO:0005622,GO:0005623,GO:0005634,GO:0005886,GO:0006464,GO:0006725,GO:0006807,GO:0008150,GO:0008152,GO:0009308,GO:0009690,GO:0009850,GO:0009987,GO:0010817,GO:0016020,GO:0016567,GO:0016740,GO:0019538,GO:0019787,GO:0032446,GO:0034754,GO:0036211,GO:0042445,GO:0043170,GO:0043226,GO:0043227,GO:0043229,GO:0043231,GO:0043412,GO:0044237,GO:0044238,GO:0044260,GO:…	ko:K16280	-	Copine,zf-C3HC4_3	4e-125	454.5	E3 ubiquitin-protein ligase
DN10157_c0_g1	DN10157_c0_g1_i6	2.3.2.27	4098.XP_009608151.1	O	GO:0003674,GO:0003824,GO:0004842,GO:0005575,GO:0005622,GO:0005623,GO:0005634,GO:0005886,GO:0006464,GO:0006725,GO:0006807,GO:0008150,GO:0008152,GO:0009308,GO:0009690,GO:0009850,GO:0009987,GO:0010817,GO:0016020,GO:0016567,GO:0016740,GO:0019538,GO:0019787,GO:0032446,GO:0034754,GO:0036211,GO:0042445,GO:0043170,GO:0043226,GO:0043227,GO:0043229,GO:0043231,GO:0043412,GO:0044237,GO:0044238,GO:0044260,GO:…	ko:K16280	-	Copine,zf-C3HC4_3	8e-163	580.1	E3 ubiquitin-protein ligase
DN10157_c0_g1	DN10157_c0_g1_i8	2.3.2.27	4098.XP_009608151.1	O	GO:0003674,GO:0003824,GO:0004842,GO:0005575,GO:0005622,GO:0005623,GO:0005634,GO:0005886,GO:0006464,GO:0006725,GO:0006807,GO:0008150,GO:0008152,GO:0009308,GO:0009690,GO:0009850,GO:0009987,GO:0010817,GO:0016020,GO:0016567,GO:0016740,GO:0019538,GO:0019787,GO:0032446,GO:0034754,GO:0036211,GO:0042445,GO:0043170,GO:0043226,GO:0043227,GO:0043229,GO:0043231,GO:0043412,GO:0044237,GO:0044238,GO:0044260,GO:…	ko:K16280	-	Copine,zf-C3HC4_3	4.8e-163	580.9	E3 ubiquitin-protein ligase
DN10157_c0_g2	DN10157_c0_g2_i1	1.2.3.15,2.3.2.27	4081.Solyc03g111870.2.1	O	GO:0003674,GO:0003824,GO:0004842,GO:0005575,GO:0005622,GO:0005623,GO:0005634,GO:0005886,GO:0006464,GO:0006725,GO:0006807,GO:0008150,GO:0008152,GO:0009308,GO:0009690,GO:0009850,GO:0009987,GO:0010817,GO:0016020,GO:0016567,GO:0016740,GO:0019538,GO:0019787,GO:0032446,GO:0034754,GO:0036211,GO:0042445,GO:0043170,GO:0043226,GO:0043227,GO:0043229,GO:0043231,GO:0043412,GO:0044237,GO:0044238,GO:0044260,GO:…	ko:K16280,ko:K20929	-	Copine,zf-C3HC4_3	2.4e-118	431.8	E3 ubiquitin-protein ligase
DN10157_c0_g2	DN10157_c0_g2_i2	2.3.2.27	2711.XP_006476914.1	O	-	ko:K16280	-	Copine,zf-C3HC4_3	5.9e-41	173.3	E3 ubiquitin-protein ligase
DN10157_c0_g2	DN10157_c0_g2_i3	1.2.3.15,2.3.2.27	4081.Solyc03g111870.2.1	O	GO:0003674,GO:0003824,GO:0004842,GO:0005575,GO:0005622,GO:0005623,GO:0005634,GO:0005886,GO:0006464,GO:0006725,GO:0006807,GO:0008150,GO:0008152,GO:0009308,GO:0009690,GO:0009850,GO:0009987,GO:0010817,GO:0016020,GO:0016567,GO:0016740,GO:0019538,GO:0019787,GO:0032446,GO:0034754,GO:0036211,GO:0042445,GO:0043170,GO:0043226,GO:0043227,GO:0043229,GO:0043231,GO:0043412,GO:0044237,GO:0044238,GO:0044260,GO:…	ko:K16280,ko:K20929	-	Copine,zf-C3HC4_3	3.2e-51	208	E3 ubiquitin-protein ligase
DN10157_c0_g3	DN10157_c0_g3_i1	2.3.2.27	3847.GLYMA06G18500.1	O	-	ko:K16280	-	Copine,zf-C3HC4_3	6.6e-48	196.8	E3 ubiquitin-protein ligase RGLG2-like
DN10157_c0_g4	DN10157_c0_g4_i1	1.2.3.15	29730.Gorai.008G202800.1	S	-	ko:K20929	-	DUF1929,Glyoxal_oxid_N	1e-195	689.9	Domain of unknown function (DUF1929)
DN10157_c0_g5	DN10157_c0_g5_i1	-	3641.EOY10145	S	-	-	-	NERD	8.8e-66	256.5	Nuclease-related domain
DN10157_c0_g5	DN10157_c0_g5_i2	-	3641.EOY10145	S	-	-	-	NERD	8.8e-66	256.5	Nuclease-related domain
DN10157_c0_g5	DN10157_c0_g5_i3	-	3641.EOY10145	S	-	-	-	NERD	2.7e-121	441.8	Nuclease-related domain
DN10158_c0_g1	DN10158_c0_g1_i3	-	34373.CCU83168	S	-	-	-	Exo_endo_phos_2,RNase_H,RVT_1	5.4e-19	100.5	reverse transcriptase
DN10158_c1_g1	DN10158_c1_g1_i2	-	28564.XP_002478164.1	S	-	-	-	DDE_3,HTH_23,HTH_Tnp_Tc3_2	5e-47	194.5	Encoded by
DN10158_c1_g1	DN10158_c1_g1_i3	2.7.1.3	1173701.A0A066X9D7	S	-	ko:K00846	ko00051,ko01100,ko01120,map00051,map01100,map01120	DDE_3,HTH_Tnp_Tc3_2	9.5e-34	149.8	Podospora anserina S mat genomic DNA chromosome
DN10158_c1_g1	DN10158_c1_g1_i4	-	28564.XP_002485732.1	S	-	-	-	DDE_3,HTH_23,HTH_Tnp_Tc3_2	3.5e-48	198.4	Encoded by
DN10159_c0_g1	DN10159_c0_g1_i3	-	4432.XP_010243557.1	A	GO:0000226,GO:0000278,GO:0000281,GO:0000902,GO:0000910,GO:0000911,GO:0000913,GO:0005575,GO:0005622,GO:0005623,GO:0005634,GO:0005737,GO:0005819,GO:0005856,GO:0006996,GO:0007010,GO:0007017,GO:0007049,GO:0008150,GO:0009524,GO:0009653,GO:0009826,GO:0009987,GO:0015630,GO:0016043,GO:0016049,GO:0022402,GO:0022607,GO:0030865,GO:0032502,GO:0032506,GO:0032989,GO:0040007,GO:0043226,GO:0043227,GO:0043228,GO:…	ko:K11583	ko03015,ko04071,ko04151,ko04152,ko04261,ko04728,ko05165,map03015,map04071,map04151,map04152,map04261,map04728,map05165	EF-hand_7	3.6e-263	913.7	Serine threonine-protein phosphatase 2A regulatory subunit B'' subunit
DN10159_c0_g1	DN10159_c0_g1_i5	-	4081.Solyc01g067500.2.1	A	GO:0000226,GO:0000278,GO:0000281,GO:0000902,GO:0000910,GO:0000911,GO:0000913,GO:0005575,GO:0005622,GO:0005623,GO:0005634,GO:0005737,GO:0005819,GO:0005856,GO:0006996,GO:0007010,GO:0007017,GO:0007049,GO:0008150,GO:0009524,GO:0009653,GO:0009826,GO:0009987,GO:0015630,GO:0016043,GO:0016049,GO:0022402,GO:0022607,GO:0030865,GO:0032502,GO:0032506,GO:0032989,GO:0040007,GO:0043226,GO:0043227,GO:0043228,GO:…	ko:K11583	ko03015,ko04071,ko04151,ko04152,ko04261,ko04728,ko05165,map03015,map04071,map04151,map04152,map04261,map04728,map05165	EF-hand_7	1.7e-177	628.6	serine threonine-protein phosphatase 2A regulatory subunit B'' subunit TON2
DN1015_c0_g1	DN1015_c0_g1_i1	-	4096.XP_009762518.1	S	-	-	-	zf-C2H2_6	1.1e-28	133.3	Zinc finger protein
DN10160_c0_g1	DN10160_c0_g1_i1	2.4.1.242	4432.XP_010252165.1	H	GO:0000166,GO:0000271,GO:0003674,GO:0003824,GO:0004373,GO:0005488,GO:0005575,GO:0005622,GO:0005623,GO:0005737,GO:0005975,GO:0005976,GO:0005982,GO:0006073,GO:0008150,GO:0008152,GO:0008194,GO:0009011,GO:0009058,GO:0009059,GO:0009250,GO:0009501,GO:0009507,GO:0009536,GO:0009569,GO:0009987,GO:0016051,GO:0016740,GO:0016757,GO:0016758,GO:0017076,GO:0019252,GO:0019863,GO:0019865,GO:0030554,GO:0032553,GO:…	ko:K13679	ko00500,ko01100,ko01110,map00500,map01100,map01110	Glyco_transf_5,Glycos_transf_1	3.2e-272	944.1	Belongs to the glycosyltransferase 1 family. Bacterial plant glycogen synthase subfamily
DN10160_c0_g1	DN10160_c0_g1_i2	2.4.1.242	4432.XP_010252165.1	H	GO:0000166,GO:0000271,GO:0003674,GO:0003824,GO:0004373,GO:0005488,GO:0005575,GO:0005622,GO:0005623,GO:0005737,GO:0005975,GO:0005976,GO:0005982,GO:0006073,GO:0008150,GO:0008152,GO:0008194,GO:0009011,GO:0009058,GO:0009059,GO:0009250,GO:0009501,GO:0009507,GO:0009536,GO:0009569,GO:0009987,GO:0016051,GO:0016740,GO:0016757,GO:0016758,GO:0017076,GO:0019252,GO:0019863,GO:0019865,GO:0030554,GO:0032553,GO:…	ko:K13679	ko00500,ko01100,ko01110,map00500,map01100,map01110	Glyco_transf_5,Glycos_transf_1	3.2e-272	944.1	Belongs to the glycosyltransferase 1 family. Bacterial plant glycogen synthase subfamily
DN10161_c0_g1	DN10161_c0_g1_i2	-	102107.XP_008233160.1	O	-	-	-	Telomere_Sde2,Telomere_Sde2_2	3.2e-96	359	Protein SDE2 homolog
DN10165_c0_g1	DN10165_c0_g1_i1	-	4432.XP_010255898.1	O	-	-	-	TAXi_C,TAXi_N	1e-49	203.8	Belongs to the peptidase A1 family
DN10166_c0_g1	DN10166_c0_g1_i1	-	29760.VIT_05s0029g00480.t01	S	GO:0000038,GO:0005575,GO:0005622,GO:0005623,GO:0005737,GO:0005829,GO:0006082,GO:0006629,GO:0006631,GO:0006633,GO:0007275,GO:0008150,GO:0008152,GO:0008610,GO:0009058,GO:0009507,GO:0009534,GO:0009535,GO:0009536,GO:0009555,GO:0009579,GO:0009987,GO:0010025,GO:0010166,GO:0016020,GO:0016053,GO:0019752,GO:0031976,GO:0031984,GO:0032501,GO:0032502,GO:0032787,GO:0034357,GO:0042651,GO:0042761,GO:0043226,GO:…	-	-	Transferase	5.7e-61	241.1	eceriferum
DN10166_c0_g1	DN10166_c0_g1_i2	-	29760.VIT_05s0029g00480.t01	S	GO:0000038,GO:0005575,GO:0005622,GO:0005623,GO:0005737,GO:0005829,GO:0006082,GO:0006629,GO:0006631,GO:0006633,GO:0007275,GO:0008150,GO:0008152,GO:0008610,GO:0009058,GO:0009507,GO:0009534,GO:0009535,GO:0009536,GO:0009555,GO:0009579,GO:0009987,GO:0010025,GO:0010166,GO:0016020,GO:0016053,GO:0019752,GO:0031976,GO:0031984,GO:0032501,GO:0032502,GO:0032787,GO:0034357,GO:0042651,GO:0042761,GO:0043226,GO:…	-	-	Transferase	3.4e-127	461.8	eceriferum
DN10168_c0_g1	DN10168_c0_g1_i1	-	42345.XP_008799062.1	S	GO:0003674,GO:0003824,GO:0003924,GO:0004888,GO:0004930,GO:0005488,GO:0005515,GO:0005575,GO:0005622,GO:0005623,GO:0005737,GO:0005829,GO:0006605,GO:0006810,GO:0006886,GO:0007154,GO:0007165,GO:0007186,GO:0008104,GO:0008150,GO:0009507,GO:0009526,GO:0009527,GO:0009536,GO:0009707,GO:0009941,GO:0009987,GO:0015031,GO:0015833,GO:0016020,GO:0016462,GO:0016787,GO:0016817,GO:0016818,GO:0017038,GO:0017111,GO:…	-	-	AIG1,TOC159_MAD	7.7e-48	198.4	Translocase of chloroplast 159/132, membrane anchor domain
DN1016_c0_g1	DN1016_c0_g1_i2	4.1.1.49	981085.XP_010105109.1	T	GO:0002376,GO:0003674,GO:0003824,GO:0004611,GO:0004612,GO:0005575,GO:0005622,GO:0005623,GO:0005634,GO:0005730,GO:0005737,GO:0005829,GO:0005975,GO:0005996,GO:0006006,GO:0006094,GO:0006950,GO:0006952,GO:0006955,GO:0007154,GO:0008150,GO:0008152,GO:0009058,GO:0009267,GO:0009605,GO:0009607,GO:0009620,GO:0009814,GO:0009817,GO:0009987,GO:0009991,GO:0010035,GO:0010038,GO:0016020,GO:0016036,GO:0016051,GO:…	ko:K01610	ko00010,ko00020,ko00620,ko00710,ko01100,ko01110,ko01120,ko01130,ko01200,map00010,map00020,map00620,map00710,map01100,map01110,map01120,map01130,map01200	PEPCK_ATP	0	1185.6	Phosphoenolpyruvate carboxykinase ATP
DN1016_c0_g1	DN1016_c0_g1_i4	4.1.1.49	4432.XP_010254660.1	C	GO:0002376,GO:0003674,GO:0003824,GO:0004611,GO:0004612,GO:0005575,GO:0005622,GO:0005623,GO:0005634,GO:0005730,GO:0005737,GO:0005829,GO:0005975,GO:0005996,GO:0006006,GO:0006094,GO:0006950,GO:0006952,GO:0006955,GO:0007154,GO:0008150,GO:0008152,GO:0009058,GO:0009267,GO:0009605,GO:0009607,GO:0009620,GO:0009814,GO:0009817,GO:0009987,GO:0009991,GO:0010035,GO:0010038,GO:0016020,GO:0016036,GO:0016051,GO:…	ko:K01610	ko00010,ko00020,ko00620,ko00710,ko01100,ko01110,ko01120,ko01130,ko01200,map00010,map00020,map00620,map00710,map01100,map01110,map01120,map01130,map01200	PEPCK_ATP	4.2e-174	617.5	Phosphoenolpyruvate carboxykinase (ATP)
DN1016_c0_g1	DN1016_c0_g1_i5	4.1.1.49	981085.XP_010105109.1	T	GO:0002376,GO:0003674,GO:0003824,GO:0004611,GO:0004612,GO:0005575,GO:0005622,GO:0005623,GO:0005634,GO:0005730,GO:0005737,GO:0005829,GO:0005975,GO:0005996,GO:0006006,GO:0006094,GO:0006950,GO:0006952,GO:0006955,GO:0007154,GO:0008150,GO:0008152,GO:0009058,GO:0009267,GO:0009605,GO:0009607,GO:0009620,GO:0009814,GO:0009817,GO:0009987,GO:0009991,GO:0010035,GO:0010038,GO:0016020,GO:0016036,GO:0016051,GO:…	ko:K01610	ko00010,ko00020,ko00620,ko00710,ko01100,ko01110,ko01120,ko01130,ko01200,map00010,map00020,map00620,map00710,map01100,map01110,map01120,map01130,map01200	PEPCK_ATP	0	1185.6	Phosphoenolpyruvate carboxykinase ATP
DN1016_c0_g1	DN1016_c0_g1_i6	4.1.1.49	3750.XP_008354307.1	T	GO:0002376,GO:0003674,GO:0003824,GO:0004611,GO:0004612,GO:0005575,GO:0005622,GO:0005623,GO:0005634,GO:0005730,GO:0005737,GO:0005829,GO:0005975,GO:0005996,GO:0006006,GO:0006094,GO:0006950,GO:0006952,GO:0006955,GO:0007154,GO:0008150,GO:0008152,GO:0009058,GO:0009267,GO:0009605,GO:0009607,GO:0009620,GO:0009814,GO:0009817,GO:0009987,GO:0009991,GO:0010035,GO:0010038,GO:0016020,GO:0016036,GO:0016051,GO:…	ko:K01610	ko00010,ko00020,ko00620,ko00710,ko01100,ko01110,ko01120,ko01130,ko01200,map00010,map00020,map00620,map00710,map01100,map01110,map01120,map01130,map01200	PEPCK_ATP	1.2e-114	419.5	Phosphoenolpyruvate carboxykinase ATP
DN1016_c0_g1	DN1016_c0_g1_i7	4.1.1.49	981085.XP_010105109.1	T	GO:0002376,GO:0003674,GO:0003824,GO:0004611,GO:0004612,GO:0005575,GO:0005622,GO:0005623,GO:0005634,GO:0005730,GO:0005737,GO:0005829,GO:0005975,GO:0005996,GO:0006006,GO:0006094,GO:0006950,GO:0006952,GO:0006955,GO:0007154,GO:0008150,GO:0008152,GO:0009058,GO:0009267,GO:0009605,GO:0009607,GO:0009620,GO:0009814,GO:0009817,GO:0009987,GO:0009991,GO:0010035,GO:0010038,GO:0016020,GO:0016036,GO:0016051,GO:…	ko:K01610	ko00010,ko00020,ko00620,ko00710,ko01100,ko01110,ko01120,ko01130,ko01200,map00010,map00020,map00620,map00710,map01100,map01110,map01120,map01130,map01200	PEPCK_ATP	2.4e-84	318.2	Phosphoenolpyruvate carboxykinase ATP
DN1016_c0_g1	DN1016_c0_g1_i9	4.1.1.49	981085.XP_010105109.1	T	GO:0002376,GO:0003674,GO:0003824,GO:0004611,GO:0004612,GO:0005575,GO:0005622,GO:0005623,GO:0005634,GO:0005730,GO:0005737,GO:0005829,GO:0005975,GO:0005996,GO:0006006,GO:0006094,GO:0006950,GO:0006952,GO:0006955,GO:0007154,GO:0008150,GO:0008152,GO:0009058,GO:0009267,GO:0009605,GO:0009607,GO:0009620,GO:0009814,GO:0009817,GO:0009987,GO:0009991,GO:0010035,GO:0010038,GO:0016020,GO:0016036,GO:0016051,GO:…	ko:K01610	ko00010,ko00020,ko00620,ko00710,ko01100,ko01110,ko01120,ko01130,ko01200,map00010,map00020,map00620,map00710,map01100,map01110,map01120,map01130,map01200	PEPCK_ATP	2.4e-84	318.2	Phosphoenolpyruvate carboxykinase ATP
DN10170_c0_g1	DN10170_c0_g1_i1	-	102107.XP_008233665.1	A	-	ko:K12881	ko03013,ko03015,ko03040,ko05168,map03013,map03015,map03040,map05168	FoP_duplication,RRM_1	4.1e-50	204.9	THO complex subunit 4A-like
DN10170_c0_g1	DN10170_c0_g1_i2	-	29760.VIT_06s0004g04340.t01	A	-	ko:K12881	ko03013,ko03015,ko03040,ko05168,map03013,map03015,map03040,map05168	FoP_duplication,RRM_1	5.3e-44	184.1	THO complex subunit
DN10172_c0_g1	DN10172_c0_g1_i1	-	4432.XP_010259749.1	J	GO:0000313,GO:0000315,GO:0003674,GO:0003735,GO:0005198,GO:0005575,GO:0005622,GO:0005623,GO:0005737,GO:0005739,GO:0005759,GO:0005761,GO:0005762,GO:0005840,GO:0006412,GO:0006518,GO:0006807,GO:0008150,GO:0008152,GO:0009058,GO:0009059,GO:0009987,GO:0010467,GO:0015934,GO:0019538,GO:0031974,GO:0032543,GO:0032991,GO:0034641,GO:0034645,GO:0043043,GO:0043170,GO:0043226,GO:0043227,GO:0043228,GO:0043229,GO:…	ko:K17428	-	MRP-L47	1.8e-61	241.9	39S ribosomal protein L47
DN10172_c0_g1	DN10172_c0_g1_i2	-	4432.XP_010259749.1	J	GO:0000313,GO:0000315,GO:0003674,GO:0003735,GO:0005198,GO:0005575,GO:0005622,GO:0005623,GO:0005737,GO:0005739,GO:0005759,GO:0005761,GO:0005762,GO:0005840,GO:0006412,GO:0006518,GO:0006807,GO:0008150,GO:0008152,GO:0009058,GO:0009059,GO:0009987,GO:0010467,GO:0015934,GO:0019538,GO:0031974,GO:0032543,GO:0032991,GO:0034641,GO:0034645,GO:0043043,GO:0043170,GO:0043226,GO:0043227,GO:0043228,GO:0043229,GO:…	ko:K17428	-	MRP-L47	1.8e-61	241.9	39S ribosomal protein L47
DN10174_c0_g1	DN10174_c0_g1_i1	2.3.2.27	102107.XP_008230707.1	O	GO:0005575,GO:0005622,GO:0005623,GO:0005737,GO:0005829,GO:0044424,GO:0044444,GO:0044464	ko:K22377	-	zf-RING_2	0	1713.7	E3 ubiquitin-protein ligase
DN10174_c0_g1	DN10174_c0_g1_i3	2.3.2.27	102107.XP_008230707.1	O	GO:0005575,GO:0005622,GO:0005623,GO:0005737,GO:0005829,GO:0044424,GO:0044444,GO:0044464	ko:K22377	-	zf-RING_2	0	1994.5	E3 ubiquitin-protein ligase
DN10175_c0_g1	DN10175_c0_g1_i1	-	3641.EOX96196	-	-	-	-	-	1.6e-242	845.5	-
DN10175_c0_g1	DN10175_c0_g1_i4	-	3641.EOX96196	-	-	-	-	-	2.1e-258	898.3	-
DN10175_c0_g1	DN10175_c0_g1_i7	-	3641.EOX96196	-	-	-	-	-	7.2e-259	899.8	-
DN10175_c1_g1	DN10175_c1_g1_i1	-	3988.XP_002510740.1	L	GO:0003674,GO:0003700,GO:0005575,GO:0005622,GO:0005623,GO:0005634,GO:0005737,GO:0005783,GO:0005789,GO:0006355,GO:0006950,GO:0006986,GO:0007154,GO:0007165,GO:0008150,GO:0009889,GO:0009987,GO:0010033,GO:0010200,GO:0010243,GO:0010468,GO:0010556,GO:0012505,GO:0016020,GO:0019219,GO:0019222,GO:0023052,GO:0030968,GO:0031323,GO:0031326,GO:0031984,GO:0033554,GO:0034620,GO:0034976,GO:0035966,GO:0035967,GO:…	ko:K21548	-	bZIP_1,bZIP_2	6.8e-31	141	BZip transcription factor
DN10175_c1_g1	DN10175_c1_g1_i4	-	4155.Migut.N02994.1.p	L	GO:0003674,GO:0003700,GO:0005575,GO:0005622,GO:0005623,GO:0005634,GO:0005737,GO:0005783,GO:0005789,GO:0006355,GO:0006950,GO:0006986,GO:0007154,GO:0007165,GO:0008150,GO:0009889,GO:0009987,GO:0010033,GO:0010200,GO:0010243,GO:0010468,GO:0010556,GO:0012505,GO:0016020,GO:0019219,GO:0019222,GO:0023052,GO:0030968,GO:0031323,GO:0031326,GO:0031984,GO:0033554,GO:0034620,GO:0034976,GO:0035966,GO:0035967,GO:…	ko:K21548	-	bZIP_1,bZIP_2	3.1e-21	107.8	bZIP transcription factor
DN10175_c1_g1	DN10175_c1_g1_i5	-	3988.XP_002510740.1	L	GO:0003674,GO:0003700,GO:0005575,GO:0005622,GO:0005623,GO:0005634,GO:0005737,GO:0005783,GO:0005789,GO:0006355,GO:0006950,GO:0006986,GO:0007154,GO:0007165,GO:0008150,GO:0009889,GO:0009987,GO:0010033,GO:0010200,GO:0010243,GO:0010468,GO:0010556,GO:0012505,GO:0016020,GO:0019219,GO:0019222,GO:0023052,GO:0030968,GO:0031323,GO:0031326,GO:0031984,GO:0033554,GO:0034620,GO:0034976,GO:0035966,GO:0035967,GO:…	ko:K21548	-	bZIP_1,bZIP_2	2.1e-37	162.9	BZip transcription factor
DN10177_c0_g1	DN10177_c0_g1_i3	-	29760.VIT_05s0049g00200.t01	S	-	-	-	HR_lesion	7.4e-48	196.8	HR-like lesion-inducing
DN10178_c0_g1	DN10178_c0_g1_i1	2.3.2.27	4432.XP_010271989.1	O	GO:0003674,GO:0003824,GO:0004842,GO:0006464,GO:0006508,GO:0006511,GO:0006807,GO:0008150,GO:0008152,GO:0009056,GO:0009057,GO:0009987,GO:0010498,GO:0016567,GO:0016740,GO:0019538,GO:0019787,GO:0019941,GO:0030163,GO:0032446,GO:0036211,GO:0043161,GO:0043170,GO:0043412,GO:0043632,GO:0044237,GO:0044238,GO:0044248,GO:0044257,GO:0044260,GO:0044265,GO:0044267,GO:0051603,GO:0061630,GO:0061659,GO:0070647,GO:…	ko:K19041	-	zf-RING_2	3.6e-87	328.6	RING-H2 finger protein
DN10178_c0_g2	DN10178_c0_g2_i1	2.3.2.27	102107.XP_008221797.1	O	GO:0003674,GO:0003824,GO:0004842,GO:0006464,GO:0006508,GO:0006511,GO:0006807,GO:0008150,GO:0008152,GO:0009056,GO:0009057,GO:0009987,GO:0010498,GO:0016567,GO:0016740,GO:0019538,GO:0019787,GO:0019941,GO:0030163,GO:0032446,GO:0036211,GO:0043161,GO:0043170,GO:0043412,GO:0043632,GO:0044237,GO:0044238,GO:0044248,GO:0044257,GO:0044260,GO:0044265,GO:0044267,GO:0051603,GO:0061630,GO:0061659,GO:0070647,GO:…	ko:K19041	-	zf-RING_2	4.8e-51	208	RING-H2 finger protein
DN10178_c0_g2	DN10178_c0_g2_i2	2.3.2.27	3649.evm.model.supercontig_69.2	O	GO:0003674,GO:0003824,GO:0004842,GO:0006464,GO:0006508,GO:0006511,GO:0006807,GO:0008150,GO:0008152,GO:0009056,GO:0009057,GO:0009987,GO:0010498,GO:0016567,GO:0016740,GO:0019538,GO:0019787,GO:0019941,GO:0030163,GO:0032446,GO:0036211,GO:0043161,GO:0043170,GO:0043412,GO:0043632,GO:0044237,GO:0044238,GO:0044248,GO:0044257,GO:0044260,GO:0044265,GO:0044267,GO:0051603,GO:0061630,GO:0061659,GO:0070647,GO:…	ko:K19041	-	zf-RING_2	5.2e-89	334.7	RING-H2 finger protein
DN10178_c1_g1	DN10178_c1_g1_i1	-	29730.Gorai.009G251700.1	K	GO:0000981,GO:0000988,GO:0000989,GO:0001067,GO:0001076,GO:0001101,GO:0001134,GO:0001135,GO:0003674,GO:0003676,GO:0003677,GO:0003700,GO:0005488,GO:0005575,GO:0005622,GO:0005623,GO:0005634,GO:0006355,GO:0006357,GO:0006950,GO:0006952,GO:0006970,GO:0008150,GO:0009414,GO:0009415,GO:0009605,GO:0009607,GO:0009617,GO:0009620,GO:0009628,GO:0009651,GO:0009719,GO:0009723,GO:0009725,GO:0009733,GO:0009737,GO:…	ko:K09422	-	Myb_DNA-binding	1.5e-73	283.1	transcription factor
DN10178_c1_g1	DN10178_c1_g1_i2	-	3641.EOY16562	K	GO:0000981,GO:0000988,GO:0000989,GO:0001067,GO:0001076,GO:0001101,GO:0001134,GO:0001135,GO:0003674,GO:0003676,GO:0003677,GO:0003700,GO:0005488,GO:0005575,GO:0005622,GO:0005623,GO:0005634,GO:0006355,GO:0006357,GO:0006950,GO:0006952,GO:0006970,GO:0008150,GO:0009414,GO:0009415,GO:0009605,GO:0009607,GO:0009617,GO:0009620,GO:0009628,GO:0009651,GO:0009719,GO:0009723,GO:0009725,GO:0009733,GO:0009737,GO:…	ko:K09422	-	Myb_DNA-binding	2.7e-47	195.7	transcription factor
DN10178_c1_g1	DN10178_c1_g1_i3	-	3694.POPTR_0005s20870.1	K	GO:0000981,GO:0000988,GO:0000989,GO:0001067,GO:0001076,GO:0001101,GO:0001134,GO:0001135,GO:0003674,GO:0003676,GO:0003677,GO:0003700,GO:0005488,GO:0005575,GO:0005622,GO:0005623,GO:0005634,GO:0006355,GO:0006357,GO:0006950,GO:0006952,GO:0006970,GO:0008150,GO:0009414,GO:0009415,GO:0009605,GO:0009607,GO:0009617,GO:0009620,GO:0009628,GO:0009651,GO:0009719,GO:0009723,GO:0009725,GO:0009733,GO:0009737,GO:…	ko:K09422	-	Myb_DNA-binding	5.5e-63	246.9	transcription factor
DN10178_c1_g1	DN10178_c1_g1_i5	-	29730.Gorai.009G251700.1	K	GO:0000981,GO:0000988,GO:0000989,GO:0001067,GO:0001076,GO:0001101,GO:0001134,GO:0001135,GO:0003674,GO:0003676,GO:0003677,GO:0003700,GO:0005488,GO:0005575,GO:0005622,GO:0005623,GO:0005634,GO:0006355,GO:0006357,GO:0006950,GO:0006952,GO:0006970,GO:0008150,GO:0009414,GO:0009415,GO:0009605,GO:0009607,GO:0009617,GO:0009620,GO:0009628,GO:0009651,GO:0009719,GO:0009723,GO:0009725,GO:0009733,GO:0009737,GO:…	ko:K09422	-	Myb_DNA-binding	2.8e-72	278.9	transcription factor
DN10178_c1_g1	DN10178_c1_g1_i6	-	3694.POPTR_0005s20870.1	K	GO:0000981,GO:0000988,GO:0000989,GO:0001067,GO:0001076,GO:0001101,GO:0001134,GO:0001135,GO:0003674,GO:0003676,GO:0003677,GO:0003700,GO:0005488,GO:0005575,GO:0005622,GO:0005623,GO:0005634,GO:0006355,GO:0006357,GO:0006950,GO:0006952,GO:0006970,GO:0008150,GO:0009414,GO:0009415,GO:0009605,GO:0009607,GO:0009617,GO:0009620,GO:0009628,GO:0009651,GO:0009719,GO:0009723,GO:0009725,GO:0009733,GO:0009737,GO:…	ko:K09422	-	Myb_DNA-binding	3.6e-57	227.6	transcription factor
DN1017_c0_g1	DN1017_c0_g1_i1	-	4098.XP_009600137.1	S	-	-	-	PAM2,SM-ATX	1.2e-32	146.4	Ataxin 2 SM domain
DN1017_c0_g1	DN1017_c0_g1_i12	-	4098.XP_009600137.1	S	-	-	-	PAM2,SM-ATX	1.9e-32	146.4	Ataxin 2 SM domain
DN1017_c0_g1	DN1017_c0_g1_i14	-	4098.XP_009600137.1	S	-	-	-	PAM2,SM-ATX	1.2e-90	340.5	Ataxin 2 SM domain
DN1017_c0_g1	DN1017_c0_g1_i16	-	3983.cassava4.1_004220m	S	-	-	-	PAM2,SM-ATX	2.3e-37	161.8	Ataxin 2 SM domain
DN1017_c0_g1	DN1017_c0_g1_i27	-	4098.XP_009600137.1	S	-	-	-	PAM2,SM-ATX	1.9e-32	146	Ataxin 2 SM domain
DN1017_c0_g1	DN1017_c0_g1_i3	-	4098.XP_009600137.1	S	-	-	-	PAM2,SM-ATX	1.9e-32	146	Ataxin 2 SM domain
DN1017_c0_g1	DN1017_c0_g1_i30	-	4098.XP_009600137.1	S	-	-	-	PAM2,SM-ATX	1e-92	347.4	Ataxin 2 SM domain
DN1017_c0_g1	DN1017_c0_g1_i32	-	4098.XP_009600137.1	S	-	-	-	PAM2,SM-ATX	9e-25	119.8	Ataxin 2 SM domain
DN1017_c0_g1	DN1017_c0_g1_i5	-	4081.Solyc07g064550.2.1	S	-	-	-	PAM2,SM-ATX	5.1e-58	231.9	Ataxin 2 SM domain
DN1017_c0_g1	DN1017_c0_g1_i6	-	4098.XP_009600137.1	S	-	-	-	PAM2,SM-ATX	1.5e-32	146.4	Ataxin 2 SM domain
DN1017_c1_g1	DN1017_c1_g1_i1	-	3983.cassava4.1_006149m	-	-	-	-	-	8.8e-11	73.6	-
DN1017_c1_g1	DN1017_c1_g1_i3	-	3983.cassava4.1_006149m	-	-	-	-	-	3e-10	73.6	-
DN10180_c0_g1	DN10180_c0_g1_i4	-	4096.XP_009795244.1	S	GO:0008150,GO:0009628,GO:0050896,GO:0080167	-	-	UPF0016	1.4e-84	319.3	Uncharacterized protein family UPF0016
DN10180_c0_g1	DN10180_c0_g1_i5	-	4096.XP_009795244.1	S	GO:0008150,GO:0009628,GO:0050896,GO:0080167	-	-	UPF0016	1.4e-84	319.3	Uncharacterized protein family UPF0016
DN10180_c0_g1	DN10180_c0_g1_i7	-	4096.XP_009795244.1	S	GO:0008150,GO:0009628,GO:0050896,GO:0080167	-	-	UPF0016	1.4e-84	319.3	Uncharacterized protein family UPF0016
DN10181_c0_g1	DN10181_c0_g1_i1	-	102107.XP_008236674.1	K	GO:0003674,GO:0003700,GO:0005575,GO:0005622,GO:0005623,GO:0005634,GO:0006082,GO:0006355,GO:0006629,GO:0006720,GO:0006721,GO:0008150,GO:0008152,GO:0008300,GO:0009056,GO:0009685,GO:0009889,GO:0009987,GO:0010371,GO:0010468,GO:0010556,GO:0010565,GO:0010817,GO:0016042,GO:0016054,GO:0016101,GO:0016103,GO:0016115,GO:0019216,GO:0019219,GO:0019222,GO:0019747,GO:0019752,GO:0031323,GO:0031326,GO:0032350,GO:…	-	-	HLH	5.2e-72	278.1	transcription factor
DN10181_c0_g1	DN10181_c0_g1_i2	-	102107.XP_008236674.1	K	GO:0003674,GO:0003700,GO:0005575,GO:0005622,GO:0005623,GO:0005634,GO:0006082,GO:0006355,GO:0006629,GO:0006720,GO:0006721,GO:0008150,GO:0008152,GO:0008300,GO:0009056,GO:0009685,GO:0009889,GO:0009987,GO:0010371,GO:0010468,GO:0010556,GO:0010565,GO:0010817,GO:0016042,GO:0016054,GO:0016101,GO:0016103,GO:0016115,GO:0019216,GO:0019219,GO:0019222,GO:0019747,GO:0019752,GO:0031323,GO:0031326,GO:0032350,GO:…	-	-	HLH	2.1e-76	292.7	transcription factor
DN10183_c0_g1	DN10183_c0_g1_i1	-	4081.Solyc02g092050.2.1	K	GO:0003674,GO:0003676,GO:0003677,GO:0003700,GO:0005488,GO:0006082,GO:0006355,GO:0006790,GO:0006807,GO:0008150,GO:0008152,GO:0009888,GO:0009889,GO:0009987,GO:0010073,GO:0010074,GO:0010468,GO:0010492,GO:0010556,GO:0016143,GO:0019219,GO:0019222,GO:0019748,GO:0019757,GO:0019760,GO:0019827,GO:0031323,GO:0031326,GO:0032501,GO:0032502,GO:0042127,GO:0043436,GO:0043565,GO:0044237,GO:0044281,GO:0048507,GO:…	ko:K09285	-	AP2	2e-71	275.8	Transcription factor
DN10183_c0_g1	DN10183_c0_g1_i3	-	4098.XP_009610222.1	K	-	ko:K09285	-	AP2	2.3e-146	525.8	DNA-binding domain in plant proteins such as APETALA2 and EREBPs
DN10183_c0_g1	DN10183_c0_g1_i4	-	4098.XP_009610222.1	K	-	ko:K09285	-	AP2	5.3e-96	358.2	DNA-binding domain in plant proteins such as APETALA2 and EREBPs
DN10185_c0_g1	DN10185_c0_g1_i1	-	225117.XP_009368167.1	L	-	-	-	5_3_exonuc,5_3_exonuc_N	7.7e-96	356.7	DNA polymerase I
DN10185_c0_g2	DN10185_c0_g2_i1	-	3641.EOY04693	L	-	-	-	5_3_exonuc,5_3_exonuc_N	6.5e-58	230.7	DNA polymerase I
DN10185_c0_g2	DN10185_c0_g2_i2	-	3641.EOY04693	L	-	-	-	5_3_exonuc,5_3_exonuc_N	2e-50	205.7	DNA polymerase I
DN10185_c0_g2	DN10185_c0_g2_i3	-	4432.XP_010258618.1	L	-	-	-	5_3_exonuc,5_3_exonuc_N	1.3e-26	126.3	DNA polymerase I
DN10186_c0_g1	DN10186_c0_g1_i1	-	4081.Solyc02g067950.2.1	S	-	-	-	TPX2	6.5e-74	285	Targeting protein for Xklp2 (TPX2)
DN10186_c0_g1	DN10186_c0_g1_i2	-	4096.XP_009803561.1	E	GO:0000099,GO:0000101,GO:0003333,GO:0003674,GO:0005215,GO:0005342,GO:0005575,GO:0005622,GO:0005623,GO:0005737,GO:0005773,GO:0005774,GO:0006810,GO:0006811,GO:0006820,GO:0006865,GO:0008150,GO:0008509,GO:0008514,GO:0015075,GO:0015171,GO:0015179,GO:0015184,GO:0015318,GO:0015711,GO:0015804,GO:0015807,GO:0015811,GO:0015849,GO:0016020,GO:0022857,GO:0031090,GO:0034220,GO:0043226,GO:0043227,GO:0043229,GO:…	ko:K12386	ko04142,map04142	PQ-loop	1.7e-113	415.6	Repeated motif present between transmembrane helices in cystinosin, yeast ERS1p, mannose-P-dolichol utilization defect 1, and other hypothetical proteins.
DN10186_c0_g1	DN10186_c0_g1_i3	-	4096.XP_009784292.1	S	-	-	-	TPX2	2.1e-36	159.8	Targeting protein for Xklp2 (TPX2)
DN10186_c0_g2	DN10186_c0_g2_i1	-	4096.XP_009766819.1	E	GO:0000099,GO:0000101,GO:0003333,GO:0003674,GO:0005215,GO:0005342,GO:0005575,GO:0005622,GO:0005623,GO:0005737,GO:0005773,GO:0005774,GO:0006810,GO:0006811,GO:0006820,GO:0006865,GO:0008150,GO:0008509,GO:0008514,GO:0015075,GO:0015171,GO:0015179,GO:0015184,GO:0015318,GO:0015711,GO:0015804,GO:0015807,GO:0015811,GO:0015849,GO:0016020,GO:0022857,GO:0031090,GO:0034220,GO:0043226,GO:0043227,GO:0043229,GO:…	ko:K12386	ko04142,map04142	PQ-loop	1.2e-117	429.5	Repeated motif present between transmembrane helices in cystinosin, yeast ERS1p, mannose-P-dolichol utilization defect 1, and other hypothetical proteins.
DN10186_c0_g2	DN10186_c0_g2_i2	-	4096.XP_009766819.1	E	GO:0000099,GO:0000101,GO:0003333,GO:0003674,GO:0005215,GO:0005342,GO:0005575,GO:0005622,GO:0005623,GO:0005737,GO:0005773,GO:0005774,GO:0006810,GO:0006811,GO:0006820,GO:0006865,GO:0008150,GO:0008509,GO:0008514,GO:0015075,GO:0015171,GO:0015179,GO:0015184,GO:0015318,GO:0015711,GO:0015804,GO:0015807,GO:0015811,GO:0015849,GO:0016020,GO:0022857,GO:0031090,GO:0034220,GO:0043226,GO:0043227,GO:0043229,GO:…	ko:K12386	ko04142,map04142	PQ-loop	2.5e-39	167.9	Repeated motif present between transmembrane helices in cystinosin, yeast ERS1p, mannose-P-dolichol utilization defect 1, and other hypothetical proteins.
DN10186_c0_g3	DN10186_c0_g3_i1	-	225117.XP_009344296.1	O	GO:0006950,GO:0008150,GO:0009266,GO:0009408,GO:0009628,GO:0050896	ko:K13993	ko04141,map04141	HSP20	2.1e-66	258.5	kDa class I heat shock
DN10186_c1_g2	DN10186_c1_g2_i1	-	4155.Migut.F01326.1.p	O	GO:0006950,GO:0008150,GO:0009266,GO:0009408,GO:0009628,GO:0009987,GO:0016043,GO:0022607,GO:0043933,GO:0044085,GO:0050896,GO:0051259,GO:0065003,GO:0071840	ko:K13993	ko04141,map04141	HSP20	4.6e-33	147.1	Belongs to the small heat shock protein (HSP20) family
DN10189_c0_g1	DN10189_c0_g1_i1	-	29730.Gorai.006G132500.1	S	-	ko:K10768	-	2OG-FeII_Oxy_2	1.6e-71	275.8	Alpha-ketoglutarate-dependent dioxygenase alkB homolog
DN10189_c0_g1	DN10189_c0_g1_i3	-	29760.VIT_18s0075g00510.t01	S	-	ko:K10768	-	2OG-FeII_Oxy_2	3.8e-91	341.3	Alpha-ketoglutarate-dependent dioxygenase alkB homolog
DN1018_c0_g1	DN1018_c0_g1_i10	-	3659.XP_004156569.1	U	-	ko:K07901	ko04144,ko04152,ko04530,ko04972,map04144,map04152,map04530,map04972	Ras	8.7e-66	256.1	Ras-related protein
DN1018_c0_g1	DN1018_c0_g1_i13	-	4096.XP_009792958.1	U	-	ko:K07901	ko04144,ko04152,ko04530,ko04972,map04144,map04152,map04530,map04972	Ras	2.1e-106	391.7	Ethylene-responsive small GTP-binding protein
DN1018_c0_g1	DN1018_c0_g1_i2	-	3750.XP_008349728.1	U	-	ko:K07901	ko04144,ko04152,ko04530,ko04972,map04144,map04152,map04530,map04972	Ras	2.3e-78	298.1	Ras-related protein
DN1018_c0_g1	DN1018_c0_g1_i24	-	4096.XP_009792958.1	U	-	ko:K07901	ko04144,ko04152,ko04530,ko04972,map04144,map04152,map04530,map04972	Ras	2.1e-106	391.7	Ethylene-responsive small GTP-binding protein
DN1018_c0_g1	DN1018_c0_g1_i27	-	3659.XP_004156569.1	U	-	ko:K07901	ko04144,ko04152,ko04530,ko04972,map04144,map04152,map04530,map04972	Ras	8.7e-66	256.1	Ras-related protein
DN1018_c0_g1	DN1018_c0_g1_i8	-	3750.XP_008349728.1	U	-	ko:K07901	ko04144,ko04152,ko04530,ko04972,map04144,map04152,map04530,map04972	Ras	2.3e-78	298.1	Ras-related protein
DN1018_c0_g1	DN1018_c0_g1_i9	-	29730.Gorai.013G265100.1	U	-	ko:K07901	ko04144,ko04152,ko04530,ko04972,map04144,map04152,map04530,map04972	Ras	2.9e-94	351.3	Ras-related protein
DN1018_c0_g2	DN1018_c0_g2_i1	-	225117.XP_009338356.1	U	-	ko:K07901	ko04144,ko04152,ko04530,ko04972,map04144,map04152,map04530,map04972	Ras	3.6e-73	280.8	Rab subfamily of small GTPases
DN10191_c0_g2	DN10191_c0_g2_i3	-	161934.XP_010669333.1	K	-	-	-	RVT_2,Retrotran_gag_2,rve	3.8e-120	438	cysteine-rich RLK (RECEPTOR-like protein kinase) 8
DN10191_c1_g1	DN10191_c1_g1_i1	-	57918.XP_004303351.1	-	-	-	-	-	3.5e-69	267.7	-
DN10191_c1_g1	DN10191_c1_g1_i10	-	90675.XP_010442221.1	L	-	-	-	Retrotran_gag_2	2.8e-18	99.4	Encoded by
DN10191_c1_g1	DN10191_c1_g1_i2	-	90675.XP_010442221.1	L	-	-	-	Retrotran_gag_2	2.7e-18	99.4	Encoded by
DN10191_c1_g1	DN10191_c1_g1_i3	-	57918.XP_004303351.1	-	-	-	-	-	2.7e-50	204.5	-
DN10191_c1_g1	DN10191_c1_g1_i4	-	57918.XP_004303351.1	-	-	-	-	-	6.3e-50	203.4	-
DN10191_c1_g1	DN10191_c1_g1_i5	-	90675.XP_010442221.1	L	-	-	-	Retrotran_gag_2	1.4e-17	97.1	Encoded by
DN10191_c1_g1	DN10191_c1_g1_i7	-	57918.XP_004303351.1	-	-	-	-	-	5.3e-43	180.6	-
DN10191_c1_g1	DN10191_c1_g1_i9	-	57918.XP_004303351.1	-	-	-	-	-	2e-69	268.5	-
DN10193_c0_g1	DN10193_c0_g1_i1	-	4098.XP_009592272.1	K	GO:0001067,GO:0001101,GO:0003674,GO:0003676,GO:0003677,GO:0003700,GO:0005488,GO:0005575,GO:0005622,GO:0005623,GO:0005634,GO:0006355,GO:0006950,GO:0006970,GO:0007154,GO:0007165,GO:0008150,GO:0009414,GO:0009415,GO:0009628,GO:0009651,GO:0009719,GO:0009725,GO:0009737,GO:0009738,GO:0009755,GO:0009787,GO:0009789,GO:0009889,GO:0009966,GO:0009967,GO:0009987,GO:0010033,GO:0010035,GO:0010468,GO:0010556,GO:…	ko:K14432	ko04075,map04075	bZIP_1	3.3e-111	408.7	bZIP transcription factor TRAB1-like
DN10193_c0_g1	DN10193_c0_g1_i10	-	29760.VIT_18s0001g10450.t01	K	GO:0001067,GO:0001101,GO:0003674,GO:0003676,GO:0003677,GO:0003700,GO:0005488,GO:0005575,GO:0005622,GO:0005623,GO:0005634,GO:0006355,GO:0006950,GO:0006970,GO:0007154,GO:0007165,GO:0008150,GO:0009414,GO:0009415,GO:0009628,GO:0009651,GO:0009719,GO:0009725,GO:0009737,GO:0009738,GO:0009755,GO:0009787,GO:0009789,GO:0009889,GO:0009966,GO:0009967,GO:0009987,GO:0010033,GO:0010035,GO:0010468,GO:0010556,GO:…	ko:K14432	ko04075,map04075	bZIP_1	1.5e-96	359.8	ABSCISIC ACID-INSENSITIVE 5-like protein
DN10193_c0_g1	DN10193_c0_g1_i2	-	29760.VIT_18s0001g10450.t01	K	GO:0001067,GO:0001101,GO:0003674,GO:0003676,GO:0003677,GO:0003700,GO:0005488,GO:0005575,GO:0005622,GO:0005623,GO:0005634,GO:0006355,GO:0006950,GO:0006970,GO:0007154,GO:0007165,GO:0008150,GO:0009414,GO:0009415,GO:0009628,GO:0009651,GO:0009719,GO:0009725,GO:0009737,GO:0009738,GO:0009755,GO:0009787,GO:0009789,GO:0009889,GO:0009966,GO:0009967,GO:0009987,GO:0010033,GO:0010035,GO:0010468,GO:0010556,GO:…	ko:K14432	ko04075,map04075	bZIP_1	1.5e-96	359.8	ABSCISIC ACID-INSENSITIVE 5-like protein
DN10193_c0_g1	DN10193_c0_g1_i4	-	4098.XP_009592272.1	K	GO:0001067,GO:0001101,GO:0003674,GO:0003676,GO:0003677,GO:0003700,GO:0005488,GO:0005575,GO:0005622,GO:0005623,GO:0005634,GO:0006355,GO:0006950,GO:0006970,GO:0007154,GO:0007165,GO:0008150,GO:0009414,GO:0009415,GO:0009628,GO:0009651,GO:0009719,GO:0009725,GO:0009737,GO:0009738,GO:0009755,GO:0009787,GO:0009789,GO:0009889,GO:0009966,GO:0009967,GO:0009987,GO:0010033,GO:0010035,GO:0010468,GO:0010556,GO:…	ko:K14432	ko04075,map04075	bZIP_1	3.3e-111	408.7	bZIP transcription factor TRAB1-like
DN10193_c0_g1	DN10193_c0_g1_i6	-	29760.VIT_18s0001g10450.t01	K	GO:0001067,GO:0001101,GO:0003674,GO:0003676,GO:0003677,GO:0003700,GO:0005488,GO:0005575,GO:0005622,GO:0005623,GO:0005634,GO:0006355,GO:0006950,GO:0006970,GO:0007154,GO:0007165,GO:0008150,GO:0009414,GO:0009415,GO:0009628,GO:0009651,GO:0009719,GO:0009725,GO:0009737,GO:0009738,GO:0009755,GO:0009787,GO:0009789,GO:0009889,GO:0009966,GO:0009967,GO:0009987,GO:0010033,GO:0010035,GO:0010468,GO:0010556,GO:…	ko:K14432	ko04075,map04075	bZIP_1	3.1e-97	362.1	ABSCISIC ACID-INSENSITIVE 5-like protein
DN10193_c0_g1	DN10193_c0_g1_i8	-	4098.XP_009592272.1	K	GO:0001067,GO:0001101,GO:0003674,GO:0003676,GO:0003677,GO:0003700,GO:0005488,GO:0005575,GO:0005622,GO:0005623,GO:0005634,GO:0006355,GO:0006950,GO:0006970,GO:0007154,GO:0007165,GO:0008150,GO:0009414,GO:0009415,GO:0009628,GO:0009651,GO:0009719,GO:0009725,GO:0009737,GO:0009738,GO:0009755,GO:0009787,GO:0009789,GO:0009889,GO:0009966,GO:0009967,GO:0009987,GO:0010033,GO:0010035,GO:0010468,GO:0010556,GO:…	ko:K14432	ko04075,map04075	bZIP_1	3.3e-111	408.7	bZIP transcription factor TRAB1-like
DN10193_c0_g1	DN10193_c0_g1_i9	-	29760.VIT_18s0001g10450.t01	K	GO:0001067,GO:0001101,GO:0003674,GO:0003676,GO:0003677,GO:0003700,GO:0005488,GO:0005575,GO:0005622,GO:0005623,GO:0005634,GO:0006355,GO:0006950,GO:0006970,GO:0007154,GO:0007165,GO:0008150,GO:0009414,GO:0009415,GO:0009628,GO:0009651,GO:0009719,GO:0009725,GO:0009737,GO:0009738,GO:0009755,GO:0009787,GO:0009789,GO:0009889,GO:0009966,GO:0009967,GO:0009987,GO:0010033,GO:0010035,GO:0010468,GO:0010556,GO:…	ko:K14432	ko04075,map04075	bZIP_1	3.1e-97	362.1	ABSCISIC ACID-INSENSITIVE 5-like protein
DN10195_c0_g1	DN10195_c0_g1_i1	-	102107.XP_008240668.1	T	GO:0001101,GO:0003674,GO:0003824,GO:0004672,GO:0004674,GO:0004683,GO:0005488,GO:0005515,GO:0005516,GO:0005575,GO:0005622,GO:0005623,GO:0005634,GO:0005737,GO:0005886,GO:0006464,GO:0006468,GO:0006793,GO:0006796,GO:0006807,GO:0007154,GO:0007165,GO:0008150,GO:0008152,GO:0009719,GO:0009725,GO:0009737,GO:0009738,GO:0009755,GO:0009931,GO:0009987,GO:0010033,GO:0010857,GO:0016020,GO:0016301,GO:0016310,GO:…	ko:K00924	-	Pkinase	3.9e-77	294.3	CDPK-related kinase
DN10195_c0_g1	DN10195_c0_g1_i2	-	981085.XP_010112837.1	T	GO:0001101,GO:0003674,GO:0003824,GO:0004672,GO:0004674,GO:0004683,GO:0005488,GO:0005515,GO:0005516,GO:0005575,GO:0005622,GO:0005623,GO:0005634,GO:0005737,GO:0005886,GO:0006464,GO:0006468,GO:0006793,GO:0006796,GO:0006807,GO:0007154,GO:0007165,GO:0008150,GO:0008152,GO:0009719,GO:0009725,GO:0009737,GO:0009738,GO:0009755,GO:0009931,GO:0009987,GO:0010033,GO:0010857,GO:0016020,GO:0016301,GO:0016310,GO:…	ko:K00924	-	Pkinase	1.7e-251	875.2	CDPK-related kinase
DN10195_c0_g1	DN10195_c0_g1_i4	-	102107.XP_008240668.1	T	GO:0001101,GO:0003674,GO:0003824,GO:0004672,GO:0004674,GO:0004683,GO:0005488,GO:0005515,GO:0005516,GO:0005575,GO:0005622,GO:0005623,GO:0005634,GO:0005737,GO:0005886,GO:0006464,GO:0006468,GO:0006793,GO:0006796,GO:0006807,GO:0007154,GO:0007165,GO:0008150,GO:0008152,GO:0009719,GO:0009725,GO:0009737,GO:0009738,GO:0009755,GO:0009931,GO:0009987,GO:0010033,GO:0010857,GO:0016020,GO:0016301,GO:0016310,GO:…	ko:K00924	-	Pkinase	3.8e-275	953.7	CDPK-related kinase
DN10197_c0_g1	DN10197_c0_g1_i2	-	3750.XP_008374176.1	K	-	-	-	HLH	9.1e-73	280.8	Transcription factor ICE1-like
DN10197_c0_g1	DN10197_c0_g1_i4	-	3750.XP_008374176.1	K	-	-	-	HLH	6.5e-149	534.3	Transcription factor ICE1-like
DN10197_c0_g1	DN10197_c0_g1_i5	-	3750.XP_008374176.1	K	-	-	-	HLH	1.4e-135	490	Transcription factor ICE1-like
DN10198_c0_g1	DN10198_c0_g1_i1	-	3641.EOY14276	DO	GO:0000302,GO:0003674,GO:0003824,GO:0004175,GO:0004197,GO:0005488,GO:0005515,GO:0005575,GO:0005622,GO:0005623,GO:0005737,GO:0005829,GO:0005886,GO:0005911,GO:0006508,GO:0006807,GO:0006950,GO:0006979,GO:0008150,GO:0008152,GO:0008219,GO:0008233,GO:0008234,GO:0009314,GO:0009411,GO:0009416,GO:0009506,GO:0009507,GO:0009536,GO:0009628,GO:0009636,GO:0009987,GO:0010035,GO:0010225,GO:0010421,GO:0010467,GO:…	-	-	Peptidase_C14	8e-174	616.7	Metacaspase
DN1019_c0_g1	DN1019_c0_g1_i1	-	29760.VIT_15s0048g02830.t01	T	GO:0005575,GO:0005618,GO:0005623,GO:0005886,GO:0008150,GO:0009505,GO:0009531,GO:0009664,GO:0009987,GO:0016020,GO:0016043,GO:0030312,GO:0044464,GO:0045229,GO:0071554,GO:0071555,GO:0071669,GO:0071840,GO:0071944	-	-	PBD,RhoGAP	1.3e-134	486.5	rho GTPase-activating protein
DN1019_c0_g1	DN1019_c0_g1_i2	-	29760.VIT_15s0048g02830.t01	T	GO:0005575,GO:0005618,GO:0005623,GO:0005886,GO:0008150,GO:0009505,GO:0009531,GO:0009664,GO:0009987,GO:0016020,GO:0016043,GO:0030312,GO:0044464,GO:0045229,GO:0071554,GO:0071555,GO:0071669,GO:0071840,GO:0071944	-	-	PBD,RhoGAP	3.9e-63	248.1	rho GTPase-activating protein
DN1019_c0_g2	DN1019_c0_g2_i1	-	29760.VIT_15s0048g02830.t01	T	GO:0005575,GO:0005618,GO:0005623,GO:0005886,GO:0008150,GO:0009505,GO:0009531,GO:0009664,GO:0009987,GO:0016020,GO:0016043,GO:0030312,GO:0044464,GO:0045229,GO:0071554,GO:0071555,GO:0071669,GO:0071840,GO:0071944	-	-	PBD,RhoGAP	3.6e-138	498.4	rho GTPase-activating protein
DN101_c0_g1	DN101_c0_g1_i2	-	4081.Solyc01g094080.2.1	IQ	-	-	-	p450	1.8e-96	359	cytochrome P450
DN101_c0_g1	DN101_c0_g1_i3	-	4081.Solyc01g094080.2.1	IQ	-	-	-	p450	3.1e-183	648.3	cytochrome P450
DN101_c0_g1	DN101_c0_g1_i4	-	4081.Solyc01g094080.2.1	IQ	-	-	-	p450	3.9e-191	674.5	cytochrome P450
DN10200_c0_g1	DN10200_c0_g1_i1	-	3988.XP_002527017.1	T	-	-	-	GUB_WAK_bind,Pkinase,Pkinase_Tyr,WAK_assoc	5.3e-106	391	Wall-associated receptor kinase C-terminal
DN10200_c0_g1	DN10200_c0_g1_i12	2.7.11.1	4155.Migut.L01035.1.p	T	GO:0003674,GO:0003824,GO:0004672,GO:0004674,GO:0005575,GO:0005623,GO:0005886,GO:0006464,GO:0006468,GO:0006793,GO:0006796,GO:0006807,GO:0007154,GO:0007165,GO:0007166,GO:0008150,GO:0008152,GO:0009987,GO:0016020,GO:0016301,GO:0016310,GO:0016740,GO:0016772,GO:0016773,GO:0019538,GO:0023052,GO:0036211,GO:0043170,GO:0043412,GO:0044237,GO:0044238,GO:0044260,GO:0044267,GO:0044464,GO:0050789,GO:0050794,GO:…	ko:K04733	ko04010,ko04064,ko04620,ko04621,ko04624,ko04722,ko05133,ko05140,ko05142,ko05145,ko05152,ko05162,ko05164,map04010,map04064,map04620,map04621,map04624,map04722,map05133,map05140,map05142,map05145,map05152,map05162,map05164	GUB_WAK_bind,Pkinase,Pkinase_Tyr,WAK_assoc	2.3e-134	485.7	Protein tyrosine kinase
DN10200_c0_g1	DN10200_c0_g1_i14	2.7.11.1	4155.Migut.L01035.1.p	T	GO:0003674,GO:0003824,GO:0004672,GO:0004674,GO:0005575,GO:0005623,GO:0005886,GO:0006464,GO:0006468,GO:0006793,GO:0006796,GO:0006807,GO:0007154,GO:0007165,GO:0007166,GO:0008150,GO:0008152,GO:0009987,GO:0016020,GO:0016301,GO:0016310,GO:0016740,GO:0016772,GO:0016773,GO:0019538,GO:0023052,GO:0036211,GO:0043170,GO:0043412,GO:0044237,GO:0044238,GO:0044260,GO:0044267,GO:0044464,GO:0050789,GO:0050794,GO:…	ko:K04733	ko04010,ko04064,ko04620,ko04621,ko04624,ko04722,ko05133,ko05140,ko05142,ko05145,ko05152,ko05162,ko05164,map04010,map04064,map04620,map04621,map04624,map04722,map05133,map05140,map05142,map05145,map05152,map05162,map05164	GUB_WAK_bind,Pkinase,Pkinase_Tyr,WAK_assoc	1.8e-104	386	Protein tyrosine kinase
DN10200_c0_g1	DN10200_c0_g1_i15	2.7.11.1	4155.Migut.L01035.1.p	T	GO:0003674,GO:0003824,GO:0004672,GO:0004674,GO:0005575,GO:0005623,GO:0005886,GO:0006464,GO:0006468,GO:0006793,GO:0006796,GO:0006807,GO:0007154,GO:0007165,GO:0007166,GO:0008150,GO:0008152,GO:0009987,GO:0016020,GO:0016301,GO:0016310,GO:0016740,GO:0016772,GO:0016773,GO:0019538,GO:0023052,GO:0036211,GO:0043170,GO:0043412,GO:0044237,GO:0044238,GO:0044260,GO:0044267,GO:0044464,GO:0050789,GO:0050794,GO:…	ko:K04733	ko04010,ko04064,ko04620,ko04621,ko04624,ko04722,ko05133,ko05140,ko05142,ko05145,ko05152,ko05162,ko05164,map04010,map04064,map04620,map04621,map04624,map04722,map05133,map05140,map05142,map05145,map05152,map05162,map05164	GUB_WAK_bind,Pkinase,Pkinase_Tyr,WAK_assoc	1.8e-104	386	Protein tyrosine kinase
DN10200_c0_g1	DN10200_c0_g1_i16	-	3988.XP_002527017.1	T	-	-	-	GUB_WAK_bind,Pkinase,Pkinase_Tyr,WAK_assoc	7.1e-110	403.7	Wall-associated receptor kinase C-terminal
DN10200_c0_g1	DN10200_c0_g1_i17	2.7.11.1	4155.Migut.L01035.1.p	T	GO:0003674,GO:0003824,GO:0004672,GO:0004674,GO:0005575,GO:0005623,GO:0005886,GO:0006464,GO:0006468,GO:0006793,GO:0006796,GO:0006807,GO:0007154,GO:0007165,GO:0007166,GO:0008150,GO:0008152,GO:0009987,GO:0016020,GO:0016301,GO:0016310,GO:0016740,GO:0016772,GO:0016773,GO:0019538,GO:0023052,GO:0036211,GO:0043170,GO:0043412,GO:0044237,GO:0044238,GO:0044260,GO:0044267,GO:0044464,GO:0050789,GO:0050794,GO:…	ko:K04733	ko04010,ko04064,ko04620,ko04621,ko04624,ko04722,ko05133,ko05140,ko05142,ko05145,ko05152,ko05162,ko05164,map04010,map04064,map04620,map04621,map04624,map04722,map05133,map05140,map05142,map05145,map05152,map05162,map05164	GUB_WAK_bind,Pkinase,Pkinase_Tyr,WAK_assoc	6.4e-104	384	Protein tyrosine kinase
DN10200_c0_g1	DN10200_c0_g1_i19	2.7.11.1	4155.Migut.L01035.1.p	T	GO:0003674,GO:0003824,GO:0004672,GO:0004674,GO:0005575,GO:0005623,GO:0005886,GO:0006464,GO:0006468,GO:0006793,GO:0006796,GO:0006807,GO:0007154,GO:0007165,GO:0007166,GO:0008150,GO:0008152,GO:0009987,GO:0016020,GO:0016301,GO:0016310,GO:0016740,GO:0016772,GO:0016773,GO:0019538,GO:0023052,GO:0036211,GO:0043170,GO:0043412,GO:0044237,GO:0044238,GO:0044260,GO:0044267,GO:0044464,GO:0050789,GO:0050794,GO:…	ko:K04733	ko04010,ko04064,ko04620,ko04621,ko04624,ko04722,ko05133,ko05140,ko05142,ko05145,ko05152,ko05162,ko05164,map04010,map04064,map04620,map04621,map04624,map04722,map05133,map05140,map05142,map05145,map05152,map05162,map05164	GUB_WAK_bind,Pkinase,Pkinase_Tyr,WAK_assoc	6.4e-104	384	Protein tyrosine kinase
DN10200_c0_g1	DN10200_c0_g1_i2	-	4096.XP_009775398.1	T	-	-	-	Pkinase,WAK_assoc	9.1e-133	480.7	Wall-associated receptor kinase C-terminal
DN10200_c0_g1	DN10200_c0_g1_i20	-	3988.XP_002527017.1	T	-	-	-	GUB_WAK_bind,Pkinase,Pkinase_Tyr,WAK_assoc	5.3e-106	391	Wall-associated receptor kinase C-terminal
DN10200_c0_g1	DN10200_c0_g1_i22	2.7.11.1	4155.Migut.L01035.1.p	T	GO:0003674,GO:0003824,GO:0004672,GO:0004674,GO:0005575,GO:0005623,GO:0005886,GO:0006464,GO:0006468,GO:0006793,GO:0006796,GO:0006807,GO:0007154,GO:0007165,GO:0007166,GO:0008150,GO:0008152,GO:0009987,GO:0016020,GO:0016301,GO:0016310,GO:0016740,GO:0016772,GO:0016773,GO:0019538,GO:0023052,GO:0036211,GO:0043170,GO:0043412,GO:0044237,GO:0044238,GO:0044260,GO:0044267,GO:0044464,GO:0050789,GO:0050794,GO:…	ko:K04733	ko04010,ko04064,ko04620,ko04621,ko04624,ko04722,ko05133,ko05140,ko05142,ko05145,ko05152,ko05162,ko05164,map04010,map04064,map04620,map04621,map04624,map04722,map05133,map05140,map05142,map05145,map05152,map05162,map05164	GUB_WAK_bind,Pkinase,Pkinase_Tyr,WAK_assoc	3.6e-134	485.3	Protein tyrosine kinase
DN10200_c0_g1	DN10200_c0_g1_i23	2.7.11.1	4155.Migut.L01035.1.p	T	GO:0003674,GO:0003824,GO:0004672,GO:0004674,GO:0005575,GO:0005623,GO:0005886,GO:0006464,GO:0006468,GO:0006793,GO:0006796,GO:0006807,GO:0007154,GO:0007165,GO:0007166,GO:0008150,GO:0008152,GO:0009987,GO:0016020,GO:0016301,GO:0016310,GO:0016740,GO:0016772,GO:0016773,GO:0019538,GO:0023052,GO:0036211,GO:0043170,GO:0043412,GO:0044237,GO:0044238,GO:0044260,GO:0044267,GO:0044464,GO:0050789,GO:0050794,GO:…	ko:K04733	ko04010,ko04064,ko04620,ko04621,ko04624,ko04722,ko05133,ko05140,ko05142,ko05145,ko05152,ko05162,ko05164,map04010,map04064,map04620,map04621,map04624,map04722,map05133,map05140,map05142,map05145,map05152,map05162,map05164	GUB_WAK_bind,Pkinase,Pkinase_Tyr,WAK_assoc	4.2e-136	491.5	Protein tyrosine kinase
DN10200_c0_g1	DN10200_c0_g1_i3	2.7.11.1	4155.Migut.L01035.1.p	T	GO:0003674,GO:0003824,GO:0004672,GO:0004674,GO:0005575,GO:0005623,GO:0005886,GO:0006464,GO:0006468,GO:0006793,GO:0006796,GO:0006807,GO:0007154,GO:0007165,GO:0007166,GO:0008150,GO:0008152,GO:0009987,GO:0016020,GO:0016301,GO:0016310,GO:0016740,GO:0016772,GO:0016773,GO:0019538,GO:0023052,GO:0036211,GO:0043170,GO:0043412,GO:0044237,GO:0044238,GO:0044260,GO:0044267,GO:0044464,GO:0050789,GO:0050794,GO:…	ko:K04733	ko04010,ko04064,ko04620,ko04621,ko04624,ko04722,ko05133,ko05140,ko05142,ko05145,ko05152,ko05162,ko05164,map04010,map04064,map04620,map04621,map04624,map04722,map05133,map05140,map05142,map05145,map05152,map05162,map05164	GUB_WAK_bind,Pkinase,Pkinase_Tyr,WAK_assoc	6.2e-135	487.6	Protein tyrosine kinase
DN10200_c0_g1	DN10200_c0_g1_i6	-	3988.XP_002527017.1	T	-	-	-	GUB_WAK_bind,Pkinase,Pkinase_Tyr,WAK_assoc	7.1e-110	403.7	Wall-associated receptor kinase C-terminal
DN10200_c0_g1	DN10200_c0_g1_i8	2.7.11.1	4155.Migut.L01035.1.p	T	GO:0003674,GO:0003824,GO:0004672,GO:0004674,GO:0005575,GO:0005623,GO:0005886,GO:0006464,GO:0006468,GO:0006793,GO:0006796,GO:0006807,GO:0007154,GO:0007165,GO:0007166,GO:0008150,GO:0008152,GO:0009987,GO:0016020,GO:0016301,GO:0016310,GO:0016740,GO:0016772,GO:0016773,GO:0019538,GO:0023052,GO:0036211,GO:0043170,GO:0043412,GO:0044237,GO:0044238,GO:0044260,GO:0044267,GO:0044464,GO:0050789,GO:0050794,GO:…	ko:K04733	ko04010,ko04064,ko04620,ko04621,ko04624,ko04722,ko05133,ko05140,ko05142,ko05145,ko05152,ko05162,ko05164,map04010,map04064,map04620,map04621,map04624,map04722,map05133,map05140,map05142,map05145,map05152,map05162,map05164	GUB_WAK_bind,Pkinase,Pkinase_Tyr,WAK_assoc	6.4e-104	384	Protein tyrosine kinase
DN10200_c0_g1	DN10200_c0_g1_i9	-	3988.XP_002527017.1	T	-	-	-	GUB_WAK_bind,Pkinase,Pkinase_Tyr,WAK_assoc	5.3e-106	391	Wall-associated receptor kinase C-terminal
DN10201_c0_g1	DN10201_c0_g1_i1	2.4.1.1	208960.XP_007264798.1	G	GO:0000272,GO:0003674,GO:0003824,GO:0004645,GO:0005488,GO:0005575,GO:0005622,GO:0005623,GO:0005737,GO:0005975,GO:0005976,GO:0005977,GO:0005980,GO:0006073,GO:0006091,GO:0006112,GO:0008144,GO:0008150,GO:0008152,GO:0008184,GO:0009056,GO:0009057,GO:0009251,GO:0009987,GO:0015980,GO:0016052,GO:0016740,GO:0016757,GO:0016758,GO:0019842,GO:0030170,GO:0036094,GO:0043167,GO:0043168,GO:0043170,GO:0044042,GO:…	ko:K00688	ko00500,ko01100,ko01110,ko02026,ko04217,ko04910,ko04922,ko04931,map00500,map01100,map01110,map02026,map04217,map04910,map04922,map04931	Phosphorylase	0	1065.4	Phosphorylase is an important allosteric enzyme in carbohydrate metabolism. Enzymes from different sources differ in their regulatory mechanisms and in their natural substrates. However, all known phosphorylases share catalytic and structural properties
DN10201_c0_g2	DN10201_c0_g2_i1	2.4.1.1	202698.XP_007386877.1	G	GO:0000272,GO:0003674,GO:0003824,GO:0004645,GO:0005488,GO:0005575,GO:0005622,GO:0005623,GO:0005737,GO:0005975,GO:0005976,GO:0005977,GO:0005980,GO:0006073,GO:0006091,GO:0006112,GO:0008144,GO:0008150,GO:0008152,GO:0008184,GO:0009056,GO:0009057,GO:0009251,GO:0009987,GO:0015980,GO:0016052,GO:0016740,GO:0016757,GO:0016758,GO:0019842,GO:0030170,GO:0036094,GO:0043167,GO:0043168,GO:0043170,GO:0044042,GO:…	ko:K00688	ko00500,ko01100,ko01110,ko02026,ko04217,ko04910,ko04922,ko04931,map00500,map01100,map01110,map02026,map04217,map04910,map04922,map04931	Phosphorylase	2.2e-70	271.9	Phosphorylase is an important allosteric enzyme in carbohydrate metabolism. Enzymes from different sources differ in their regulatory mechanisms and in their natural substrates. However, all known phosphorylases share catalytic and structural properties
DN10203_c0_g1	DN10203_c0_g1_i1	-	161934.XP_010668248.1	S	-	-	-	F-box,FBD	3.3e-10	71.2	F-box FBD LRR-repeat protein
DN10203_c0_g1	DN10203_c0_g1_i2	-	161934.XP_010668248.1	S	-	-	-	F-box,FBD	3.3e-10	71.2	F-box FBD LRR-repeat protein
DN10204_c0_g1	DN10204_c0_g1_i1	-	3983.cassava4.1_027647m	G	GO:0000003,GO:0000030,GO:0003674,GO:0003824,GO:0005575,GO:0005622,GO:0005623,GO:0005737,GO:0005794,GO:0008150,GO:0008152,GO:0009846,GO:0009856,GO:0009987,GO:0012505,GO:0016740,GO:0016757,GO:0016758,GO:0019187,GO:0022414,GO:0032501,GO:0043226,GO:0043227,GO:0043229,GO:0043231,GO:0044424,GO:0044444,GO:0044464,GO:0044706,GO:0051704,GO:0051753,GO:0070085,GO:0071554,GO:0071669,GO:0097502	ko:K20924	-	Cellulose_synt	7.3e-128	463.4	Belongs to the glycosyltransferase 2 family
DN10204_c0_g2	DN10204_c0_g2_i1	-	4432.XP_010258715.1	G	GO:0000003,GO:0000030,GO:0003674,GO:0003824,GO:0005575,GO:0005622,GO:0005623,GO:0005737,GO:0005794,GO:0008150,GO:0008152,GO:0009846,GO:0009856,GO:0009987,GO:0012505,GO:0016740,GO:0016757,GO:0016758,GO:0019187,GO:0022414,GO:0032501,GO:0043226,GO:0043227,GO:0043229,GO:0043231,GO:0044424,GO:0044444,GO:0044464,GO:0044706,GO:0051704,GO:0051753,GO:0070085,GO:0071554,GO:0071669,GO:0097502	ko:K20924	-	Cellulose_synt	1e-239	835.9	Belongs to the glycosyltransferase 2 family
DN10207_c0_g1	DN10207_c0_g1_i3	-	3847.GLYMA19G39131.1	H	-	-	-	Rhomboid,UBA	6.7e-157	560.5	Der1-like family
DN10208_c0_g1	DN10208_c0_g1_i1	-	698440.XP_007293650.1	K	GO:0000228,GO:0000785,GO:0000790,GO:0001192,GO:0001195,GO:0003674,GO:0003676,GO:0003677,GO:0003682,GO:0005488,GO:0005575,GO:0005622,GO:0005623,GO:0005634,GO:0005694,GO:0006139,GO:0006259,GO:0006281,GO:0006298,GO:0006323,GO:0006325,GO:0006333,GO:0006334,GO:0006338,GO:0006351,GO:0006352,GO:0006354,GO:0006355,GO:0006357,GO:0006366,GO:0006367,GO:0006383,GO:0006384,GO:0006385,GO:0006725,GO:0006807,GO:…	-	-	HMG_box	3e-34	151	high mobility group
DN10208_c0_g1	DN10208_c0_g1_i2	-	698440.XP_007293650.1	K	GO:0000228,GO:0000785,GO:0000790,GO:0001192,GO:0001195,GO:0003674,GO:0003676,GO:0003677,GO:0003682,GO:0005488,GO:0005575,GO:0005622,GO:0005623,GO:0005634,GO:0005694,GO:0006139,GO:0006259,GO:0006281,GO:0006298,GO:0006323,GO:0006325,GO:0006333,GO:0006334,GO:0006338,GO:0006351,GO:0006352,GO:0006354,GO:0006355,GO:0006357,GO:0006366,GO:0006367,GO:0006383,GO:0006384,GO:0006385,GO:0006725,GO:0006807,GO:…	-	-	HMG_box	2.7e-34	152.1	high mobility group
DN10208_c0_g1	DN10208_c0_g1_i3	-	698440.XP_007293650.1	K	GO:0000228,GO:0000785,GO:0000790,GO:0001192,GO:0001195,GO:0003674,GO:0003676,GO:0003677,GO:0003682,GO:0005488,GO:0005575,GO:0005622,GO:0005623,GO:0005634,GO:0005694,GO:0006139,GO:0006259,GO:0006281,GO:0006298,GO:0006323,GO:0006325,GO:0006333,GO:0006334,GO:0006338,GO:0006351,GO:0006352,GO:0006354,GO:0006355,GO:0006357,GO:0006366,GO:0006367,GO:0006383,GO:0006384,GO:0006385,GO:0006725,GO:0006807,GO:…	-	-	HMG_box	3e-34	151	high mobility group
DN10208_c0_g1	DN10208_c0_g1_i4	-	698440.XP_007293650.1	K	GO:0000228,GO:0000785,GO:0000790,GO:0001192,GO:0001195,GO:0003674,GO:0003676,GO:0003677,GO:0003682,GO:0005488,GO:0005575,GO:0005622,GO:0005623,GO:0005634,GO:0005694,GO:0006139,GO:0006259,GO:0006281,GO:0006298,GO:0006323,GO:0006325,GO:0006333,GO:0006334,GO:0006338,GO:0006351,GO:0006352,GO:0006354,GO:0006355,GO:0006357,GO:0006366,GO:0006367,GO:0006383,GO:0006384,GO:0006385,GO:0006725,GO:0006807,GO:…	-	-	HMG_box	2.5e-34	152.1	high mobility group
DN10209_c0_g1	DN10209_c0_g1_i1	-	4432.XP_010243995.1	S	-	ko:K14829	-	WD40	6.8e-93	347.8	Protein ROOT INITIATION DEFECTIVE 3-like
DN10209_c0_g1	DN10209_c0_g1_i3	-	4432.XP_010243995.1	S	-	ko:K14829	-	WD40	6.8e-93	347.8	Protein ROOT INITIATION DEFECTIVE 3-like
DN1020_c0_g1	DN1020_c0_g1_i1	-	4565.Traes_5BL_1B226C077.1	O	GO:0000151,GO:0005575,GO:0005622,GO:0005623,GO:0005634,GO:0005730,GO:0005737,GO:0006508,GO:0006511,GO:0006807,GO:0008150,GO:0008152,GO:0009056,GO:0009057,GO:0009987,GO:0019005,GO:0019538,GO:0019941,GO:0030163,GO:0031461,GO:0031974,GO:0031981,GO:0032991,GO:0043170,GO:0043226,GO:0043227,GO:0043228,GO:0043229,GO:0043231,GO:0043232,GO:0043233,GO:0043632,GO:0044237,GO:0044238,GO:0044248,GO:0044257,GO:…	ko:K03094	ko04110,ko04111,ko04114,ko04120,ko04141,ko04310,ko04341,ko04350,ko04710,ko05168,ko05200,map04110,map04111,map04114,map04120,map04141,map04310,map04341,map04350,map04710,map05168,map05200	Skp1,Skp1_POZ	6.6e-14	84	Belongs to the SKP1 family
DN1020_c0_g1	DN1020_c0_g1_i10	-	3880.AES87712	O	-	ko:K03094	ko04110,ko04111,ko04114,ko04120,ko04141,ko04310,ko04341,ko04350,ko04710,ko05168,ko05200,map04110,map04111,map04114,map04120,map04141,map04310,map04341,map04350,map04710,map05168,map05200	Skp1,Skp1_POZ	1.1e-12	79.7	Belongs to the SKP1 family
DN1020_c0_g1	DN1020_c0_g1_i12	-	218851.Aquca_020_00456.1	O	-	ko:K03094	ko04110,ko04111,ko04114,ko04120,ko04141,ko04310,ko04341,ko04350,ko04710,ko05168,ko05200,map04110,map04111,map04114,map04120,map04141,map04310,map04341,map04350,map04710,map05168,map05200	Skp1,Skp1_POZ	7e-39	167.2	Belongs to the SKP1 family
DN1020_c0_g1	DN1020_c0_g1_i2	-	4641.GSMUA_Achr8P13060_001	O	GO:0000151,GO:0005575,GO:0005622,GO:0005623,GO:0005634,GO:0005730,GO:0005737,GO:0006508,GO:0006511,GO:0006807,GO:0008150,GO:0008152,GO:0009056,GO:0009057,GO:0009987,GO:0019005,GO:0019538,GO:0019941,GO:0030163,GO:0031461,GO:0031974,GO:0031981,GO:0032991,GO:0043170,GO:0043226,GO:0043227,GO:0043228,GO:0043229,GO:0043231,GO:0043232,GO:0043233,GO:0043632,GO:0044237,GO:0044238,GO:0044248,GO:0044257,GO:…	ko:K03094	ko04110,ko04111,ko04114,ko04120,ko04141,ko04310,ko04341,ko04350,ko04710,ko05168,ko05200,map04110,map04111,map04114,map04120,map04141,map04310,map04341,map04350,map04710,map05168,map05200	Skp1,Skp1_POZ	4.6e-11	74.3	Belongs to the SKP1 family
DN1020_c0_g1	DN1020_c0_g1_i3	-	161934.XP_010690359.1	O	-	ko:K03094	ko04110,ko04111,ko04114,ko04120,ko04141,ko04310,ko04341,ko04350,ko04710,ko05168,ko05200,map04110,map04111,map04114,map04120,map04141,map04310,map04341,map04350,map04710,map05168,map05200	Skp1,Skp1_POZ	7.5e-24	117.5	Belongs to the SKP1 family
DN1020_c0_g1	DN1020_c0_g1_i5	-	4081.Solyc11g042930.1.1	O	-	ko:K03094	ko04110,ko04111,ko04114,ko04120,ko04141,ko04310,ko04341,ko04350,ko04710,ko05168,ko05200,map04110,map04111,map04114,map04120,map04141,map04310,map04341,map04350,map04710,map05168,map05200	Skp1,Skp1_POZ	3e-70	271.2	Belongs to the SKP1 family
DN1020_c0_g1	DN1020_c0_g1_i6	-	4081.Solyc11g042930.1.1	O	-	ko:K03094	ko04110,ko04111,ko04114,ko04120,ko04141,ko04310,ko04341,ko04350,ko04710,ko05168,ko05200,map04110,map04111,map04114,map04120,map04141,map04310,map04341,map04350,map04710,map05168,map05200	Skp1,Skp1_POZ	3e-70	271.2	Belongs to the SKP1 family
DN1020_c0_g1	DN1020_c0_g1_i7	-	161934.XP_010690359.1	O	-	ko:K03094	ko04110,ko04111,ko04114,ko04120,ko04141,ko04310,ko04341,ko04350,ko04710,ko05168,ko05200,map04110,map04111,map04114,map04120,map04141,map04310,map04341,map04350,map04710,map05168,map05200	Skp1,Skp1_POZ	1.1e-21	110.2	Belongs to the SKP1 family
DN1020_c1_g2	DN1020_c1_g2_i1	-	4081.Solyc09g007510.1.1	T	GO:0005575,GO:0005623,GO:0005886,GO:0016020,GO:0044464,GO:0071944	-	-	Lectin_legB,Pkinase,S1FA	8.8e-39	166.4	L-type lectin-domain containing receptor kinase VIII.1-like
DN1020_c1_g4	DN1020_c1_g4_i1	-	4096.XP_009767145.1	T	GO:0005575,GO:0005623,GO:0005886,GO:0016020,GO:0044464,GO:0071944	-	-	Lectin_legB,Pkinase,S1FA	8.6e-235	819.7	L-type lectin-domain containing receptor kinase VIII.1-like
DN1020_c1_g4	DN1020_c1_g4_i2	-	3694.POPTR_0016s08920.1	T	GO:0002229,GO:0002239,GO:0005575,GO:0005623,GO:0005886,GO:0006950,GO:0006952,GO:0008150,GO:0009605,GO:0009607,GO:0016020,GO:0043207,GO:0044464,GO:0050896,GO:0051704,GO:0051707,GO:0071944,GO:0098542	-	-	Lectin_legB,Pkinase,Pkinase_Tyr	7.2e-39	166.8	Legume lectin domain
DN1020_c1_g4	DN1020_c1_g4_i3	-	3694.POPTR_0016s08920.1	T	GO:0002229,GO:0002239,GO:0005575,GO:0005623,GO:0005886,GO:0006950,GO:0006952,GO:0008150,GO:0009605,GO:0009607,GO:0016020,GO:0043207,GO:0044464,GO:0050896,GO:0051704,GO:0051707,GO:0071944,GO:0098542	-	-	Lectin_legB,Pkinase,Pkinase_Tyr	8.9e-39	166.4	Legume lectin domain
DN10210_c0_g1	DN10210_c0_g1_i2	-	29760.VIT_04s0069g00870.t01	-	-	ko:K20478	-	-	0	1325.1	-
DN10211_c0_g2	DN10211_c0_g2_i2	-	57918.XP_004287742.1	J	GO:0003674,GO:0003824,GO:0005575,GO:0005622,GO:0005623,GO:0005737,GO:0005783,GO:0012505,GO:0016020,GO:0016787,GO:0016788,GO:0043226,GO:0043227,GO:0043229,GO:0043231,GO:0044424,GO:0044444,GO:0044464	-	-	Str_synth	5.6e-87	327.4	Adipocyte plasma membrane-associated
DN10211_c0_g2	DN10211_c0_g2_i3	-	57918.XP_004287742.1	J	GO:0003674,GO:0003824,GO:0005575,GO:0005622,GO:0005623,GO:0005737,GO:0005783,GO:0012505,GO:0016020,GO:0016787,GO:0016788,GO:0043226,GO:0043227,GO:0043229,GO:0043231,GO:0044424,GO:0044444,GO:0044464	-	-	Str_synth	1.4e-114	419.5	Adipocyte plasma membrane-associated
DN10211_c0_g2	DN10211_c0_g2_i4	-	4081.Solyc02g082900.2.1	J	GO:0001101,GO:0003674,GO:0003824,GO:0005575,GO:0005622,GO:0005623,GO:0005737,GO:0005783,GO:0006950,GO:0008150,GO:0009605,GO:0009607,GO:0009611,GO:0009615,GO:0009620,GO:0009719,GO:0009723,GO:0009725,GO:0009751,GO:0009753,GO:0010033,GO:0012505,GO:0014070,GO:0016020,GO:0016787,GO:0016788,GO:0042221,GO:0042493,GO:0043207,GO:0043226,GO:0043227,GO:0043229,GO:0043231,GO:0044424,GO:0044444,GO:0044464,GO:…	-	-	Str_synth	1.3e-43	182.6	Strictosidine synthase
DN10212_c0_g1	DN10212_c0_g1_i10	-	3641.EOY14852	G	GO:0005575,GO:0005622,GO:0005623,GO:0005737,GO:0005829,GO:0044424,GO:0044444,GO:0044464	-	-	Epimerase	2.2e-35	155.6	dTDP-glucose 4,6-dehydratase activity
DN10212_c0_g1	DN10212_c0_g1_i11	-	3641.EOY14852	G	GO:0005575,GO:0005622,GO:0005623,GO:0005737,GO:0005829,GO:0044424,GO:0044444,GO:0044464	-	-	Epimerase	2.7e-41	175.3	dTDP-glucose 4,6-dehydratase activity
DN10212_c0_g1	DN10212_c0_g1_i17	-	3641.EOY14852	G	GO:0005575,GO:0005622,GO:0005623,GO:0005737,GO:0005829,GO:0044424,GO:0044444,GO:0044464	-	-	Epimerase	1.2e-98	366.7	dTDP-glucose 4,6-dehydratase activity
DN10212_c0_g1	DN10212_c0_g1_i18	-	3641.EOY14852	G	GO:0005575,GO:0005622,GO:0005623,GO:0005737,GO:0005829,GO:0044424,GO:0044444,GO:0044464	-	-	Epimerase	3.1e-71	275	dTDP-glucose 4,6-dehydratase activity
DN10212_c0_g1	DN10212_c0_g1_i6	-	3641.EOY14852	G	GO:0005575,GO:0005622,GO:0005623,GO:0005737,GO:0005829,GO:0044424,GO:0044444,GO:0044464	-	-	Epimerase	2.2e-35	155.6	dTDP-glucose 4,6-dehydratase activity
DN10212_c0_g1	DN10212_c0_g1_i8	-	3641.EOY14852	G	GO:0005575,GO:0005622,GO:0005623,GO:0005737,GO:0005829,GO:0044424,GO:0044444,GO:0044464	-	-	Epimerase	1.6e-106	392.9	dTDP-glucose 4,6-dehydratase activity
DN10215_c0_g1	DN10215_c0_g1_i1	-	4098.XP_009591490.1	P	GO:0005575,GO:0005622,GO:0005623,GO:0005737,GO:0006996,GO:0007275,GO:0008150,GO:0009507,GO:0009534,GO:0009535,GO:0009536,GO:0009579,GO:0009657,GO:0009668,GO:0009791,GO:0009987,GO:0010027,GO:0016020,GO:0016043,GO:0031976,GO:0031984,GO:0032501,GO:0032502,GO:0034357,GO:0042651,GO:0043226,GO:0043227,GO:0043229,GO:0043231,GO:0044422,GO:0044424,GO:0044434,GO:0044435,GO:0044436,GO:0044444,GO:0044446,GO:…	-	-	TerC	7.9e-134	483.8	Integral membrane protein TerC family
DN10215_c0_g1	DN10215_c0_g1_i2	-	3983.cassava4.1_023915m	P	GO:0005575,GO:0005622,GO:0005623,GO:0005737,GO:0006996,GO:0007275,GO:0008150,GO:0009507,GO:0009534,GO:0009535,GO:0009536,GO:0009579,GO:0009657,GO:0009668,GO:0009791,GO:0009987,GO:0010027,GO:0016020,GO:0016043,GO:0031976,GO:0031984,GO:0032501,GO:0032502,GO:0034357,GO:0042651,GO:0043226,GO:0043227,GO:0043229,GO:0043231,GO:0044422,GO:0044424,GO:0044434,GO:0044435,GO:0044436,GO:0044444,GO:0044446,GO:…	-	-	TerC	2.9e-80	305.4	Integral membrane protein TerC family
DN10217_c0_g1	DN10217_c0_g1_i1	-	102107.XP_008230072.1	EPT	GO:0001101,GO:0003674,GO:0004888,GO:0005215,GO:0005216,GO:0005261,GO:0005262,GO:0005575,GO:0005623,GO:0005886,GO:0005911,GO:0006810,GO:0006811,GO:0006812,GO:0006816,GO:0007154,GO:0007165,GO:0008066,GO:0008150,GO:0008324,GO:0009506,GO:0009719,GO:0009987,GO:0010033,GO:0010243,GO:0015075,GO:0015085,GO:0015267,GO:0015318,GO:0016020,GO:0019722,GO:0019932,GO:0022803,GO:0022838,GO:0022857,GO:0022890,GO:…	ko:K05387	-	ANF_receptor,Lig_chan,SBP_bac_3	2e-186	659.1	Glutamate-gated receptor that probably acts as non- selective cation channel
DN10217_c0_g1	DN10217_c0_g1_i2	-	102107.XP_008230072.1	EPT	GO:0001101,GO:0003674,GO:0004888,GO:0005215,GO:0005216,GO:0005261,GO:0005262,GO:0005575,GO:0005623,GO:0005886,GO:0005911,GO:0006810,GO:0006811,GO:0006812,GO:0006816,GO:0007154,GO:0007165,GO:0008066,GO:0008150,GO:0008324,GO:0009506,GO:0009719,GO:0009987,GO:0010033,GO:0010243,GO:0015075,GO:0015085,GO:0015267,GO:0015318,GO:0016020,GO:0019722,GO:0019932,GO:0022803,GO:0022838,GO:0022857,GO:0022890,GO:…	ko:K05387	-	ANF_receptor,Lig_chan,SBP_bac_3	2e-186	659.1	Glutamate-gated receptor that probably acts as non- selective cation channel
DN10217_c0_g1	DN10217_c0_g1_i3	-	102107.XP_008230072.1	EPT	GO:0001101,GO:0003674,GO:0004888,GO:0005215,GO:0005216,GO:0005261,GO:0005262,GO:0005575,GO:0005623,GO:0005886,GO:0005911,GO:0006810,GO:0006811,GO:0006812,GO:0006816,GO:0007154,GO:0007165,GO:0008066,GO:0008150,GO:0008324,GO:0009506,GO:0009719,GO:0009987,GO:0010033,GO:0010243,GO:0015075,GO:0015085,GO:0015267,GO:0015318,GO:0016020,GO:0019722,GO:0019932,GO:0022803,GO:0022838,GO:0022857,GO:0022890,GO:…	ko:K05387	-	ANF_receptor,Lig_chan,SBP_bac_3	6.8e-304	1049.7	Glutamate-gated receptor that probably acts as non- selective cation channel
DN10217_c0_g1	DN10217_c0_g1_i4	-	102107.XP_008230072.1	EPT	GO:0001101,GO:0003674,GO:0004888,GO:0005215,GO:0005216,GO:0005261,GO:0005262,GO:0005575,GO:0005623,GO:0005886,GO:0005911,GO:0006810,GO:0006811,GO:0006812,GO:0006816,GO:0007154,GO:0007165,GO:0008066,GO:0008150,GO:0008324,GO:0009506,GO:0009719,GO:0009987,GO:0010033,GO:0010243,GO:0015075,GO:0015085,GO:0015267,GO:0015318,GO:0016020,GO:0019722,GO:0019932,GO:0022803,GO:0022838,GO:0022857,GO:0022890,GO:…	ko:K05387	-	ANF_receptor,Lig_chan,SBP_bac_3	2.3e-230	805.1	Glutamate-gated receptor that probably acts as non- selective cation channel
DN10217_c0_g1	DN10217_c0_g1_i6	-	3649.evm.model.supercontig_8.218	EPT	GO:0001101,GO:0003674,GO:0004888,GO:0005215,GO:0005216,GO:0005261,GO:0005262,GO:0005575,GO:0005623,GO:0005886,GO:0005911,GO:0006810,GO:0006811,GO:0006812,GO:0006816,GO:0007154,GO:0007165,GO:0008066,GO:0008150,GO:0008324,GO:0009506,GO:0009719,GO:0009987,GO:0010033,GO:0010243,GO:0015075,GO:0015085,GO:0015267,GO:0015318,GO:0016020,GO:0019722,GO:0019932,GO:0022803,GO:0022838,GO:0022857,GO:0022890,GO:…	ko:K05387	-	ANF_receptor,Lig_chan,SBP_bac_3	5.2e-94	350.9	Glutamate-gated receptor that probably acts as non- selective cation channel
DN10217_c0_g1	DN10217_c0_g1_i7	-	102107.XP_008230072.1	EPT	GO:0001101,GO:0003674,GO:0004888,GO:0005215,GO:0005216,GO:0005261,GO:0005262,GO:0005575,GO:0005623,GO:0005886,GO:0005911,GO:0006810,GO:0006811,GO:0006812,GO:0006816,GO:0007154,GO:0007165,GO:0008066,GO:0008150,GO:0008324,GO:0009506,GO:0009719,GO:0009987,GO:0010033,GO:0010243,GO:0015075,GO:0015085,GO:0015267,GO:0015318,GO:0016020,GO:0019722,GO:0019932,GO:0022803,GO:0022838,GO:0022857,GO:0022890,GO:…	ko:K05387	-	ANF_receptor,Lig_chan,SBP_bac_3	0	1182.5	Glutamate-gated receptor that probably acts as non- selective cation channel
DN10218_c0_g1	DN10218_c0_g1_i5	3.1.26.11	4098.XP_009616149.1	S	GO:0003674,GO:0003824,GO:0004518,GO:0004519,GO:0004521,GO:0004540,GO:0005575,GO:0005622,GO:0005623,GO:0005634,GO:0006139,GO:0006396,GO:0006399,GO:0006725,GO:0006807,GO:0008033,GO:0008150,GO:0008152,GO:0009987,GO:0010467,GO:0016070,GO:0016787,GO:0016788,GO:0016891,GO:0016893,GO:0031123,GO:0034414,GO:0034470,GO:0034641,GO:0034660,GO:0042779,GO:0042780,GO:0042781,GO:0043170,GO:0043226,GO:0043227,GO:…	ko:K00784	ko03013,map03013	Lactamase_B_2	6e-133	480.3	Nuclear ribonuclease
DN10218_c0_g1	DN10218_c0_g1_i6	3.1.26.11	4098.XP_009616149.1	S	GO:0003674,GO:0003824,GO:0004518,GO:0004519,GO:0004521,GO:0004540,GO:0005575,GO:0005622,GO:0005623,GO:0005634,GO:0006139,GO:0006396,GO:0006399,GO:0006725,GO:0006807,GO:0008033,GO:0008150,GO:0008152,GO:0009987,GO:0010467,GO:0016070,GO:0016787,GO:0016788,GO:0016891,GO:0016893,GO:0031123,GO:0034414,GO:0034470,GO:0034641,GO:0034660,GO:0042779,GO:0042780,GO:0042781,GO:0043170,GO:0043226,GO:0043227,GO:…	ko:K00784	ko03013,map03013	Lactamase_B_2	1.7e-53	215.3	Nuclear ribonuclease
DN10220_c0_g1	DN10220_c0_g1_i10	-	4098.XP_009594244.1	-	-	-	-	-	4.1e-28	131	-
DN10220_c0_g1	DN10220_c0_g1_i3	-	4098.XP_009594244.1	-	-	-	-	-	4.1e-28	131	-
DN10220_c0_g1	DN10220_c0_g1_i4	-	4098.XP_009594244.1	-	-	-	-	-	4.1e-28	131	-
DN10220_c0_g1	DN10220_c0_g1_i5	-	4098.XP_009594244.1	-	-	-	-	-	4.1e-28	131	-
DN10220_c0_g1	DN10220_c0_g1_i8	-	4098.XP_009594244.1	-	-	-	-	-	4.1e-28	131	-
DN10221_c0_g1	DN10221_c0_g1_i2	-	3641.EOY21283	O	-	-	-	DUF1295	1.1e-102	379.4	isoform X1
DN10221_c0_g1	DN10221_c0_g1_i3	-	4432.XP_010274704.1	O	-	-	-	DUF1295	2.3e-143	515	isoform X1
DN10221_c0_g1	DN10221_c0_g1_i4	-	29760.VIT_17s0000g02520.t01	O	-	-	-	DUF1295	1.9e-142	511.9	isoform X1
DN10223_c0_g1	DN10223_c0_g1_i1	-	3694.POPTR_0019s00880.1	T	-	-	-	NB-ARC,TIR	9.3e-38	163.3	TMV resistance protein N-like
DN10223_c0_g1	DN10223_c0_g1_i2	-	3694.POPTR_0019s01570.1	T	-	-	-	NB-ARC,TIR	6.8e-45	187.6	TMV resistance protein N-like
DN10223_c0_g2	DN10223_c0_g2_i1	-	4432.XP_010256441.1	S	-	ko:K19613	ko04014,map04014	LRR_3,NB-ARC,TIR	2.9e-162	579.3	TMV resistance protein N-like
DN10223_c0_g2	DN10223_c0_g2_i2	-	29760.VIT_18s0041g00250.t01	S	-	-	-	LRR_3,NB-ARC,TIR	8.9e-125	454.1	TMV resistance protein N-like
DN10223_c0_g2	DN10223_c0_g2_i4	-	29760.VIT_18s0001g06280.t01	S	-	-	-	LRR_3,NB-ARC,TIR	1.2e-15	90.1	TMV resistance protein N-like
DN10223_c0_g2	DN10223_c0_g2_i5	-	29760.VIT_18s0041g00250.t01	S	-	-	-	LRR_3,NB-ARC,TIR	8.9e-125	454.1	TMV resistance protein N-like
DN10223_c0_g2	DN10223_c0_g2_i6	-	29760.VIT_18s0001g06280.t01	S	-	-	-	LRR_3,NB-ARC,TIR	1.2e-15	90.1	TMV resistance protein N-like
DN10223_c0_g2	DN10223_c0_g2_i7	-	29760.VIT_18s0041g00250.t01	S	-	-	-	LRR_3,NB-ARC,TIR	7.7e-118	431	TMV resistance protein N-like
DN10224_c0_g1	DN10224_c0_g1_i1	-	3694.POPTR_0003s15040.1	K	GO:0001067,GO:0003674,GO:0003676,GO:0003677,GO:0003700,GO:0005488,GO:0006355,GO:0006950,GO:0006952,GO:0008150,GO:0009605,GO:0009607,GO:0009620,GO:0009888,GO:0009889,GO:0009891,GO:0009893,GO:0009987,GO:0010033,GO:0010087,GO:0010200,GO:0010243,GO:0010468,GO:0010556,GO:0010557,GO:0010604,GO:0010628,GO:0019219,GO:0019222,GO:0031323,GO:0031325,GO:0031326,GO:0031328,GO:0032502,GO:0042221,GO:0042493,GO:…	ko:K09286	-	AP2	2.9e-29	136	ethylene-responsive transcription factor
DN10226_c0_g2	DN10226_c0_g2_i1	-	4113.PGSC0003DMT400057904	O	-	-	-	DUF3444,DnaJ	7.5e-174	617.8	Heat shock protein DnaJ
DN10226_c1_g1	DN10226_c1_g1_i1	-	3694.POPTR_0010s02050.1	O	GO:0003674,GO:0005488,GO:0005515,GO:0005575,GO:0005622,GO:0005623,GO:0005737,GO:0005783,GO:0005789,GO:0006457,GO:0006458,GO:0006508,GO:0006807,GO:0006950,GO:0008150,GO:0008152,GO:0009056,GO:0009057,GO:0009987,GO:0010033,GO:0010243,GO:0010498,GO:0012505,GO:0016020,GO:0016021,GO:0016043,GO:0019538,GO:0022607,GO:0030163,GO:0030176,GO:0030544,GO:0031072,GO:0031224,GO:0031227,GO:0031984,GO:0033554,GO:…	-	-	DUF3444,DnaJ	4.2e-128	465.3	Domain of unknown function (DUF3444)
DN10226_c1_g1	DN10226_c1_g1_i2	-	3694.POPTR_0010s02050.1	O	GO:0003674,GO:0005488,GO:0005515,GO:0005575,GO:0005622,GO:0005623,GO:0005737,GO:0005783,GO:0005789,GO:0006457,GO:0006458,GO:0006508,GO:0006807,GO:0006950,GO:0008150,GO:0008152,GO:0009056,GO:0009057,GO:0009987,GO:0010033,GO:0010243,GO:0010498,GO:0012505,GO:0016020,GO:0016021,GO:0016043,GO:0019538,GO:0022607,GO:0030163,GO:0030176,GO:0030544,GO:0031072,GO:0031224,GO:0031227,GO:0031984,GO:0033554,GO:…	-	-	DUF3444,DnaJ	1.6e-141	510	Domain of unknown function (DUF3444)
DN10227_c0_g1	DN10227_c0_g1_i2	-	90675.XP_010468713.1	T	GO:0000003,GO:0001101,GO:0003002,GO:0003006,GO:0003674,GO:0003824,GO:0004672,GO:0004888,GO:0005034,GO:0005575,GO:0005623,GO:0005886,GO:0006464,GO:0006468,GO:0006793,GO:0006796,GO:0006807,GO:0006950,GO:0006970,GO:0007154,GO:0007165,GO:0007275,GO:0007389,GO:0008150,GO:0008152,GO:0009414,GO:0009415,GO:0009628,GO:0009791,GO:0009927,GO:0009987,GO:0010035,GO:0010154,GO:0010375,GO:0010431,GO:0016020,GO:…	-	-	HATPase_c,HisKA,Response_reg	1.4e-39	169.1	Histidine kinase
DN10227_c0_g1	DN10227_c0_g1_i4	-	29760.VIT_04s0023g03680.t01	T	GO:0000003,GO:0001101,GO:0003002,GO:0003006,GO:0003674,GO:0003824,GO:0004672,GO:0004888,GO:0005034,GO:0005575,GO:0005623,GO:0005886,GO:0006464,GO:0006468,GO:0006793,GO:0006796,GO:0006807,GO:0006950,GO:0006970,GO:0007154,GO:0007165,GO:0007275,GO:0007389,GO:0008150,GO:0008152,GO:0009414,GO:0009415,GO:0009628,GO:0009791,GO:0009927,GO:0009987,GO:0010035,GO:0010154,GO:0010375,GO:0010431,GO:0016020,GO:…	-	-	HATPase_c,HisKA,Response_reg	2.6e-99	368.6	Histidine kinase
DN10227_c0_g1	DN10227_c0_g1_i5	-	29760.VIT_04s0023g03680.t01	T	GO:0000003,GO:0001101,GO:0003002,GO:0003006,GO:0003674,GO:0003824,GO:0004672,GO:0004888,GO:0005034,GO:0005575,GO:0005623,GO:0005886,GO:0006464,GO:0006468,GO:0006793,GO:0006796,GO:0006807,GO:0006950,GO:0006970,GO:0007154,GO:0007165,GO:0007275,GO:0007389,GO:0008150,GO:0008152,GO:0009414,GO:0009415,GO:0009628,GO:0009791,GO:0009927,GO:0009987,GO:0010035,GO:0010154,GO:0010375,GO:0010431,GO:0016020,GO:…	-	-	HATPase_c,HisKA,Response_reg	2.6e-99	368.6	Histidine kinase
DN10227_c0_g1	DN10227_c0_g1_i6	-	29760.VIT_04s0023g03680.t01	T	GO:0000003,GO:0001101,GO:0003002,GO:0003006,GO:0003674,GO:0003824,GO:0004672,GO:0004888,GO:0005034,GO:0005575,GO:0005623,GO:0005886,GO:0006464,GO:0006468,GO:0006793,GO:0006796,GO:0006807,GO:0006950,GO:0006970,GO:0007154,GO:0007165,GO:0007275,GO:0007389,GO:0008150,GO:0008152,GO:0009414,GO:0009415,GO:0009628,GO:0009791,GO:0009927,GO:0009987,GO:0010035,GO:0010154,GO:0010375,GO:0010431,GO:0016020,GO:…	-	-	HATPase_c,HisKA,Response_reg	2.6e-99	368.6	Histidine kinase
DN10227_c0_g1	DN10227_c0_g1_i8	-	90675.XP_010468713.1	T	GO:0000003,GO:0001101,GO:0003002,GO:0003006,GO:0003674,GO:0003824,GO:0004672,GO:0004888,GO:0005034,GO:0005575,GO:0005623,GO:0005886,GO:0006464,GO:0006468,GO:0006793,GO:0006796,GO:0006807,GO:0006950,GO:0006970,GO:0007154,GO:0007165,GO:0007275,GO:0007389,GO:0008150,GO:0008152,GO:0009414,GO:0009415,GO:0009628,GO:0009791,GO:0009927,GO:0009987,GO:0010035,GO:0010154,GO:0010375,GO:0010431,GO:0016020,GO:…	-	-	HATPase_c,HisKA,Response_reg	1.4e-39	169.1	Histidine kinase
DN10228_c0_g1	DN10228_c0_g1_i1	-	4096.XP_009776996.1	S	GO:0006355,GO:0008150,GO:0009889,GO:0010185,GO:0010468,GO:0010556,GO:0019219,GO:0019222,GO:0031323,GO:0031326,GO:0031347,GO:0031348,GO:0043433,GO:0044092,GO:0048519,GO:0048583,GO:0048585,GO:0050789,GO:0050794,GO:0051090,GO:0051171,GO:0051245,GO:0051252,GO:0060255,GO:0065007,GO:0065009,GO:0080090,GO:0080134,GO:1903506,GO:2000112,GO:2001141	-	-	VQ	1.7e-63	249.2	VQ motif
DN10229_c0_g1	DN10229_c0_g1_i1	-	4155.Migut.L01195.1.p	S	GO:0001871,GO:0001872,GO:0003674,GO:0003824,GO:0004553,GO:0005488,GO:0005575,GO:0005623,GO:0005886,GO:0005911,GO:0009506,GO:0016020,GO:0016787,GO:0016798,GO:0030054,GO:0030246,GO:0030247,GO:0031224,GO:0031225,GO:0031226,GO:0044425,GO:0044459,GO:0044464,GO:0046658,GO:0055044,GO:0071944	-	-	X8	9.8e-33	147.1	Possibly involved in carbohydrate binding
DN10229_c0_g1	DN10229_c0_g1_i2	-	4155.Migut.L01195.1.p	S	GO:0001871,GO:0001872,GO:0003674,GO:0003824,GO:0004553,GO:0005488,GO:0005575,GO:0005623,GO:0005886,GO:0005911,GO:0009506,GO:0016020,GO:0016787,GO:0016798,GO:0030054,GO:0030246,GO:0030247,GO:0031224,GO:0031225,GO:0031226,GO:0044425,GO:0044459,GO:0044464,GO:0046658,GO:0055044,GO:0071944	-	-	X8	1e-32	147.1	Possibly involved in carbohydrate binding
DN10229_c2_g1	DN10229_c2_g1_i1	-	4098.XP_009598916.1	L	GO:0000373,GO:0000375,GO:0000377,GO:0006139,GO:0006396,GO:0006725,GO:0006807,GO:0008150,GO:0008152,GO:0008380,GO:0009987,GO:0010467,GO:0016070,GO:0034641,GO:0043170,GO:0044237,GO:0044238,GO:0046483,GO:0071704,GO:0090304,GO:1901360	-	-	CRS1_YhbY	6.3e-48	197.6	Chloroplastic group IIA intron splicing facilitator CRS1, chloroplastic isoform X1
DN10229_c2_g1	DN10229_c2_g1_i2	-	4098.XP_009598916.1	L	GO:0000373,GO:0000375,GO:0000377,GO:0006139,GO:0006396,GO:0006725,GO:0006807,GO:0008150,GO:0008152,GO:0008380,GO:0009987,GO:0010467,GO:0016070,GO:0034641,GO:0043170,GO:0044237,GO:0044238,GO:0046483,GO:0071704,GO:0090304,GO:1901360	-	-	CRS1_YhbY	1.2e-199	703	Chloroplastic group IIA intron splicing facilitator CRS1, chloroplastic isoform X1
DN1022_c0_g1	DN1022_c0_g1_i1	-	38727.Pavir.J08673.1.p	O	GO:0005575,GO:0005623,GO:0005886,GO:0016020,GO:0044464,GO:0071944	ko:K13525	ko04141,ko05134,map04141,map05134	AAA,CDC48_2,CDC48_N,Vps4_C	5.7e-58	229.9	Cell Division
DN1022_c0_g2	DN1022_c0_g2_i1	-	71139.XP_010035969.1	O	GO:0005575,GO:0005622,GO:0005623,GO:0005634,GO:0005654,GO:0005730,GO:0005737,GO:0005794,GO:0005829,GO:0005886,GO:0008150,GO:0009893,GO:0009894,GO:0009896,GO:0010035,GO:0010038,GO:0010604,GO:0012505,GO:0016020,GO:0019222,GO:0031974,GO:0031981,GO:0042176,GO:0042221,GO:0043226,GO:0043227,GO:0043228,GO:0043229,GO:0043231,GO:0043232,GO:0043233,GO:0044422,GO:0044424,GO:0044428,GO:0044444,GO:0044446,GO:…	ko:K13525	ko04141,ko05134,map04141,map05134	AAA,CDC48_2,CDC48_N	1.6e-84	318.9	cell division cycle protein 48
DN1022_c0_g2	DN1022_c0_g2_i2	-	71139.XP_010035969.1	O	GO:0005575,GO:0005622,GO:0005623,GO:0005634,GO:0005654,GO:0005730,GO:0005737,GO:0005794,GO:0005829,GO:0005886,GO:0008150,GO:0009893,GO:0009894,GO:0009896,GO:0010035,GO:0010038,GO:0010604,GO:0012505,GO:0016020,GO:0019222,GO:0031974,GO:0031981,GO:0042176,GO:0042221,GO:0043226,GO:0043227,GO:0043228,GO:0043229,GO:0043231,GO:0043232,GO:0043233,GO:0044422,GO:0044424,GO:0044428,GO:0044444,GO:0044446,GO:…	ko:K13525	ko04141,ko05134,map04141,map05134	AAA,CDC48_2,CDC48_N	3.2e-117	427.9	cell division cycle protein 48
DN10231_c0_g1	DN10231_c0_g1_i1	2.3.2.27	102107.XP_008226068.1	O	GO:0003674,GO:0004857,GO:0004866,GO:0004869,GO:0005575,GO:0005622,GO:0005623,GO:0005737,GO:0006464,GO:0006807,GO:0006915,GO:0008150,GO:0008152,GO:0008219,GO:0009892,GO:0009987,GO:0010466,GO:0010605,GO:0010941,GO:0010951,GO:0012501,GO:0016567,GO:0019222,GO:0019538,GO:0030162,GO:0030234,GO:0030414,GO:0031323,GO:0031324,GO:0032268,GO:0032269,GO:0032446,GO:0036211,GO:0042981,GO:0043027,GO:0043028,GO:…	ko:K19042	-	zf-C3HC4_3	6.8e-66	257.7	BOI-related E3 ubiquitin-protein ligase 3
DN10231_c0_g1	DN10231_c0_g1_i2	2.3.2.27	102107.XP_008226068.1	O	GO:0003674,GO:0004857,GO:0004866,GO:0004869,GO:0005575,GO:0005622,GO:0005623,GO:0005737,GO:0006464,GO:0006807,GO:0006915,GO:0008150,GO:0008152,GO:0008219,GO:0009892,GO:0009987,GO:0010466,GO:0010605,GO:0010941,GO:0010951,GO:0012501,GO:0016567,GO:0019222,GO:0019538,GO:0030162,GO:0030234,GO:0030414,GO:0031323,GO:0031324,GO:0032268,GO:0032269,GO:0032446,GO:0036211,GO:0042981,GO:0043027,GO:0043028,GO:…	ko:K19042	-	zf-C3HC4_3	1.2e-63	250.4	BOI-related E3 ubiquitin-protein ligase 3
DN10231_c0_g1	DN10231_c0_g1_i3	2.3.2.27	3659.XP_004139826.1	O	GO:0003674,GO:0004857,GO:0004866,GO:0004869,GO:0005575,GO:0005622,GO:0005623,GO:0005737,GO:0006464,GO:0006807,GO:0006915,GO:0008150,GO:0008152,GO:0008219,GO:0009892,GO:0009987,GO:0010466,GO:0010605,GO:0010941,GO:0010951,GO:0012501,GO:0016567,GO:0019222,GO:0019538,GO:0030162,GO:0030234,GO:0030414,GO:0031323,GO:0031324,GO:0032268,GO:0032269,GO:0032446,GO:0036211,GO:0042981,GO:0043027,GO:0043028,GO:…	ko:K19042	-	zf-C3HC4_3	1.5e-08	65.9	BOI-related E3 ubiquitin-protein ligase 3
DN10231_c0_g1	DN10231_c0_g1_i4	2.3.2.27	3760.EMJ12699	O	GO:0003674,GO:0004857,GO:0004866,GO:0004869,GO:0005575,GO:0005622,GO:0005623,GO:0005737,GO:0006464,GO:0006807,GO:0006915,GO:0008150,GO:0008152,GO:0008219,GO:0009892,GO:0009987,GO:0010466,GO:0010605,GO:0010941,GO:0010951,GO:0012501,GO:0016567,GO:0019222,GO:0019538,GO:0030162,GO:0030234,GO:0030414,GO:0031323,GO:0031324,GO:0032268,GO:0032269,GO:0032446,GO:0036211,GO:0042981,GO:0043027,GO:0043028,GO:…	ko:K19042	-	zf-C3HC4_3	3.9e-45	188	BOI-related E3 ubiquitin-protein ligase 3
DN10231_c0_g2	DN10231_c0_g2_i1	2.3.2.27	4155.Migut.M01553.1.p	O	GO:0003674,GO:0004857,GO:0004866,GO:0004869,GO:0005575,GO:0005622,GO:0005623,GO:0005634,GO:0005737,GO:0006464,GO:0006807,GO:0006915,GO:0008150,GO:0008152,GO:0008219,GO:0009892,GO:0009987,GO:0010466,GO:0010605,GO:0010941,GO:0010951,GO:0012501,GO:0016567,GO:0019222,GO:0019538,GO:0030162,GO:0030234,GO:0030414,GO:0031323,GO:0031324,GO:0032268,GO:0032269,GO:0032446,GO:0036211,GO:0042981,GO:0043027,GO:…	ko:K19042	-	zf-C3HC4_3	2.3e-62	246.1	Zinc finger, C3HC4 type (RING finger)
DN10231_c0_g2	DN10231_c0_g2_i2	2.3.2.27	4432.XP_010242079.1	O	GO:0003674,GO:0004857,GO:0004866,GO:0004869,GO:0005575,GO:0005622,GO:0005623,GO:0005634,GO:0005737,GO:0006464,GO:0006807,GO:0006915,GO:0008150,GO:0008152,GO:0008219,GO:0009892,GO:0009987,GO:0010466,GO:0010605,GO:0010941,GO:0010951,GO:0012501,GO:0016567,GO:0019222,GO:0019538,GO:0030162,GO:0030234,GO:0030414,GO:0031323,GO:0031324,GO:0032268,GO:0032269,GO:0032446,GO:0036211,GO:0042981,GO:0043027,GO:…	ko:K19042	-	zf-C3HC4_3	2.2e-68	266.2	BOI-related E3 ubiquitin-protein ligase
DN10231_c0_g3	DN10231_c0_g3_i1	-	29760.VIT_00s0732g00010.t01	K	GO:0001101,GO:0003674,GO:0003700,GO:0006355,GO:0006950,GO:0007154,GO:0007165,GO:0008150,GO:0009414,GO:0009415,GO:0009628,GO:0009719,GO:0009725,GO:0009735,GO:0009737,GO:0009738,GO:0009755,GO:0009889,GO:0009987,GO:0010033,GO:0010035,GO:0010468,GO:0010556,GO:0019219,GO:0019222,GO:0023052,GO:0031323,GO:0031326,GO:0032870,GO:0033993,GO:0042221,GO:0050789,GO:0050794,GO:0050896,GO:0051171,GO:0051252,GO:…	ko:K09338	-	HALZ,Homeobox	4.4e-58	231.5	homeobox-leucine zipper protein
DN10236_c0_g1	DN10236_c0_g1_i1	-	3694.POPTR_0001s29910.1	EO	-	ko:K16296	-	Peptidase_S10	4.3e-65	254.6	Belongs to the peptidase S10 family
DN10236_c0_g1	DN10236_c0_g1_i11	-	3694.POPTR_0001s29910.1	EO	-	ko:K16296	-	Peptidase_S10	3.4e-77	295	Belongs to the peptidase S10 family
DN10236_c0_g1	DN10236_c0_g1_i14	-	4096.XP_009795830.1	EO	-	ko:K16296	-	Peptidase_S10	2.7e-85	322	Belongs to the peptidase S10 family
DN10236_c0_g1	DN10236_c0_g1_i17	-	3694.POPTR_0001s29910.1	EO	-	ko:K16296	-	Peptidase_S10	3.4e-77	295	Belongs to the peptidase S10 family
DN10236_c0_g1	DN10236_c0_g1_i24	-	3760.EMJ01056	EO	-	ko:K16296	-	Peptidase_S10	3.1e-31	141	Belongs to the peptidase S10 family
DN10236_c0_g1	DN10236_c0_g1_i30	-	4081.Solyc10g049210.1.1	EO	-	ko:K16296	-	Peptidase_S10	9.7e-144	516.9	Belongs to the peptidase S10 family
DN10236_c0_g1	DN10236_c0_g1_i33	-	4096.XP_009795830.1	EO	-	ko:K16296	-	Peptidase_S10	8.2e-143	513.8	Belongs to the peptidase S10 family
DN10236_c0_g1	DN10236_c0_g1_i40	-	3694.POPTR_0001s29910.1	EO	-	ko:K16296	-	Peptidase_S10	2.8e-61	241.9	Belongs to the peptidase S10 family
DN10236_c0_g1	DN10236_c0_g1_i48	-	4096.XP_009795830.1	EO	-	ko:K16296	-	Peptidase_S10	4.4e-155	554.7	Belongs to the peptidase S10 family
DN10236_c0_g1	DN10236_c0_g1_i54	-	71139.XP_010065873.1	EO	-	ko:K16296	-	Peptidase_S10	9.5e-77	293.5	Belongs to the peptidase S10 family
DN10236_c0_g2	DN10236_c0_g2_i1	-	4096.XP_009795830.1	EO	-	ko:K16296	-	Peptidase_S10	1.4e-67	263.1	Belongs to the peptidase S10 family
DN10236_c0_g2	DN10236_c0_g2_i2	-	4098.XP_009614132.1	EO	-	ko:K16296	-	Peptidase_S10	2.3e-140	505.8	Belongs to the peptidase S10 family
DN1023_c0_g1	DN1023_c0_g1_i10	-	4081.Solyc07g047800.2.1	Q	-	-	-	adh_short_C2	2e-106	392.1	Enoyl-(Acyl carrier protein) reductase
DN1023_c0_g1	DN1023_c0_g1_i12	-	4098.XP_009618143.1	Q	-	-	-	adh_short_C2	2.1e-94	352.1	Enoyl-(Acyl carrier protein) reductase
DN1023_c0_g1	DN1023_c0_g1_i13	-	4098.XP_009618143.1	Q	-	-	-	adh_short_C2	2e-100	372.1	Enoyl-(Acyl carrier protein) reductase
DN1023_c0_g1	DN1023_c0_g1_i14	-	4098.XP_009618143.1	Q	-	-	-	adh_short_C2	2e-100	372.1	Enoyl-(Acyl carrier protein) reductase
DN1023_c0_g1	DN1023_c0_g1_i15	-	4098.XP_009618143.1	Q	-	-	-	adh_short_C2	2.2e-62	245.4	Enoyl-(Acyl carrier protein) reductase
DN1023_c0_g1	DN1023_c0_g1_i2	-	4081.Solyc07g047800.2.1	Q	-	-	-	adh_short_C2	7.8e-107	393.7	Enoyl-(Acyl carrier protein) reductase
DN1023_c0_g1	DN1023_c0_g1_i7	-	4098.XP_009618143.1	Q	-	-	-	adh_short_C2	1.7e-62	245.7	Enoyl-(Acyl carrier protein) reductase
DN1023_c1_g1	DN1023_c1_g1_i1	-	3750.XP_008387887.1	Q	-	-	-	Cu-oxidase,Cu-oxidase_2,Cu-oxidase_3	2.7e-275	954.1	L-ascorbate oxidase homolog
DN1023_c1_g1	DN1023_c1_g1_i2	-	3750.XP_008387887.1	Q	-	-	-	Cu-oxidase,Cu-oxidase_2,Cu-oxidase_3	1.6e-237	828.6	L-ascorbate oxidase homolog
DN10240_c0_g1	DN10240_c0_g1_i1	-	29760.VIT_07s0205g00010.t01	S	GO:0005575,GO:0005623,GO:0005886,GO:0016020,GO:0044464,GO:0071944	-	-	-	1.5e-34	152.5	At5g65660-like
DN10240_c0_g1	DN10240_c0_g1_i2	-	29760.VIT_07s0205g00010.t01	S	GO:0005575,GO:0005623,GO:0005886,GO:0016020,GO:0044464,GO:0071944	-	-	-	3.3e-20	104.4	At5g65660-like
DN10241_c0_g1	DN10241_c0_g1_i1	2.7.7.52	4098.XP_009626263.1	D	-	ko:K13291	-	NTP_transf_2,PAP_assoc	1.4e-194	686.4	Cid1 family poly A polymerase
DN10241_c0_g1	DN10241_c0_g1_i2	2.7.7.52	4098.XP_009626263.1	D	-	ko:K13291	-	NTP_transf_2,PAP_assoc	2e-155	556.2	Cid1 family poly A polymerase
DN10244_c0_g1	DN10244_c0_g1_i1	2.7.4.3	102107.XP_008243100.1	F	GO:0003674,GO:0003824,GO:0004017,GO:0005575,GO:0005622,GO:0005623,GO:0005737,GO:0006139,GO:0006725,GO:0006753,GO:0006793,GO:0006796,GO:0006807,GO:0008150,GO:0008152,GO:0009058,GO:0009117,GO:0009123,GO:0009165,GO:0009507,GO:0009526,GO:0009534,GO:0009535,GO:0009536,GO:0009579,GO:0009941,GO:0009987,GO:0016020,GO:0016301,GO:0016310,GO:0016740,GO:0016772,GO:0016776,GO:0018130,GO:0019205,GO:0019438,GO:…	ko:K00939	ko00230,ko00730,ko01100,ko01110,ko01130,map00230,map00730,map01100,map01110,map01130	ADK,DUF1995	4.3e-105	387.5	Belongs to the adenylate kinase family
DN10244_c0_g1	DN10244_c0_g1_i3	2.7.4.3	102107.XP_008243100.1	F	GO:0003674,GO:0003824,GO:0004017,GO:0005575,GO:0005622,GO:0005623,GO:0005737,GO:0006139,GO:0006725,GO:0006753,GO:0006793,GO:0006796,GO:0006807,GO:0008150,GO:0008152,GO:0009058,GO:0009117,GO:0009123,GO:0009165,GO:0009507,GO:0009526,GO:0009534,GO:0009535,GO:0009536,GO:0009579,GO:0009941,GO:0009987,GO:0016020,GO:0016301,GO:0016310,GO:0016740,GO:0016772,GO:0016776,GO:0018130,GO:0019205,GO:0019438,GO:…	ko:K00939	ko00230,ko00730,ko01100,ko01110,ko01130,map00230,map00730,map01100,map01110,map01130	ADK,DUF1995	1.3e-246	859	Belongs to the adenylate kinase family
DN10244_c0_g1	DN10244_c0_g1_i4	2.7.4.3	29730.Gorai.010G054600.1	F	GO:0003674,GO:0003824,GO:0004017,GO:0005575,GO:0005622,GO:0005623,GO:0005737,GO:0006139,GO:0006725,GO:0006753,GO:0006793,GO:0006796,GO:0006807,GO:0008150,GO:0008152,GO:0009058,GO:0009117,GO:0009123,GO:0009165,GO:0009507,GO:0009526,GO:0009534,GO:0009535,GO:0009536,GO:0009579,GO:0009941,GO:0009987,GO:0016020,GO:0016301,GO:0016310,GO:0016740,GO:0016772,GO:0016776,GO:0018130,GO:0019205,GO:0019438,GO:…	ko:K00939	ko00230,ko00730,ko01100,ko01110,ko01130,map00230,map00730,map01100,map01110,map01130	ADK,DUF1995	2.4e-201	708.4	Belongs to the adenylate kinase family
DN10244_c0_g1	DN10244_c0_g1_i7	2.7.4.3	102107.XP_008243100.1	F	GO:0003674,GO:0003824,GO:0004017,GO:0005575,GO:0005622,GO:0005623,GO:0005737,GO:0006139,GO:0006725,GO:0006753,GO:0006793,GO:0006796,GO:0006807,GO:0008150,GO:0008152,GO:0009058,GO:0009117,GO:0009123,GO:0009165,GO:0009507,GO:0009526,GO:0009534,GO:0009535,GO:0009536,GO:0009579,GO:0009941,GO:0009987,GO:0016020,GO:0016301,GO:0016310,GO:0016740,GO:0016772,GO:0016776,GO:0018130,GO:0019205,GO:0019438,GO:…	ko:K00939	ko00230,ko00730,ko01100,ko01110,ko01130,map00230,map00730,map01100,map01110,map01130	ADK,DUF1995	4.4e-250	870.5	Belongs to the adenylate kinase family
DN10245_c0_g1	DN10245_c0_g1_i1	-	34373.CCU78346	A	GO:0000910,GO:0000912,GO:0000915,GO:0003674,GO:0003676,GO:0003723,GO:0005488,GO:0005575,GO:0005622,GO:0005623,GO:0005634,GO:0005730,GO:0006996,GO:0007010,GO:0007049,GO:0008150,GO:0009987,GO:0016043,GO:0019843,GO:0022402,GO:0022607,GO:0022613,GO:0030029,GO:0030036,GO:0030684,GO:0030687,GO:0030865,GO:0030866,GO:0031032,GO:0031974,GO:0031981,GO:0032506,GO:0032991,GO:0042254,GO:0042273,GO:0043226,GO:…	ko:K14838	-	RRM_1	9.8e-64	250.8	RNA recognition motif. (a.k.a. RRM, RBD, or RNP domain)
DN10246_c0_g1	DN10246_c0_g1_i1	-	4558.Sb07g008525.1	L	-	-	-	RVT_2,Retrotran_gag_2,gag_pre-integrs	2.8e-66	258.5	Reverse transcriptase (RNA-dependent DNA polymerase)
DN10246_c0_g2	DN10246_c0_g2_i1	-	161934.XP_010684978.1	L	-	-	-	RVT_2,Retrotran_gag_2,gag_pre-integrs	3.8e-122	444.5	Mitochondrial protein
DN10246_c0_g3	DN10246_c0_g3_i1	-	161934.XP_010683797.1	L	-	-	-	RVT_2,Retrotran_gag_2,gag_pre-integrs	1.1e-110	406.4	Mitochondrial protein
DN10249_c0_g1	DN10249_c0_g1_i1	-	4155.Migut.N01240.1.p	U	-	ko:K12399	ko04142,map04142	Clat_adaptor_s	1.2e-64	252.7	AP-3 complex subunit
DN10249_c0_g1	DN10249_c0_g1_i2	-	4155.Migut.N01240.1.p	U	-	ko:K12399	ko04142,map04142	Clat_adaptor_s	6.8e-47	193.4	AP-3 complex subunit
DN1024_c0_g1	DN1024_c0_g1_i1	-	29760.VIT_12s0059g02740.t01	BK	GO:0000003,GO:0003006,GO:0003674,GO:0003824,GO:0006325,GO:0006464,GO:0006479,GO:0006807,GO:0006996,GO:0007275,GO:0008150,GO:0008152,GO:0008168,GO:0008170,GO:0008213,GO:0008276,GO:0008757,GO:0009791,GO:0009908,GO:0009987,GO:0010228,GO:0016043,GO:0016278,GO:0016279,GO:0016569,GO:0016570,GO:0016571,GO:0016740,GO:0016741,GO:0018022,GO:0018024,GO:0018193,GO:0018205,GO:0019538,GO:0022414,GO:0032259,GO:…	-	-	SET	0	2496.5	Histone-lysine N-methyltransferase ATXR3
DN1024_c0_g1	DN1024_c0_g1_i2	-	981085.XP_010109561.1	BK	GO:0000003,GO:0003006,GO:0003674,GO:0003824,GO:0006325,GO:0006464,GO:0006479,GO:0006807,GO:0006996,GO:0007275,GO:0008150,GO:0008152,GO:0008168,GO:0008170,GO:0008213,GO:0008276,GO:0008757,GO:0009791,GO:0009908,GO:0009987,GO:0010228,GO:0016043,GO:0016278,GO:0016279,GO:0016569,GO:0016570,GO:0016571,GO:0016740,GO:0016741,GO:0018022,GO:0018024,GO:0018193,GO:0018205,GO:0019538,GO:0022414,GO:0032259,GO:…	-	-	SET	5.2e-101	375.6	Histone-lysine N-methyltransferase
DN1024_c0_g1	DN1024_c0_g1_i3	-	29760.VIT_12s0059g02740.t01	BK	GO:0000003,GO:0003006,GO:0003674,GO:0003824,GO:0006325,GO:0006464,GO:0006479,GO:0006807,GO:0006996,GO:0007275,GO:0008150,GO:0008152,GO:0008168,GO:0008170,GO:0008213,GO:0008276,GO:0008757,GO:0009791,GO:0009908,GO:0009987,GO:0010228,GO:0016043,GO:0016278,GO:0016279,GO:0016569,GO:0016570,GO:0016571,GO:0016740,GO:0016741,GO:0018022,GO:0018024,GO:0018193,GO:0018205,GO:0019538,GO:0022414,GO:0032259,GO:…	-	-	SET	0	2396.7	Histone-lysine N-methyltransferase ATXR3
DN1024_c0_g1	DN1024_c0_g1_i5	-	29760.VIT_12s0059g02740.t01	BK	GO:0000003,GO:0003006,GO:0003674,GO:0003824,GO:0006325,GO:0006464,GO:0006479,GO:0006807,GO:0006996,GO:0007275,GO:0008150,GO:0008152,GO:0008168,GO:0008170,GO:0008213,GO:0008276,GO:0008757,GO:0009791,GO:0009908,GO:0009987,GO:0010228,GO:0016043,GO:0016278,GO:0016279,GO:0016569,GO:0016570,GO:0016571,GO:0016740,GO:0016741,GO:0018022,GO:0018024,GO:0018193,GO:0018205,GO:0019538,GO:0022414,GO:0032259,GO:…	-	-	SET	0	2397.1	Histone-lysine N-methyltransferase ATXR3
DN10250_c0_g1	DN10250_c0_g1_i1	-	4113.PGSC0003DMT400072326	S	GO:0000325,GO:0003674,GO:0005215,GO:0005310,GO:0005342,GO:0005575,GO:0005622,GO:0005623,GO:0005737,GO:0005773,GO:0005774,GO:0006810,GO:0006811,GO:0006820,GO:0006835,GO:0008150,GO:0008509,GO:0008514,GO:0009705,GO:0015075,GO:0015140,GO:0015318,GO:0015556,GO:0015711,GO:0015740,GO:0015743,GO:0015849,GO:0016020,GO:0022857,GO:0031090,GO:0034220,GO:0043226,GO:0043227,GO:0043229,GO:0043231,GO:0044422,GO:…	-	-	ALMT	4.8e-22	111.3	Aluminium activated malate transporter
DN10251_c2_g2	DN10251_c2_g2_i2	-	653948.CCA28267	-	-	-	-	-	1.3e-56	227.3	-
DN10251_c2_g3	DN10251_c2_g3_i1	-	653948.CCA28267	-	-	-	-	-	1.2e-21	109.4	-
DN10253_c0_g1	DN10253_c0_g1_i1	3.5.1.14	4432.XP_010272799.1	E	GO:0003674,GO:0003824,GO:0004046,GO:0005488,GO:0005515,GO:0005575,GO:0005576,GO:0005615,GO:0016787,GO:0016810,GO:0016811,GO:0031982,GO:0042802,GO:0043226,GO:0043227,GO:0043230,GO:0044421,GO:0070062,GO:1903561	ko:K01436,ko:K14677	ko00220,ko01100,ko01110,ko01130,ko01210,ko01230,map00220,map01100,map01110,map01130,map01210,map01230	M20_dimer,Peptidase_M20,Peptidase_M28	2.1e-177	628.6	Peptidase family M20/M25/M40
DN10253_c0_g1	DN10253_c0_g1_i2	3.5.1.14	4432.XP_010272799.1	E	GO:0003674,GO:0003824,GO:0004046,GO:0005488,GO:0005515,GO:0005575,GO:0005576,GO:0005615,GO:0016787,GO:0016810,GO:0016811,GO:0031982,GO:0042802,GO:0043226,GO:0043227,GO:0043230,GO:0044421,GO:0070062,GO:1903561	ko:K01436,ko:K14677	ko00220,ko01100,ko01110,ko01130,ko01210,ko01230,map00220,map01100,map01110,map01130,map01210,map01230	M20_dimer,Peptidase_M20,Peptidase_M28	2.1e-177	628.6	Peptidase family M20/M25/M40
DN10255_c0_g1	DN10255_c0_g1_i1	-	3641.EOX94461	K	GO:0000981,GO:0000988,GO:0000989,GO:0001067,GO:0001076,GO:0001134,GO:0001135,GO:0003674,GO:0003676,GO:0003677,GO:0003700,GO:0005488,GO:0005575,GO:0005622,GO:0005623,GO:0005634,GO:0006355,GO:0006357,GO:0006950,GO:0008150,GO:0009266,GO:0009409,GO:0009628,GO:0009889,GO:0009891,GO:0009893,GO:0009987,GO:0010468,GO:0010556,GO:0010557,GO:0010604,GO:0010628,GO:0019219,GO:0019222,GO:0030154,GO:0031323,GO:…	ko:K09422	-	Myb_DNA-binding	1.8e-23	115.9	Myb-related protein
DN10255_c0_g1	DN10255_c0_g1_i2	-	29730.Gorai.001G177100.1	K	GO:0000981,GO:0000988,GO:0000989,GO:0001067,GO:0001076,GO:0001134,GO:0001135,GO:0003674,GO:0003676,GO:0003677,GO:0003700,GO:0005488,GO:0005575,GO:0005622,GO:0005623,GO:0005634,GO:0006355,GO:0006357,GO:0006950,GO:0008150,GO:0009266,GO:0009409,GO:0009628,GO:0009889,GO:0009891,GO:0009893,GO:0009987,GO:0010468,GO:0010556,GO:0010557,GO:0010604,GO:0010628,GO:0019219,GO:0019222,GO:0030154,GO:0031323,GO:…	ko:K09422	-	Myb_DNA-binding	3.1e-64	251.9	Myb-related protein
DN10256_c0_g2	DN10256_c0_g2_i1	6.3.5.6,6.3.5.7	3641.EOY06218	J	GO:0003674,GO:0003824,GO:0005575,GO:0005622,GO:0005623,GO:0005737,GO:0006082,GO:0006139,GO:0006399,GO:0006520,GO:0006725,GO:0006807,GO:0008150,GO:0008152,GO:0009507,GO:0009532,GO:0009536,GO:0009570,GO:0009987,GO:0016070,GO:0016874,GO:0016879,GO:0016884,GO:0019752,GO:0034641,GO:0034660,GO:0043038,GO:0043039,GO:0043170,GO:0043226,GO:0043227,GO:0043229,GO:0043231,GO:0043436,GO:0044237,GO:0044238,GO:…	ko:K02434	ko00970,ko01100,map00970,map01100	GatB_N,GatB_Yqey	5.7e-249	866.7	Allows the formation of correctly charged Gln-tRNA(Gln) through the transamidation of misacylated Glu-tRNA(Gln) in chloroplasts and mitochondria. The reaction takes place in the presence of glutamine and ATP through an activated gamma-phospho- Glu-tRNA(Gln)
DN10256_c0_g2	DN10256_c0_g2_i3	6.3.5.6,6.3.5.7	3641.EOY06218	J	GO:0003674,GO:0003824,GO:0005575,GO:0005622,GO:0005623,GO:0005737,GO:0006082,GO:0006139,GO:0006399,GO:0006520,GO:0006725,GO:0006807,GO:0008150,GO:0008152,GO:0009507,GO:0009532,GO:0009536,GO:0009570,GO:0009987,GO:0016070,GO:0016874,GO:0016879,GO:0016884,GO:0019752,GO:0034641,GO:0034660,GO:0043038,GO:0043039,GO:0043170,GO:0043226,GO:0043227,GO:0043229,GO:0043231,GO:0043436,GO:0044237,GO:0044238,GO:…	ko:K02434	ko00970,ko01100,map00970,map01100	GatB_N,GatB_Yqey	8.6e-181	639.8	Allows the formation of correctly charged Gln-tRNA(Gln) through the transamidation of misacylated Glu-tRNA(Gln) in chloroplasts and mitochondria. The reaction takes place in the presence of glutamine and ATP through an activated gamma-phospho- Glu-tRNA(Gln)
DN10256_c1_g1	DN10256_c1_g1_i1	1.1.1.2	3760.EMJ23310	S	GO:0003674,GO:0003824,GO:0008150,GO:0008152,GO:0016491,GO:0016701,GO:0050113,GO:0055114	ko:K00002	ko00010,ko00040,ko00561,ko00930,ko01100,ko01110,ko01120,ko01130,ko01220,map00010,map00040,map00561,map00930,map01100,map01110,map01120,map01130,map01220	Aldo_ket_red	1.3e-86	325.9	Aldo/keto reductase family
DN10256_c1_g1	DN10256_c1_g1_i2	1.1.1.2	3641.EOY01410	S	GO:0003674,GO:0003824,GO:0008150,GO:0008152,GO:0016491,GO:0016701,GO:0050113,GO:0055114	ko:K00002	ko00010,ko00040,ko00561,ko00930,ko01100,ko01110,ko01120,ko01130,ko01220,map00010,map00040,map00561,map00930,map01100,map01110,map01120,map01130,map01220	Aldo_ket_red	2.2e-125	455.3	Aldo/keto reductase family
DN10256_c1_g1	DN10256_c1_g1_i3	1.1.1.2	3641.EOY01410	S	GO:0003674,GO:0003824,GO:0008150,GO:0008152,GO:0016491,GO:0016701,GO:0050113,GO:0055114	ko:K00002	ko00010,ko00040,ko00561,ko00930,ko01100,ko01110,ko01120,ko01130,ko01220,map00010,map00040,map00561,map00930,map01100,map01110,map01120,map01130,map01220	Aldo_ket_red	5.7e-126	457.2	Aldo/keto reductase family
DN10256_c1_g1	DN10256_c1_g1_i6	1.1.1.2	3641.EOY01410	S	GO:0003674,GO:0003824,GO:0008150,GO:0008152,GO:0016491,GO:0016701,GO:0050113,GO:0055114	ko:K00002	ko00010,ko00040,ko00561,ko00930,ko01100,ko01110,ko01120,ko01130,ko01220,map00010,map00040,map00561,map00930,map01100,map01110,map01120,map01130,map01220	Aldo_ket_red	1.7e-125	455.7	Aldo/keto reductase family
DN10256_c1_g1	DN10256_c1_g1_i7	1.1.1.2	3760.EMJ23310	S	GO:0003674,GO:0003824,GO:0008150,GO:0008152,GO:0016491,GO:0016701,GO:0050113,GO:0055114	ko:K00002	ko00010,ko00040,ko00561,ko00930,ko01100,ko01110,ko01120,ko01130,ko01220,map00010,map00040,map00561,map00930,map01100,map01110,map01120,map01130,map01220	Aldo_ket_red	1e-164	586.3	Aldo/keto reductase family
DN10256_c1_g1	DN10256_c1_g1_i9	1.1.1.2	3641.EOY01410	S	GO:0003674,GO:0003824,GO:0008150,GO:0008152,GO:0016491,GO:0016701,GO:0050113,GO:0055114	ko:K00002	ko00010,ko00040,ko00561,ko00930,ko01100,ko01110,ko01120,ko01130,ko01220,map00010,map00040,map00561,map00930,map01100,map01110,map01120,map01130,map01220	Aldo_ket_red	2.2e-125	455.3	Aldo/keto reductase family
DN10258_c0_g1	DN10258_c0_g1_i1	-	4113.PGSC0003DMT400024109	U	-	-	-	Stress-antifung	1.9e-13	82	protein serine/threonine kinase activity
DN10259_c0_g2	DN10259_c0_g2_i1	2.5.1.16	3641.EOY23488	H	-	ko:K00797	ko00270,ko00330,ko00410,ko00480,ko01100,map00270,map00330,map00410,map00480,map01100	Spermine_synt_N,Spermine_synth	7.3e-157	560.1	Belongs to the spermidine spermine synthase family
DN10259_c0_g2	DN10259_c0_g2_i2	2.5.1.16	3641.EOY23488	H	-	ko:K00797	ko00270,ko00330,ko00410,ko00480,ko01100,map00270,map00330,map00410,map00480,map01100	Spermine_synt_N,Spermine_synth	7.3e-157	560.1	Belongs to the spermidine spermine synthase family
DN10259_c0_g3	DN10259_c0_g3_i1	2.5.1.16	29730.Gorai.008G269900.1	H	-	ko:K00797	ko00270,ko00330,ko00410,ko00480,ko01100,map00270,map00330,map00410,map00480,map01100	Spermine_synt_N,Spermine_synth	1.1e-160	572.8	Belongs to the spermidine spermine synthase family
DN10259_c0_g3	DN10259_c0_g3_i2	2.5.1.16	72658.Bostr.26833s0968.1.p	H	-	ko:K00797	ko00270,ko00330,ko00410,ko00480,ko01100,map00270,map00330,map00410,map00480,map01100	Spermine_synt_N,Spermine_synth	4.3e-60	237.3	Belongs to the spermidine spermine synthase family
DN10259_c0_g3	DN10259_c0_g3_i3	2.5.1.16	4098.XP_009592342.1	H	-	ko:K00797	ko00270,ko00330,ko00410,ko00480,ko01100,map00270,map00330,map00410,map00480,map01100	Spermine_synt_N,Spermine_synth	6.8e-111	406.8	Belongs to the spermidine spermine synthase family
DN10259_c0_g4	DN10259_c0_g4_i1	2.5.1.16	2711.XP_006490517.1	H	-	ko:K00797	ko00270,ko00330,ko00410,ko00480,ko01100,map00270,map00330,map00410,map00480,map01100	Spermine_synt_N,Spermine_synth	2.5e-168	598.2	Belongs to the spermidine spermine synthase family
DN10259_c0_g4	DN10259_c0_g4_i2	2.5.1.16	2711.XP_006490517.1	H	-	ko:K00797	ko00270,ko00330,ko00410,ko00480,ko01100,map00270,map00330,map00410,map00480,map01100	Spermine_synt_N,Spermine_synth	2.5e-168	598.2	Belongs to the spermidine spermine synthase family
DN1025_c2_g4	DN1025_c2_g4_i1	-	4096.XP_009778088.1	S	-	-	-	DUF295,F-box,F-box-like	2.3e-146	525.4	Protein of unknown function (DUF295)
DN1025_c2_g4	DN1025_c2_g4_i2	-	4096.XP_009778088.1	S	-	-	-	DUF295,F-box,F-box-like	2.3e-146	525.4	Protein of unknown function (DUF295)
DN10260_c2_g1	DN10260_c2_g1_i1	-	4432.XP_010263164.1	L	-	-	-	RVT_2,Retrotran_gag_2,Retrotran_gag_3,rve	5.6e-27	127.1	Cysteine-rich RLK (RECEPTOR-like protein kinase) 8
DN10261_c0_g1	DN10261_c0_g1_i1	-	3649.evm.model.supercontig_119.36	-	GO:0005575,GO:0005622,GO:0005623,GO:0005737,GO:0006091,GO:0006807,GO:0006950,GO:0008150,GO:0008152,GO:0009314,GO:0009416,GO:0009507,GO:0009509,GO:0009526,GO:0009532,GO:0009534,GO:0009535,GO:0009536,GO:0009570,GO:0009575,GO:0009579,GO:0009611,GO:0009628,GO:0009642,GO:0009644,GO:0009765,GO:0009941,GO:0009987,GO:0010206,GO:0010207,GO:0015979,GO:0016020,GO:0016043,GO:0019538,GO:0019684,GO:0019898,GO:…	-	-	-	2.2e-121	442.2	-
DN10261_c0_g1	DN10261_c0_g1_i3	-	3641.EOY32234	-	GO:0005575,GO:0005622,GO:0005623,GO:0005737,GO:0006091,GO:0006807,GO:0006950,GO:0008150,GO:0008152,GO:0009314,GO:0009416,GO:0009507,GO:0009509,GO:0009526,GO:0009532,GO:0009534,GO:0009535,GO:0009536,GO:0009570,GO:0009575,GO:0009579,GO:0009611,GO:0009628,GO:0009642,GO:0009644,GO:0009765,GO:0009941,GO:0009987,GO:0010206,GO:0010207,GO:0015979,GO:0016020,GO:0016043,GO:0019538,GO:0019684,GO:0019898,GO:…	-	-	-	5.3e-100	370.9	-
DN10261_c0_g1	DN10261_c0_g1_i4	-	3641.EOY32234	-	GO:0005575,GO:0005622,GO:0005623,GO:0005737,GO:0006091,GO:0006807,GO:0006950,GO:0008150,GO:0008152,GO:0009314,GO:0009416,GO:0009507,GO:0009509,GO:0009526,GO:0009532,GO:0009534,GO:0009535,GO:0009536,GO:0009570,GO:0009575,GO:0009579,GO:0009611,GO:0009628,GO:0009642,GO:0009644,GO:0009765,GO:0009941,GO:0009987,GO:0010206,GO:0010207,GO:0015979,GO:0016020,GO:0016043,GO:0019538,GO:0019684,GO:0019898,GO:…	-	-	-	5.3e-100	370.9	-
DN10261_c0_g1	DN10261_c0_g1_i6	-	3641.EOY32234	-	GO:0005575,GO:0005622,GO:0005623,GO:0005737,GO:0006091,GO:0006807,GO:0006950,GO:0008150,GO:0008152,GO:0009314,GO:0009416,GO:0009507,GO:0009509,GO:0009526,GO:0009532,GO:0009534,GO:0009535,GO:0009536,GO:0009570,GO:0009575,GO:0009579,GO:0009611,GO:0009628,GO:0009642,GO:0009644,GO:0009765,GO:0009941,GO:0009987,GO:0010206,GO:0010207,GO:0015979,GO:0016020,GO:0016043,GO:0019538,GO:0019684,GO:0019898,GO:…	-	-	-	5.3e-100	370.9	-
DN10261_c0_g2	DN10261_c0_g2_i1	-	29730.Gorai.011G180700.1	P	GO:0001101,GO:0001763,GO:0003674,GO:0005215,GO:0005488,GO:0005515,GO:0005575,GO:0005622,GO:0005623,GO:0005634,GO:0005886,GO:0005887,GO:0005911,GO:0006810,GO:0006811,GO:0006812,GO:0007275,GO:0008150,GO:0008324,GO:0008519,GO:0009506,GO:0009628,GO:0009653,GO:0009719,GO:0009725,GO:0009737,GO:0009791,GO:0009987,GO:0010015,GO:0010033,GO:0010101,GO:0010102,GO:0010311,GO:0015075,GO:0015695,GO:0015696,GO:…	ko:K03320	-	Ammonium_transp	6.8e-60	236.9	ammonium transporter
DN10261_c0_g2	DN10261_c0_g2_i2	-	4432.XP_010263964.1	P	GO:0001101,GO:0001763,GO:0003674,GO:0005215,GO:0005488,GO:0005515,GO:0005575,GO:0005622,GO:0005623,GO:0005634,GO:0005886,GO:0005887,GO:0005911,GO:0006810,GO:0006811,GO:0006812,GO:0007275,GO:0008150,GO:0008324,GO:0008519,GO:0009506,GO:0009628,GO:0009653,GO:0009719,GO:0009725,GO:0009737,GO:0009791,GO:0009987,GO:0010015,GO:0010033,GO:0010101,GO:0010102,GO:0010311,GO:0015075,GO:0015695,GO:0015696,GO:…	ko:K03320	-	Ammonium_transp	5.3e-220	770.4	ammonium transporter
DN10261_c0_g2	DN10261_c0_g2_i3	-	29730.Gorai.011G180700.1	P	GO:0001101,GO:0001763,GO:0003674,GO:0005215,GO:0005488,GO:0005515,GO:0005575,GO:0005622,GO:0005623,GO:0005634,GO:0005886,GO:0005887,GO:0005911,GO:0006810,GO:0006811,GO:0006812,GO:0007275,GO:0008150,GO:0008324,GO:0008519,GO:0009506,GO:0009628,GO:0009653,GO:0009719,GO:0009725,GO:0009737,GO:0009791,GO:0009987,GO:0010015,GO:0010033,GO:0010101,GO:0010102,GO:0010311,GO:0015075,GO:0015695,GO:0015696,GO:…	ko:K03320	-	Ammonium_transp	7.9e-60	236.9	ammonium transporter
DN10261_c0_g3	DN10261_c0_g3_i1	-	40149.OMERI02G23080.1	P	GO:0003674,GO:0005215,GO:0005575,GO:0005623,GO:0005886,GO:0005887,GO:0006810,GO:0006811,GO:0006812,GO:0008150,GO:0008324,GO:0008519,GO:0015075,GO:0015695,GO:0015696,GO:0016020,GO:0016021,GO:0022857,GO:0031224,GO:0031226,GO:0034220,GO:0044425,GO:0044459,GO:0044464,GO:0051179,GO:0051234,GO:0055085,GO:0071702,GO:0071705,GO:0071944,GO:0072488,GO:0098655	ko:K03320	-	Ammonium_transp	1.6e-74	285.4	Ammonium Transporter Family
DN10262_c0_g1	DN10262_c0_g1_i1	2.3.2.15	29760.VIT_07s0005g03760.t01	P	GO:0003674,GO:0003824,GO:0005215,GO:0005488,GO:0005507,GO:0005575,GO:0005622,GO:0005623,GO:0005737,GO:0005829,GO:0006082,GO:0006518,GO:0006725,GO:0006790,GO:0006807,GO:0006810,GO:0006811,GO:0006812,GO:0006820,GO:0006950,GO:0006952,GO:0008150,GO:0008152,GO:0008324,GO:0008490,GO:0008509,GO:0009056,GO:0009058,GO:0009605,GO:0009607,GO:0009617,GO:0009987,GO:0010035,GO:0010038,GO:0015075,GO:0015103,GO:…	ko:K05941	-	Phytochelatin,Phytochelatin_C	4.8e-199	700.7	Glutathione gamma-glutamylcysteinyltransferase
DN10262_c0_g1	DN10262_c0_g1_i10	2.3.2.15	3641.EOX94380	P	GO:0003674,GO:0003824,GO:0005215,GO:0005488,GO:0005507,GO:0005575,GO:0005622,GO:0005623,GO:0005737,GO:0005829,GO:0006082,GO:0006518,GO:0006725,GO:0006790,GO:0006807,GO:0006810,GO:0006811,GO:0006812,GO:0006820,GO:0006950,GO:0006952,GO:0008150,GO:0008152,GO:0008324,GO:0008490,GO:0008509,GO:0009056,GO:0009058,GO:0009605,GO:0009607,GO:0009617,GO:0009987,GO:0010035,GO:0010038,GO:0015075,GO:0015103,GO:…	ko:K05941	-	Phytochelatin,Phytochelatin_C	1.6e-34	152.1	Glutathione gamma-glutamylcysteinyltransferase
DN10262_c0_g1	DN10262_c0_g1_i13	2.3.2.15	3988.XP_002529835.1	P	GO:0003674,GO:0003824,GO:0005215,GO:0005488,GO:0005507,GO:0005575,GO:0005622,GO:0005623,GO:0005737,GO:0005829,GO:0006082,GO:0006518,GO:0006725,GO:0006790,GO:0006807,GO:0006810,GO:0006811,GO:0006812,GO:0006820,GO:0006950,GO:0006952,GO:0008150,GO:0008152,GO:0008324,GO:0008490,GO:0008509,GO:0009056,GO:0009058,GO:0009605,GO:0009607,GO:0009617,GO:0009987,GO:0010035,GO:0010038,GO:0015075,GO:0015103,GO:…	ko:K05941	-	Phytochelatin,Phytochelatin_C	4e-201	707.6	Glutathione gamma-glutamylcysteinyltransferase
DN10262_c0_g1	DN10262_c0_g1_i14	2.3.2.15	4155.Migut.N02217.1.p	P	GO:0003674,GO:0003824,GO:0005215,GO:0005488,GO:0005507,GO:0005575,GO:0005622,GO:0005623,GO:0005737,GO:0005829,GO:0006082,GO:0006518,GO:0006725,GO:0006790,GO:0006807,GO:0006810,GO:0006811,GO:0006812,GO:0006820,GO:0006950,GO:0006952,GO:0008150,GO:0008152,GO:0008324,GO:0008490,GO:0008509,GO:0009056,GO:0009058,GO:0009605,GO:0009607,GO:0009617,GO:0009987,GO:0010035,GO:0010038,GO:0015075,GO:0015103,GO:…	ko:K05941	-	Phytochelatin,Phytochelatin_C	2.5e-213	748.4	Phytochelatin synthase
DN10262_c0_g1	DN10262_c0_g1_i15	2.3.2.15	4155.Migut.N02217.1.p	P	GO:0003674,GO:0003824,GO:0005215,GO:0005488,GO:0005507,GO:0005575,GO:0005622,GO:0005623,GO:0005737,GO:0005829,GO:0006082,GO:0006518,GO:0006725,GO:0006790,GO:0006807,GO:0006810,GO:0006811,GO:0006812,GO:0006820,GO:0006950,GO:0006952,GO:0008150,GO:0008152,GO:0008324,GO:0008490,GO:0008509,GO:0009056,GO:0009058,GO:0009605,GO:0009607,GO:0009617,GO:0009987,GO:0010035,GO:0010038,GO:0015075,GO:0015103,GO:…	ko:K05941	-	Phytochelatin,Phytochelatin_C	9.6e-199	699.9	Phytochelatin synthase
DN10262_c0_g1	DN10262_c0_g1_i2	2.3.2.15	4155.Migut.N02217.1.p	P	GO:0003674,GO:0003824,GO:0005215,GO:0005488,GO:0005507,GO:0005575,GO:0005622,GO:0005623,GO:0005737,GO:0005829,GO:0006082,GO:0006518,GO:0006725,GO:0006790,GO:0006807,GO:0006810,GO:0006811,GO:0006812,GO:0006820,GO:0006950,GO:0006952,GO:0008150,GO:0008152,GO:0008324,GO:0008490,GO:0008509,GO:0009056,GO:0009058,GO:0009605,GO:0009607,GO:0009617,GO:0009987,GO:0010035,GO:0010038,GO:0015075,GO:0015103,GO:…	ko:K05941	-	Phytochelatin,Phytochelatin_C	1.2e-211	742.7	Phytochelatin synthase
DN10262_c0_g1	DN10262_c0_g1_i5	2.3.2.15	2711.XP_006479495.1	P	GO:0003674,GO:0003824,GO:0005215,GO:0005488,GO:0005507,GO:0005575,GO:0005622,GO:0005623,GO:0005737,GO:0005829,GO:0006082,GO:0006518,GO:0006725,GO:0006790,GO:0006807,GO:0006810,GO:0006811,GO:0006812,GO:0006820,GO:0006950,GO:0006952,GO:0008150,GO:0008152,GO:0008324,GO:0008490,GO:0008509,GO:0009056,GO:0009058,GO:0009605,GO:0009607,GO:0009617,GO:0009987,GO:0010035,GO:0010038,GO:0015075,GO:0015103,GO:…	ko:K05941	-	Phytochelatin,Phytochelatin_C	6.4e-111	406.8	Glutathione gamma-glutamylcysteinyltransferase
DN10262_c0_g1	DN10262_c0_g1_i6	2.3.2.15	29760.VIT_07s0005g03760.t01	P	GO:0003674,GO:0003824,GO:0005215,GO:0005488,GO:0005507,GO:0005575,GO:0005622,GO:0005623,GO:0005737,GO:0005829,GO:0006082,GO:0006518,GO:0006725,GO:0006790,GO:0006807,GO:0006810,GO:0006811,GO:0006812,GO:0006820,GO:0006950,GO:0006952,GO:0008150,GO:0008152,GO:0008324,GO:0008490,GO:0008509,GO:0009056,GO:0009058,GO:0009605,GO:0009607,GO:0009617,GO:0009987,GO:0010035,GO:0010038,GO:0015075,GO:0015103,GO:…	ko:K05941	-	Phytochelatin,Phytochelatin_C	1.8e-154	552.4	Glutathione gamma-glutamylcysteinyltransferase
DN10262_c0_g1	DN10262_c0_g1_i7	2.3.2.15	3988.XP_002529835.1	P	GO:0003674,GO:0003824,GO:0005215,GO:0005488,GO:0005507,GO:0005575,GO:0005622,GO:0005623,GO:0005737,GO:0005829,GO:0006082,GO:0006518,GO:0006725,GO:0006790,GO:0006807,GO:0006810,GO:0006811,GO:0006812,GO:0006820,GO:0006950,GO:0006952,GO:0008150,GO:0008152,GO:0008324,GO:0008490,GO:0008509,GO:0009056,GO:0009058,GO:0009605,GO:0009607,GO:0009617,GO:0009987,GO:0010035,GO:0010038,GO:0015075,GO:0015103,GO:…	ko:K05941	-	Phytochelatin,Phytochelatin_C	2.3e-201	708.4	Glutathione gamma-glutamylcysteinyltransferase
DN10262_c0_g1	DN10262_c0_g1_i8	2.3.2.15	4155.Migut.N02217.1.p	P	GO:0003674,GO:0003824,GO:0005215,GO:0005488,GO:0005507,GO:0005575,GO:0005622,GO:0005623,GO:0005737,GO:0005829,GO:0006082,GO:0006518,GO:0006725,GO:0006790,GO:0006807,GO:0006810,GO:0006811,GO:0006812,GO:0006820,GO:0006950,GO:0006952,GO:0008150,GO:0008152,GO:0008324,GO:0008490,GO:0008509,GO:0009056,GO:0009058,GO:0009605,GO:0009607,GO:0009617,GO:0009987,GO:0010035,GO:0010038,GO:0015075,GO:0015103,GO:…	ko:K05941	-	Phytochelatin,Phytochelatin_C	2e-34	152.5	Phytochelatin synthase
DN10263_c0_g1	DN10263_c0_g1_i1	-	3885.XP_007140699.1	S	GO:0001101,GO:0003674,GO:0003824,GO:0004842,GO:0005102,GO:0005488,GO:0005515,GO:0005575,GO:0005622,GO:0005623,GO:0005634,GO:0005737,GO:0005886,GO:0006464,GO:0006807,GO:0008150,GO:0008152,GO:0009719,GO:0009725,GO:0009737,GO:0009987,GO:0010033,GO:0016020,GO:0016567,GO:0016740,GO:0019538,GO:0019787,GO:0032446,GO:0032870,GO:0033612,GO:0033993,GO:0036211,GO:0042221,GO:0043170,GO:0043226,GO:0043227,GO:…	-	-	Arm,U-box	8.2e-16	90.1	RING-type E3 ubiquitin transferase
DN10263_c0_g1	DN10263_c0_g1_i2	-	3750.XP_008348973.1	S	GO:0001101,GO:0003674,GO:0003824,GO:0004842,GO:0005102,GO:0005488,GO:0005515,GO:0005575,GO:0005622,GO:0005623,GO:0005634,GO:0005737,GO:0005886,GO:0006464,GO:0006807,GO:0008150,GO:0008152,GO:0009719,GO:0009725,GO:0009737,GO:0009987,GO:0010033,GO:0016020,GO:0016567,GO:0016740,GO:0019538,GO:0019787,GO:0032446,GO:0032870,GO:0033612,GO:0033993,GO:0036211,GO:0042221,GO:0043170,GO:0043226,GO:0043227,GO:…	-	-	Arm,U-box	4e-150	538.1	RING-type E3 ubiquitin transferase
DN10263_c0_g1	DN10263_c0_g1_i3	-	4096.XP_009761949.1	S	GO:0001101,GO:0003674,GO:0003824,GO:0004842,GO:0005102,GO:0005488,GO:0005515,GO:0005575,GO:0005622,GO:0005623,GO:0005634,GO:0005737,GO:0005886,GO:0006464,GO:0006807,GO:0008150,GO:0008152,GO:0009719,GO:0009725,GO:0009737,GO:0009987,GO:0010033,GO:0016020,GO:0016567,GO:0016740,GO:0019538,GO:0019787,GO:0032446,GO:0032870,GO:0033612,GO:0033993,GO:0036211,GO:0042221,GO:0043170,GO:0043226,GO:0043227,GO:…	-	-	Arm,U-box	1.7e-128	466.1	RING-type E3 ubiquitin transferase
DN10263_c0_g3	DN10263_c0_g3_i1	-	4096.XP_009761949.1	S	GO:0001101,GO:0003674,GO:0003824,GO:0004842,GO:0005102,GO:0005488,GO:0005515,GO:0005575,GO:0005622,GO:0005623,GO:0005634,GO:0005737,GO:0005886,GO:0006464,GO:0006807,GO:0008150,GO:0008152,GO:0009719,GO:0009725,GO:0009737,GO:0009987,GO:0010033,GO:0016020,GO:0016567,GO:0016740,GO:0019538,GO:0019787,GO:0032446,GO:0032870,GO:0033612,GO:0033993,GO:0036211,GO:0042221,GO:0043170,GO:0043226,GO:0043227,GO:…	-	-	Arm,U-box	3.7e-171	607.8	RING-type E3 ubiquitin transferase
DN10263_c0_g3	DN10263_c0_g3_i2	-	4096.XP_009761949.1	S	GO:0001101,GO:0003674,GO:0003824,GO:0004842,GO:0005102,GO:0005488,GO:0005515,GO:0005575,GO:0005622,GO:0005623,GO:0005634,GO:0005737,GO:0005886,GO:0006464,GO:0006807,GO:0008150,GO:0008152,GO:0009719,GO:0009725,GO:0009737,GO:0009987,GO:0010033,GO:0016020,GO:0016567,GO:0016740,GO:0019538,GO:0019787,GO:0032446,GO:0032870,GO:0033612,GO:0033993,GO:0036211,GO:0042221,GO:0043170,GO:0043226,GO:0043227,GO:…	-	-	Arm,U-box	6.1e-137	493.8	RING-type E3 ubiquitin transferase
DN10266_c0_g2	DN10266_c0_g2_i2	-	29760.VIT_08s0007g03580.t01	J	-	ko:K10268	-	BACK,BTB	4e-100	371.3	BTB POZ domain-containing protein
DN10266_c0_g2	DN10266_c0_g2_i3	-	102107.XP_008241274.1	S	-	ko:K10268	-	BACK,BTB	7e-67	260.8	BTB POZ domain-containing protein
DN10266_c0_g2	DN10266_c0_g2_i7	-	29760.VIT_08s0007g03580.t01	J	-	ko:K10268	-	BACK,BTB	6e-124	451.1	BTB POZ domain-containing protein
DN10266_c0_g3	DN10266_c0_g3_i2	-	29760.VIT_16s0039g02490.t01	M	-	-	-	Scramblase	1.2e-121	443.4	Belongs to the phospholipid scramblase family
DN10266_c0_g3	DN10266_c0_g3_i5	-	29760.VIT_16s0039g02490.t01	M	-	-	-	Scramblase	2.7e-126	458.8	Belongs to the phospholipid scramblase family
DN10266_c0_g4	DN10266_c0_g4_i1	-	102107.XP_008241274.1	S	-	ko:K10268	-	BACK,BTB	6.9e-94	351.3	BTB POZ domain-containing protein
DN10266_c0_g4	DN10266_c0_g4_i2	-	102107.XP_008241274.1	S	-	ko:K10268	-	BACK,BTB	8.4e-54	216.9	BTB POZ domain-containing protein
DN10266_c0_g4	DN10266_c0_g4_i3	-	102107.XP_008241274.1	S	-	ko:K10268	-	BACK,BTB	9.2e-61	240.4	BTB POZ domain-containing protein
DN10266_c0_g4	DN10266_c0_g4_i4	-	102107.XP_008241274.1	S	-	ko:K10268	-	BACK,BTB	1e-60	240.4	BTB POZ domain-containing protein
DN10266_c0_g6	DN10266_c0_g6_i1	-	981085.XP_010100277.1	K	GO:0000981,GO:0003674,GO:0003676,GO:0003677,GO:0003700,GO:0005488,GO:0005515,GO:0005575,GO:0005622,GO:0005623,GO:0005634,GO:0006355,GO:0006357,GO:0008150,GO:0009889,GO:0010468,GO:0010556,GO:0019219,GO:0019222,GO:0031323,GO:0031326,GO:0042802,GO:0043226,GO:0043227,GO:0043229,GO:0043231,GO:0043565,GO:0044424,GO:0044464,GO:0050789,GO:0050794,GO:0051171,GO:0051252,GO:0060255,GO:0065007,GO:0080090,GO:…	-	-	Myb_DNA-bind_4	6.1e-136	490.7	Trihelix transcription factor
DN10267_c0_g2	DN10267_c0_g2_i1	2.6.1.1,2.6.1.78,2.6.1.79	4155.Migut.H02387.1.p	E	GO:0000003,GO:0003006,GO:0003674,GO:0003824,GO:0004069,GO:0005575,GO:0005622,GO:0005623,GO:0005737,GO:0006082,GO:0006520,GO:0006725,GO:0006807,GO:0007275,GO:0008150,GO:0008152,GO:0008483,GO:0008652,GO:0009058,GO:0009072,GO:0009073,GO:0009095,GO:0009507,GO:0009532,GO:0009536,GO:0009570,GO:0009790,GO:0009791,GO:0009793,GO:0009987,GO:0010154,GO:0016053,GO:0016740,GO:0016769,GO:0019438,GO:0019752,GO:…	ko:K15849	ko00350,ko00360,ko00400,ko00950,ko00960,ko01100,ko01110,ko01130,ko01230,map00350,map00360,map00400,map00950,map00960,map01100,map01110,map01130,map01230	Aminotran_1_2	2.3e-204	718.4	Aminotransferase class I and II
DN1026_c0_g1	DN1026_c0_g1_i3	3.5.1.121	4155.Migut.B01364.1.p	S	-	ko:K14662	-	N_Asn_amidohyd	6.9e-44	183.7	N-terminal asparagine amidohydrolase
DN1026_c0_g1	DN1026_c0_g1_i7	3.5.1.121	4113.PGSC0003DMT400016150	S	-	ko:K14662	-	N_Asn_amidohyd	9.4e-112	410.2	N-terminal asparagine amidohydrolase
DN1026_c1_g1	DN1026_c1_g1_i1	6.3.5.4	3641.EOX92113	E	GO:0003674,GO:0003824,GO:0004066,GO:0005488,GO:0005515,GO:0005575,GO:0005622,GO:0005623,GO:0005737,GO:0005829,GO:0005911,GO:0006082,GO:0006520,GO:0006528,GO:0006529,GO:0006807,GO:0006950,GO:0006970,GO:0006972,GO:0008150,GO:0008152,GO:0008652,GO:0009058,GO:0009066,GO:0009067,GO:0009314,GO:0009416,GO:0009506,GO:0009628,GO:0009642,GO:0009646,GO:0009651,GO:0009987,GO:0016053,GO:0016874,GO:0016879,GO:…	ko:K01953	ko00250,ko01100,ko01110,map00250,map01100,map01110	Asn_synthase,GATase_7	2.4e-229	801.2	asparagine synthetase
DN1026_c1_g1	DN1026_c1_g1_i2	6.3.5.4	981085.XP_010087589.1	E	GO:0003674,GO:0003824,GO:0004066,GO:0005488,GO:0005515,GO:0005575,GO:0005622,GO:0005623,GO:0005737,GO:0005829,GO:0005911,GO:0006082,GO:0006520,GO:0006528,GO:0006529,GO:0006807,GO:0006950,GO:0006970,GO:0006972,GO:0008150,GO:0008152,GO:0008652,GO:0009058,GO:0009066,GO:0009067,GO:0009314,GO:0009416,GO:0009506,GO:0009628,GO:0009642,GO:0009646,GO:0009651,GO:0009987,GO:0016053,GO:0016874,GO:0016879,GO:…	ko:K01953	ko00250,ko01100,ko01110,map00250,map01100,map01110	Asn_synthase,GATase_7	7.4e-308	1062.4	Asparagine synthetase
DN1026_c1_g1	DN1026_c1_g1_i4	6.3.5.4	981085.XP_010087589.1	E	GO:0003674,GO:0003824,GO:0004066,GO:0005488,GO:0005515,GO:0005575,GO:0005622,GO:0005623,GO:0005737,GO:0005829,GO:0005911,GO:0006082,GO:0006520,GO:0006528,GO:0006529,GO:0006807,GO:0006950,GO:0006970,GO:0006972,GO:0008150,GO:0008152,GO:0008652,GO:0009058,GO:0009066,GO:0009067,GO:0009314,GO:0009416,GO:0009506,GO:0009628,GO:0009642,GO:0009646,GO:0009651,GO:0009987,GO:0016053,GO:0016874,GO:0016879,GO:…	ko:K01953	ko00250,ko01100,ko01110,map00250,map01100,map01110	Asn_synthase,GATase_7	2.4e-281	974.2	Asparagine synthetase
DN1026_c1_g1	DN1026_c1_g1_i7	6.3.5.4	4098.XP_009617044.1	E	GO:0003674,GO:0003824,GO:0004066,GO:0005488,GO:0005515,GO:0005575,GO:0005622,GO:0005623,GO:0005737,GO:0005829,GO:0005911,GO:0006082,GO:0006520,GO:0006528,GO:0006529,GO:0006807,GO:0006950,GO:0006970,GO:0006972,GO:0008150,GO:0008152,GO:0008652,GO:0009058,GO:0009066,GO:0009067,GO:0009314,GO:0009416,GO:0009506,GO:0009628,GO:0009642,GO:0009646,GO:0009651,GO:0009987,GO:0016053,GO:0016874,GO:0016879,GO:…	ko:K01953	ko00250,ko01100,ko01110,map00250,map01100,map01110	Asn_synthase,GATase_7	2.5e-33	147.9	Glutamine amidotransferase domain
DN10270_c0_g1	DN10270_c0_g1_i1	-	3885.XP_007154690.1	P	GO:0000323,GO:0001666,GO:0003674,GO:0005215,GO:0005575,GO:0005622,GO:0005623,GO:0005737,GO:0005773,GO:0005783,GO:0005886,GO:0006810,GO:0006950,GO:0008150,GO:0009605,GO:0009606,GO:0009628,GO:0009629,GO:0009630,GO:0009719,GO:0009723,GO:0009725,GO:0009733,GO:0009743,GO:0009746,GO:0009749,GO:0009914,GO:0009921,GO:0009925,GO:0009926,GO:0009958,GO:0009966,GO:0010033,GO:0010252,GO:0010315,GO:0010329,GO:…	ko:K13947	-	Mem_trans	4.5e-57	228	May act as a component of the auxin efflux carrier
DN10270_c0_g1	DN10270_c0_g1_i3	-	3885.XP_007154690.1	P	GO:0000323,GO:0001666,GO:0003674,GO:0005215,GO:0005575,GO:0005622,GO:0005623,GO:0005737,GO:0005773,GO:0005783,GO:0005886,GO:0006810,GO:0006950,GO:0008150,GO:0009605,GO:0009606,GO:0009628,GO:0009629,GO:0009630,GO:0009719,GO:0009723,GO:0009725,GO:0009733,GO:0009743,GO:0009746,GO:0009749,GO:0009914,GO:0009921,GO:0009925,GO:0009926,GO:0009958,GO:0009966,GO:0010033,GO:0010252,GO:0010315,GO:0010329,GO:…	ko:K13947	-	Mem_trans	7.1e-106	390.6	May act as a component of the auxin efflux carrier
DN10271_c0_g1	DN10271_c0_g1_i1	-	225117.XP_009377995.1	K	GO:0000976,GO:0000987,GO:0001067,GO:0003674,GO:0003676,GO:0003677,GO:0003690,GO:0003700,GO:0005488,GO:0005575,GO:0005622,GO:0005623,GO:0005634,GO:0006355,GO:0008150,GO:0009653,GO:0009889,GO:0010468,GO:0010556,GO:0019219,GO:0019222,GO:0031323,GO:0031326,GO:0032502,GO:0043226,GO:0043227,GO:0043229,GO:0043231,GO:0043565,GO:0044212,GO:0044424,GO:0044464,GO:0048856,GO:0050789,GO:0050794,GO:0051171,GO:…	-	-	TCP	1.8e-74	286.2	transcription factor
DN10274_c0_g1	DN10274_c0_g1_i1	-	29760.VIT_00s0652g00030.t01	Z	GO:0000226,GO:0000278,GO:0000280,GO:0000281,GO:0000775,GO:0000776,GO:0000910,GO:0000911,GO:0000919,GO:0000922,GO:0003674,GO:0005488,GO:0005515,GO:0005575,GO:0005622,GO:0005623,GO:0005694,GO:0005737,GO:0005819,GO:0005856,GO:0005874,GO:0005911,GO:0005938,GO:0006996,GO:0007010,GO:0007017,GO:0007049,GO:0007051,GO:0007163,GO:0008017,GO:0008092,GO:0008150,GO:0009506,GO:0009524,GO:0009574,GO:0009832,GO:…	ko:K16803	-	CLASP_N	9.2e-233	812.8	establishment or maintenance of cytoskeleton polarity
DN10274_c0_g1	DN10274_c0_g1_i8	-	29760.VIT_00s0652g00030.t01	Z	GO:0000226,GO:0000278,GO:0000280,GO:0000281,GO:0000775,GO:0000776,GO:0000910,GO:0000911,GO:0000919,GO:0000922,GO:0003674,GO:0005488,GO:0005515,GO:0005575,GO:0005622,GO:0005623,GO:0005694,GO:0005737,GO:0005819,GO:0005856,GO:0005874,GO:0005911,GO:0005938,GO:0006996,GO:0007010,GO:0007017,GO:0007049,GO:0007051,GO:0007163,GO:0008017,GO:0008092,GO:0008150,GO:0009506,GO:0009524,GO:0009574,GO:0009832,GO:…	ko:K16803	-	CLASP_N	0	1331.6	establishment or maintenance of cytoskeleton polarity
DN10274_c0_g2	DN10274_c0_g2_i1	-	29760.VIT_10s0116g00490.t01	Z	-	ko:K16803	-	CLASP_N,HEAT	5.5e-60	236.9	establishment or maintenance of cytoskeleton polarity
DN10274_c0_g2	DN10274_c0_g2_i2	-	4096.XP_009803680.1	Z	GO:0000226,GO:0000278,GO:0000280,GO:0000281,GO:0000775,GO:0000776,GO:0000910,GO:0000911,GO:0000919,GO:0000922,GO:0003674,GO:0005488,GO:0005515,GO:0005575,GO:0005622,GO:0005623,GO:0005694,GO:0005737,GO:0005819,GO:0005856,GO:0005874,GO:0005911,GO:0005938,GO:0006996,GO:0007010,GO:0007017,GO:0007049,GO:0007051,GO:0007163,GO:0008017,GO:0008092,GO:0008150,GO:0009506,GO:0009524,GO:0009574,GO:0009832,GO:…	ko:K16803	-	CLASP_N	0	1845.9	CLASP N terminal
DN10275_c0_g2	DN10275_c0_g2_i2	-	3885.XP_007159382.1	J	GO:0003674,GO:0003676,GO:0003723,GO:0003735,GO:0005198,GO:0005488,GO:0005575,GO:0005622,GO:0005623,GO:0005737,GO:0005829,GO:0005840,GO:0006412,GO:0006518,GO:0006807,GO:0008150,GO:0008152,GO:0009058,GO:0009059,GO:0009987,GO:0010467,GO:0015934,GO:0016043,GO:0019538,GO:0022607,GO:0022613,GO:0022618,GO:0022625,GO:0022626,GO:0032991,GO:0034622,GO:0034641,GO:0034645,GO:0043043,GO:0043170,GO:0043226,GO:…	ko:K02923	ko03010,map03010	Ribosomal_L38e	6.1e-30	136.7	Belongs to the eukaryotic ribosomal protein eL38 family
DN10276_c0_g1	DN10276_c0_g1_i1	-	3694.POPTR_0012s00270.1	KL	-	-	-	DUF4283,RVT_1,RVT_3,zf-RVT	2.2e-17	96.3	ribonuclease H protein At1g65750
DN10276_c0_g1	DN10276_c0_g1_i2	-	3694.POPTR_0012s00270.1	KL	-	-	-	DUF4283,RVT_1,RVT_3,zf-RVT	1.8e-17	96.3	ribonuclease H protein At1g65750
DN10277_c0_g1	DN10277_c0_g1_i1	1.14.14.19,1.14.14.32,1.14.14.43,1.14.14.45	3988.XP_002510500.1	Q	GO:0000162,GO:0002376,GO:0003674,GO:0003824,GO:0004497,GO:0005575,GO:0005622,GO:0005623,GO:0005737,GO:0005739,GO:0005783,GO:0005886,GO:0006082,GO:0006520,GO:0006568,GO:0006576,GO:0006586,GO:0006725,GO:0006790,GO:0006807,GO:0006950,GO:0006952,GO:0006955,GO:0007275,GO:0008150,GO:0008152,GO:0008652,GO:0009058,GO:0009072,GO:0009073,GO:0009308,GO:0009309,GO:0009314,GO:0009416,GO:0009605,GO:0009607,GO:…	ko:K00512,ko:K11818,ko:K12156	ko00140,ko00380,ko00966,ko01100,ko01110,ko01210,ko04913,ko04917,ko04927,ko04934,map00140,map00380,map00966,map01100,map01110,map01210,map04913,map04917,map04927,map04934	p450	1.2e-152	546.6	Belongs to the cytochrome P450 family
DN10277_c0_g1	DN10277_c0_g1_i3	1.14.14.19,1.14.14.32,1.14.14.43,1.14.14.45	3988.XP_002510500.1	Q	GO:0000162,GO:0002376,GO:0003674,GO:0003824,GO:0004497,GO:0005575,GO:0005622,GO:0005623,GO:0005737,GO:0005739,GO:0005783,GO:0005886,GO:0006082,GO:0006520,GO:0006568,GO:0006576,GO:0006586,GO:0006725,GO:0006790,GO:0006807,GO:0006950,GO:0006952,GO:0006955,GO:0007275,GO:0008150,GO:0008152,GO:0008652,GO:0009058,GO:0009072,GO:0009073,GO:0009308,GO:0009309,GO:0009314,GO:0009416,GO:0009605,GO:0009607,GO:…	ko:K00512,ko:K11818,ko:K12156	ko00140,ko00380,ko00966,ko01100,ko01110,ko01210,ko04913,ko04917,ko04927,ko04934,map00140,map00380,map00966,map01100,map01110,map01210,map04913,map04917,map04927,map04934	p450	5.8e-150	537.7	Belongs to the cytochrome P450 family
DN10277_c0_g1	DN10277_c0_g1_i4	1.14.14.19,1.14.14.32,1.14.14.43,1.14.14.45	29760.VIT_18s0001g13820.t01	Q	GO:0000162,GO:0002376,GO:0003674,GO:0003824,GO:0004497,GO:0005575,GO:0005622,GO:0005623,GO:0005737,GO:0005739,GO:0005783,GO:0005886,GO:0006082,GO:0006520,GO:0006568,GO:0006576,GO:0006586,GO:0006725,GO:0006790,GO:0006807,GO:0006950,GO:0006952,GO:0006955,GO:0007275,GO:0008150,GO:0008152,GO:0008652,GO:0009058,GO:0009072,GO:0009073,GO:0009308,GO:0009309,GO:0009314,GO:0009416,GO:0009605,GO:0009607,GO:…	ko:K00512,ko:K11818,ko:K12156	ko00140,ko00380,ko00966,ko01100,ko01110,ko01210,ko04913,ko04917,ko04927,ko04934,map00140,map00380,map00966,map01100,map01110,map01210,map04913,map04917,map04927,map04934	p450	4.1e-148	531.6	Belongs to the cytochrome P450 family
DN10277_c0_g1	DN10277_c0_g1_i5	1.14.14.19,1.14.14.32,1.14.14.43,1.14.14.45	3988.XP_002510500.1	Q	GO:0000162,GO:0002376,GO:0003674,GO:0003824,GO:0004497,GO:0005575,GO:0005622,GO:0005623,GO:0005737,GO:0005739,GO:0005783,GO:0005886,GO:0006082,GO:0006520,GO:0006568,GO:0006576,GO:0006586,GO:0006725,GO:0006790,GO:0006807,GO:0006950,GO:0006952,GO:0006955,GO:0007275,GO:0008150,GO:0008152,GO:0008652,GO:0009058,GO:0009072,GO:0009073,GO:0009308,GO:0009309,GO:0009314,GO:0009416,GO:0009605,GO:0009607,GO:…	ko:K00512,ko:K11818,ko:K12156	ko00140,ko00380,ko00966,ko01100,ko01110,ko01210,ko04913,ko04917,ko04927,ko04934,map00140,map00380,map00966,map01100,map01110,map01210,map04913,map04917,map04927,map04934	p450	9.9e-73	280.4	Belongs to the cytochrome P450 family
DN10277_c0_g2	DN10277_c0_g2_i1	-	4096.XP_009785214.1	P	-	-	-	DUF2470,Putative_PNPOx,Pyrid_oxidase_2	1.8e-56	225.3	Protein of unknown function (DUF2470)
DN10277_c0_g2	DN10277_c0_g2_i2	-	4096.XP_009785214.1	P	-	-	-	DUF2470,Putative_PNPOx,Pyrid_oxidase_2	5.1e-78	297.4	Protein of unknown function (DUF2470)
DN10277_c0_g2	DN10277_c0_g2_i3	-	4096.XP_009785214.1	P	-	-	-	DUF2470,Putative_PNPOx,Pyrid_oxidase_2	5.9e-117	427.2	Protein of unknown function (DUF2470)
DN10277_c0_g2	DN10277_c0_g2_i6	-	3885.XP_007161948.1	P	-	-	-	DUF2470,Putative_PNPOx,Pyrid_oxidase_2	7.2e-52	209.9	Protein of unknown function (DUF2470)
DN10277_c0_g2	DN10277_c0_g2_i7	-	3885.XP_007161948.1	P	-	-	-	DUF2470,Putative_PNPOx,Pyrid_oxidase_2	7.2e-52	209.9	Protein of unknown function (DUF2470)
DN10277_c0_g3	DN10277_c0_g3_i1	-	4096.XP_009785214.1	P	-	-	-	DUF2470,Putative_PNPOx,Pyrid_oxidase_2	5.8e-117	427.6	Protein of unknown function (DUF2470)
DN10277_c0_g3	DN10277_c0_g3_i2	-	4096.XP_009785214.1	P	-	-	-	DUF2470,Putative_PNPOx,Pyrid_oxidase_2	6.2e-74	284.3	Protein of unknown function (DUF2470)
DN10277_c0_g3	DN10277_c0_g3_i4	-	4096.XP_009785214.1	P	-	-	-	DUF2470,Putative_PNPOx,Pyrid_oxidase_2	1.5e-123	449.5	Protein of unknown function (DUF2470)
DN1027_c0_g1	DN1027_c0_g1_i1	-	4113.PGSC0003DMT400063981	Q	GO:0000166,GO:0003674,GO:0003824,GO:0004312,GO:0004316,GO:0005488,GO:0005575,GO:0005622,GO:0005623,GO:0005737,GO:0005829,GO:0006082,GO:0006575,GO:0006629,GO:0006631,GO:0006633,GO:0006725,GO:0006732,GO:0006760,GO:0006807,GO:0008150,GO:0008152,GO:0008610,GO:0009058,GO:0009987,GO:0016053,GO:0016491,GO:0016614,GO:0016616,GO:0016740,GO:0016746,GO:0016747,GO:0019752,GO:0030497,GO:0032787,GO:0034641,GO:…	-	-	adh_short	6.9e-48	196.4	Belongs to the short-chain dehydrogenases reductases (SDR) family
DN1027_c0_g1	DN1027_c0_g1_i2	-	4098.XP_009618446.1	Q	GO:0000166,GO:0003674,GO:0003824,GO:0004312,GO:0004316,GO:0005488,GO:0005575,GO:0005622,GO:0005623,GO:0005737,GO:0005829,GO:0006082,GO:0006575,GO:0006629,GO:0006631,GO:0006633,GO:0006725,GO:0006732,GO:0006760,GO:0006807,GO:0008150,GO:0008152,GO:0008610,GO:0009058,GO:0009987,GO:0016053,GO:0016491,GO:0016614,GO:0016616,GO:0016740,GO:0016746,GO:0016747,GO:0019752,GO:0030497,GO:0032787,GO:0034641,GO:…	-	-	adh_short	3e-99	368.2	Belongs to the short-chain dehydrogenases reductases (SDR) family
DN10284_c0_g1	DN10284_c0_g1_i3	-	264402.Cagra.0712s0007.1.p	S	-	ko:K14404	ko03015,ko05164,map03015,map05164	NUFIP1	4.9e-32	146	Nuclear fragile X mental retardation-interacting protein 1 (NUFIP1)
DN10286_c1_g1	DN10286_c1_g1_i12	6.2.1.3	4155.Migut.D00057.1.p	I	GO:0001676,GO:0003674,GO:0003824,GO:0004467,GO:0005575,GO:0005622,GO:0005623,GO:0005737,GO:0005783,GO:0006082,GO:0006629,GO:0006631,GO:0008150,GO:0008152,GO:0009058,GO:0009059,GO:0009987,GO:0010025,GO:0010143,GO:0010166,GO:0012505,GO:0015645,GO:0016405,GO:0016874,GO:0016877,GO:0016878,GO:0019752,GO:0031957,GO:0032787,GO:0043170,GO:0043226,GO:0043227,GO:0043229,GO:0043231,GO:0043436,GO:0044237,GO:…	ko:K01897	ko00061,ko00071,ko01100,ko01212,ko02024,ko03320,ko04146,ko04216,ko04714,ko04920,map00061,map00071,map01100,map01212,map02024,map03320,map04146,map04216,map04714,map04920	AMP-binding	7.8e-196	689.9	AMP-binding enzyme
DN10286_c1_g1	DN10286_c1_g1_i4	6.2.1.3	4155.Migut.D00057.1.p	I	GO:0001676,GO:0003674,GO:0003824,GO:0004467,GO:0005575,GO:0005622,GO:0005623,GO:0005737,GO:0005783,GO:0006082,GO:0006629,GO:0006631,GO:0008150,GO:0008152,GO:0009058,GO:0009059,GO:0009987,GO:0010025,GO:0010143,GO:0010166,GO:0012505,GO:0015645,GO:0016405,GO:0016874,GO:0016877,GO:0016878,GO:0019752,GO:0031957,GO:0032787,GO:0043170,GO:0043226,GO:0043227,GO:0043229,GO:0043231,GO:0043436,GO:0044237,GO:…	ko:K01897	ko00061,ko00071,ko01100,ko01212,ko02024,ko03320,ko04146,ko04216,ko04714,ko04920,map00061,map00071,map01100,map01212,map02024,map03320,map04146,map04216,map04714,map04920	AMP-binding	5.3e-206	723.8	AMP-binding enzyme
DN10286_c1_g1	DN10286_c1_g1_i8	6.2.1.3	4155.Migut.D00057.1.p	I	GO:0001676,GO:0003674,GO:0003824,GO:0004467,GO:0005575,GO:0005622,GO:0005623,GO:0005737,GO:0005783,GO:0006082,GO:0006629,GO:0006631,GO:0008150,GO:0008152,GO:0009058,GO:0009059,GO:0009987,GO:0010025,GO:0010143,GO:0010166,GO:0012505,GO:0015645,GO:0016405,GO:0016874,GO:0016877,GO:0016878,GO:0019752,GO:0031957,GO:0032787,GO:0043170,GO:0043226,GO:0043227,GO:0043229,GO:0043231,GO:0043436,GO:0044237,GO:…	ko:K01897	ko00061,ko00071,ko01100,ko01212,ko02024,ko03320,ko04146,ko04216,ko04714,ko04920,map00061,map00071,map01100,map01212,map02024,map03320,map04146,map04216,map04714,map04920	AMP-binding	1.6e-118	432.6	AMP-binding enzyme
DN10286_c1_g1	DN10286_c1_g1_i9	6.2.1.3	4155.Migut.D00057.1.p	I	GO:0001676,GO:0003674,GO:0003824,GO:0004467,GO:0005575,GO:0005622,GO:0005623,GO:0005737,GO:0005783,GO:0006082,GO:0006629,GO:0006631,GO:0008150,GO:0008152,GO:0009058,GO:0009059,GO:0009987,GO:0010025,GO:0010143,GO:0010166,GO:0012505,GO:0015645,GO:0016405,GO:0016874,GO:0016877,GO:0016878,GO:0019752,GO:0031957,GO:0032787,GO:0043170,GO:0043226,GO:0043227,GO:0043229,GO:0043231,GO:0043436,GO:0044237,GO:…	ko:K01897	ko00061,ko00071,ko01100,ko01212,ko02024,ko03320,ko04146,ko04216,ko04714,ko04920,map00061,map00071,map01100,map01212,map02024,map03320,map04146,map04216,map04714,map04920	AMP-binding	1.7e-209	735.3	AMP-binding enzyme
DN10287_c0_g1	DN10287_c0_g1_i1	2.4.1.184	29760.VIT_05s0077g00550.t01	G	GO:0003674,GO:0003824,GO:0004553,GO:0005575,GO:0005622,GO:0005623,GO:0005737,GO:0006950,GO:0008150,GO:0008152,GO:0008378,GO:0008422,GO:0009266,GO:0009409,GO:0009507,GO:0009526,GO:0009527,GO:0009536,GO:0009628,GO:0009707,GO:0009941,GO:0015926,GO:0016020,GO:0016021,GO:0016740,GO:0016757,GO:0016758,GO:0016787,GO:0016798,GO:0019867,GO:0031090,GO:0031224,GO:0031300,GO:0031301,GO:0031350,GO:0031351,GO:…	ko:K21362	ko00561,map00561	Glyco_hydro_1	6.5e-215	753.4	Belongs to the glycosyl hydrolase 1 family
DN10287_c0_g1	DN10287_c0_g1_i4	2.4.1.184	3983.cassava4.1_003404m	G	GO:0003674,GO:0003824,GO:0004553,GO:0005575,GO:0005622,GO:0005623,GO:0005737,GO:0006950,GO:0008150,GO:0008152,GO:0008378,GO:0008422,GO:0009266,GO:0009409,GO:0009507,GO:0009526,GO:0009527,GO:0009536,GO:0009628,GO:0009707,GO:0009941,GO:0015926,GO:0016020,GO:0016021,GO:0016740,GO:0016757,GO:0016758,GO:0016787,GO:0016798,GO:0019867,GO:0031090,GO:0031224,GO:0031300,GO:0031301,GO:0031350,GO:0031351,GO:…	ko:K21362	ko00561,map00561	Glyco_hydro_1	1e-148	533.1	Belongs to the glycosyl hydrolase 1 family
DN10287_c0_g1	DN10287_c0_g1_i5	2.4.1.184	3983.cassava4.1_003404m	G	GO:0003674,GO:0003824,GO:0004553,GO:0005575,GO:0005622,GO:0005623,GO:0005737,GO:0006950,GO:0008150,GO:0008152,GO:0008378,GO:0008422,GO:0009266,GO:0009409,GO:0009507,GO:0009526,GO:0009527,GO:0009536,GO:0009628,GO:0009707,GO:0009941,GO:0015926,GO:0016020,GO:0016021,GO:0016740,GO:0016757,GO:0016758,GO:0016787,GO:0016798,GO:0019867,GO:0031090,GO:0031224,GO:0031300,GO:0031301,GO:0031350,GO:0031351,GO:…	ko:K21362	ko00561,map00561	Glyco_hydro_1	4.8e-287	993.4	Belongs to the glycosyl hydrolase 1 family
DN10287_c0_g2	DN10287_c0_g2_i1	-	3983.cassava4.1_023163m	L	-	-	-	RVT_2,Retrotran_gag_2,Retrotran_gag_3	7.3e-20	103.2	gag-polypeptide of LTR copia-type
DN10287_c0_g2	DN10287_c0_g2_i2	-	50452.A0A087HSL5	K	-	-	-	RVT_2,Retrotran_gag_2,gag_pre-integrs,rve	5.2e-84	317.8	cysteine-rich RLK (RECEPTOR-like protein kinase) 8
DN10287_c0_g2	DN10287_c0_g2_i4	-	3711.Bra015746.1-P	L	-	-	-	RVT_2,Retrotran_gag_2,gag_pre-integrs,rve	6.2e-157	560.8	cysteine-rich RLK (RECEPTOR-like protein kinase) 8
DN10287_c0_g2	DN10287_c0_g2_i5	-	3711.Bra015746.1-P	L	-	-	-	RVT_2,Retrotran_gag_2,gag_pre-integrs,rve	6.2e-157	560.8	cysteine-rich RLK (RECEPTOR-like protein kinase) 8
DN10287_c0_g2	DN10287_c0_g2_i6	-	50452.A0A087HSL5	K	-	-	-	RVT_2,Retrotran_gag_2,gag_pre-integrs,rve	5.2e-84	317.8	cysteine-rich RLK (RECEPTOR-like protein kinase) 8
DN10287_c0_g2	DN10287_c0_g2_i7	-	3983.cassava4.1_023163m	L	-	-	-	RVT_2,Retrotran_gag_2,Retrotran_gag_3	7.3e-20	103.2	gag-polypeptide of LTR copia-type
DN10287_c0_g3	DN10287_c0_g3_i1	-	50452.A0A087HSL5	K	-	-	-	RVT_2,Retrotran_gag_2,gag_pre-integrs,rve	4.8e-95	355.1	cysteine-rich RLK (RECEPTOR-like protein kinase) 8
DN10287_c0_g5	DN10287_c0_g5_i1	-	3712.Bo7g056290.1	L	-	-	-	RVT_2,Retrotran_gag_3	1.5e-28	132.1	Reverse transcriptase (RNA-dependent DNA polymerase)
DN10287_c0_g6	DN10287_c0_g6_i1	-	3711.Bra015746.1-P	L	-	-	-	RVT_2,Retrotran_gag_2,gag_pre-integrs,rve	2.4e-119	435.6	cysteine-rich RLK (RECEPTOR-like protein kinase) 8
DN10289_c0_g1	DN10289_c0_g1_i1	-	4432.XP_010278525.1	K	GO:0001067,GO:0003674,GO:0003676,GO:0003677,GO:0003700,GO:0005488,GO:0006082,GO:0006355,GO:0006790,GO:0006807,GO:0006950,GO:0006952,GO:0008150,GO:0008152,GO:0009605,GO:0009607,GO:0009620,GO:0009889,GO:0009987,GO:0010468,GO:0010556,GO:0016143,GO:0019219,GO:0019222,GO:0019748,GO:0019757,GO:0019760,GO:0031323,GO:0031326,GO:0043207,GO:0043436,GO:0043565,GO:0044212,GO:0044237,GO:0044281,GO:0050789,GO:…	-	-	AP2	5.5e-42	177.6	ethylene-responsive transcription factor
DN1028_c0_g1	DN1028_c0_g1_i1	-	3694.POPTR_0010s15970.1	K	GO:0000981,GO:0000988,GO:0000989,GO:0001067,GO:0001076,GO:0001101,GO:0001134,GO:0001135,GO:0003674,GO:0003676,GO:0003677,GO:0003700,GO:0005488,GO:0005575,GO:0005622,GO:0005623,GO:0005634,GO:0006355,GO:0006357,GO:0006950,GO:0006970,GO:0008150,GO:0009605,GO:0009607,GO:0009620,GO:0009628,GO:0009651,GO:0009719,GO:0009723,GO:0009725,GO:0009737,GO:0009753,GO:0009889,GO:0009987,GO:0010033,GO:0010468,GO:…	ko:K09422	-	Myb_DNA-binding	2.2e-24	119	Transcription factor
DN1028_c0_g1	DN1028_c0_g1_i2	-	3694.POPTR_0010s15970.1	K	GO:0000981,GO:0000988,GO:0000989,GO:0001067,GO:0001076,GO:0001101,GO:0001134,GO:0001135,GO:0003674,GO:0003676,GO:0003677,GO:0003700,GO:0005488,GO:0005575,GO:0005622,GO:0005623,GO:0005634,GO:0006355,GO:0006357,GO:0006950,GO:0006970,GO:0008150,GO:0009605,GO:0009607,GO:0009620,GO:0009628,GO:0009651,GO:0009719,GO:0009723,GO:0009725,GO:0009737,GO:0009753,GO:0009889,GO:0009987,GO:0010033,GO:0010468,GO:…	ko:K09422	-	Myb_DNA-binding	9.5e-98	363.6	Transcription factor
DN1028_c0_g1	DN1028_c0_g1_i3	-	3694.POPTR_0010s15970.1	K	GO:0000981,GO:0000988,GO:0000989,GO:0001067,GO:0001076,GO:0001101,GO:0001134,GO:0001135,GO:0003674,GO:0003676,GO:0003677,GO:0003700,GO:0005488,GO:0005575,GO:0005622,GO:0005623,GO:0005634,GO:0006355,GO:0006357,GO:0006950,GO:0006970,GO:0008150,GO:0009605,GO:0009607,GO:0009620,GO:0009628,GO:0009651,GO:0009719,GO:0009723,GO:0009725,GO:0009737,GO:0009753,GO:0009889,GO:0009987,GO:0010033,GO:0010468,GO:…	ko:K09422	-	Myb_DNA-binding	2.2e-24	119	Transcription factor
DN10290_c0_g1	DN10290_c0_g1_i1	-	29760.VIT_00s0299g00100.t01	K	GO:0000003,GO:0000902,GO:0003006,GO:0003674,GO:0003676,GO:0003677,GO:0003700,GO:0005488,GO:0005515,GO:0005575,GO:0005622,GO:0005623,GO:0005634,GO:0006355,GO:0007154,GO:0007165,GO:0007275,GO:0008150,GO:0008283,GO:0009314,GO:0009416,GO:0009628,GO:0009639,GO:0009641,GO:0009653,GO:0009719,GO:0009725,GO:0009733,GO:0009734,GO:0009735,GO:0009755,GO:0009791,GO:0009826,GO:0009888,GO:0009889,GO:0009890,GO:…	ko:K09338	-	HALZ,HD-ZIP_N,Homeobox	7.8e-102	377.1	Homeobox-leucine zipper protein
DN10290_c0_g1	DN10290_c0_g1_i3	-	225117.XP_009342095.1	K	GO:0000003,GO:0000902,GO:0003006,GO:0003674,GO:0003676,GO:0003677,GO:0003700,GO:0005488,GO:0005515,GO:0005575,GO:0005622,GO:0005623,GO:0005634,GO:0006355,GO:0007154,GO:0007165,GO:0007275,GO:0008150,GO:0008283,GO:0009314,GO:0009416,GO:0009628,GO:0009639,GO:0009641,GO:0009653,GO:0009719,GO:0009725,GO:0009733,GO:0009734,GO:0009735,GO:0009755,GO:0009791,GO:0009826,GO:0009888,GO:0009889,GO:0009890,GO:…	ko:K09338	-	HALZ,HD-ZIP_N,Homeobox	2.9e-45	188.3	Homeobox-leucine zipper protein
DN10290_c0_g1	DN10290_c0_g1_i6	-	225117.XP_009342095.1	K	GO:0000003,GO:0000902,GO:0003006,GO:0003674,GO:0003676,GO:0003677,GO:0003700,GO:0005488,GO:0005515,GO:0005575,GO:0005622,GO:0005623,GO:0005634,GO:0006355,GO:0007154,GO:0007165,GO:0007275,GO:0008150,GO:0008283,GO:0009314,GO:0009416,GO:0009628,GO:0009639,GO:0009641,GO:0009653,GO:0009719,GO:0009725,GO:0009733,GO:0009734,GO:0009735,GO:0009755,GO:0009791,GO:0009826,GO:0009888,GO:0009889,GO:0009890,GO:…	ko:K09338	-	HALZ,HD-ZIP_N,Homeobox	1.9e-59	235.7	Homeobox-leucine zipper protein
DN10293_c0_g1	DN10293_c0_g1_i1	-	4098.XP_009628450.1	S	GO:0003674,GO:0003676,GO:0003723,GO:0003824,GO:0004518,GO:0004519,GO:0005488,GO:0005575,GO:0005622,GO:0005623,GO:0006139,GO:0006725,GO:0006807,GO:0008150,GO:0008152,GO:0009451,GO:0009987,GO:0016070,GO:0016787,GO:0016788,GO:0034641,GO:0043170,GO:0043226,GO:0043227,GO:0043229,GO:0043231,GO:0043412,GO:0044237,GO:0044238,GO:0044424,GO:0044464,GO:0046483,GO:0071704,GO:0090304,GO:0090305,GO:0097159,GO:…	ko:K17964	-	PPR,PPR_1,PPR_2,PPR_3	3e-58	233.8	Pentatricopeptide repeat-containing protein
DN10293_c0_g1	DN10293_c0_g1_i2	-	4098.XP_009628450.1	S	GO:0003674,GO:0003676,GO:0003723,GO:0003824,GO:0004518,GO:0004519,GO:0005488,GO:0005575,GO:0005622,GO:0005623,GO:0006139,GO:0006725,GO:0006807,GO:0008150,GO:0008152,GO:0009451,GO:0009987,GO:0016070,GO:0016787,GO:0016788,GO:0034641,GO:0043170,GO:0043226,GO:0043227,GO:0043229,GO:0043231,GO:0043412,GO:0044237,GO:0044238,GO:0044424,GO:0044464,GO:0046483,GO:0071704,GO:0090304,GO:0090305,GO:0097159,GO:…	ko:K17964	-	PPR,PPR_1,PPR_2,PPR_3	3e-58	233.8	Pentatricopeptide repeat-containing protein
DN10297_c0_g1	DN10297_c0_g1_i1	3.5.4.33	4006.Lus10034402	F	GO:0002097,GO:0002100,GO:0003674,GO:0003824,GO:0004000,GO:0005575,GO:0005622,GO:0005623,GO:0005737,GO:0005886,GO:0006139,GO:0006382,GO:0006396,GO:0006399,GO:0006400,GO:0006725,GO:0006807,GO:0008033,GO:0008150,GO:0008152,GO:0008251,GO:0009451,GO:0009507,GO:0009536,GO:0009987,GO:0010467,GO:0016020,GO:0016070,GO:0016553,GO:0016787,GO:0016810,GO:0016814,GO:0019239,GO:0034470,GO:0034641,GO:0034660,GO:…	ko:K11991	-	MafB19-deam,dCMP_cyt_deam_1	1.4e-97	364.4	tRNA(Adenine(34)) deaminase
DN10299_c0_g1	DN10299_c0_g1_i1	-	4155.Migut.D00402.1.p	Z	-	ko:K10357	-	DIL,IQ,Myosin_N,Myosin_head	0	1375.5	Belongs to the TRAFAC class myosin-kinesin ATPase superfamily. Myosin family
DN10299_c0_g1	DN10299_c0_g1_i10	-	4113.PGSC0003DMT400028274	Z	-	ko:K10357	-	DIL,IQ,Myosin_N,Myosin_head	1.7e-14	87.8	Belongs to the TRAFAC class myosin-kinesin ATPase superfamily. Myosin family
DN10299_c0_g1	DN10299_c0_g1_i11	-	4113.PGSC0003DMT400028274	Z	-	ko:K10357	-	DIL,IQ,Myosin_N,Myosin_head	1.7e-14	87.8	Belongs to the TRAFAC class myosin-kinesin ATPase superfamily. Myosin family
DN10299_c0_g1	DN10299_c0_g1_i12	-	3712.Bo04593s010.1	S	-	-	-	DUF659,Dimer_Tnp_hAT	6.7e-24	117.1	Encoded by
DN10299_c0_g1	DN10299_c0_g1_i13	-	4155.Migut.D00402.1.p	Z	-	ko:K10357	-	DIL,IQ,Myosin_N,Myosin_head	0	1496.9	Belongs to the TRAFAC class myosin-kinesin ATPase superfamily. Myosin family
DN10299_c0_g1	DN10299_c0_g1_i16	-	57918.XP_004309398.1	S	-	-	-	DUF659,Dimer_Tnp_hAT	7.9e-97	360.5	source UniProtKB
DN10299_c0_g1	DN10299_c0_g1_i3	-	3712.Bo9g165450.1	S	-	-	-	DUF659,Dimer_Tnp_hAT	1.9e-27	129	Encoded by
DN10299_c0_g1	DN10299_c0_g1_i4	-	4113.PGSC0003DMT400028274	Z	-	ko:K10357	-	DIL,IQ,Myosin_N,Myosin_head	1.7e-14	87.8	Belongs to the TRAFAC class myosin-kinesin ATPase superfamily. Myosin family
DN10299_c0_g1	DN10299_c0_g1_i5	-	4113.PGSC0003DMT400028274	Z	-	ko:K10357	-	DIL,IQ,Myosin_N,Myosin_head	1.8e-14	87.8	Belongs to the TRAFAC class myosin-kinesin ATPase superfamily. Myosin family
DN10299_c0_g1	DN10299_c0_g1_i6	-	4155.Migut.D00402.1.p	Z	-	ko:K10357	-	DIL,IQ,Myosin_N,Myosin_head	0	1375.5	Belongs to the TRAFAC class myosin-kinesin ATPase superfamily. Myosin family
DN10299_c0_g1	DN10299_c0_g1_i7	-	4155.Migut.D00402.1.p	Z	-	ko:K10357	-	DIL,IQ,Myosin_N,Myosin_head	0	1375.5	Belongs to the TRAFAC class myosin-kinesin ATPase superfamily. Myosin family
DN10299_c0_g1	DN10299_c0_g1_i8	-	4641.GSMUA_AchrUn_randomP01900_001	Z	-	ko:K10357,ko:K22366	-	DIL,IQ,Myosin_N,Myosin_head	2.9e-43	183.7	Belongs to the TRAFAC class myosin-kinesin ATPase superfamily. Myosin family
DN10299_c0_g1	DN10299_c0_g1_i9	-	57918.XP_004309398.1	S	-	-	-	DUF659,Dimer_Tnp_hAT	1.3e-101	376.3	source UniProtKB
DN10299_c1_g1	DN10299_c1_g1_i1	-	4530.OS01T0584250-01	-	-	-	-	-	1.1e-07	62.8	-
DN10299_c1_g1	DN10299_c1_g1_i2	-	4565.Traes_7AS_32FDD19C8.1	Z	GO:0000003,GO:0000146,GO:0000166,GO:0000331,GO:0000902,GO:0000904,GO:0003006,GO:0003674,GO:0003774,GO:0003779,GO:0003824,GO:0005488,GO:0005515,GO:0005524,GO:0005575,GO:0005622,GO:0005623,GO:0005737,GO:0005773,GO:0005856,GO:0006928,GO:0006996,GO:0007010,GO:0007015,GO:0008092,GO:0008144,GO:0008150,GO:0009653,GO:0009826,GO:0009856,GO:0009860,GO:0009932,GO:0009987,GO:0015629,GO:0016043,GO:0016049,GO:…	ko:K10357	-	DIL,IQ,Myosin_N,Myosin_head	3.4e-43	181.4	Belongs to the TRAFAC class myosin-kinesin ATPase superfamily. Myosin family
DN10299_c1_g1	DN10299_c1_g1_i3	-	4113.PGSC0003DMT400028274	Z	-	ko:K10357	-	DIL,IQ,Myosin_N,Myosin_head	2.9e-122	444.9	Belongs to the TRAFAC class myosin-kinesin ATPase superfamily. Myosin family
DN102_c0_g1	DN102_c0_g1_i1	-	3983.cassava4.1_001263m	K	GO:0000428,GO:0001650,GO:0003674,GO:0003676,GO:0003677,GO:0003712,GO:0003713,GO:0005488,GO:0005515,GO:0005575,GO:0005622,GO:0005623,GO:0005634,GO:0005654,GO:0005667,GO:0005669,GO:0005730,GO:0005911,GO:0006139,GO:0006351,GO:0006352,GO:0006355,GO:0006357,GO:0006366,GO:0006367,GO:0006725,GO:0006807,GO:0008134,GO:0008150,GO:0008152,GO:0009058,GO:0009059,GO:0009506,GO:0009889,GO:0009891,GO:0009893,GO:…	ko:K03129	ko03022,ko05016,ko05168,map03022,map05016,map05168	RST,TAF4	1.4e-68	266.2	Transcription initiation factor
DN102_c0_g1	DN102_c0_g1_i102	-	3983.cassava4.1_001263m	K	GO:0000428,GO:0001650,GO:0003674,GO:0003676,GO:0003677,GO:0003712,GO:0003713,GO:0005488,GO:0005515,GO:0005575,GO:0005622,GO:0005623,GO:0005634,GO:0005654,GO:0005667,GO:0005669,GO:0005730,GO:0005911,GO:0006139,GO:0006351,GO:0006352,GO:0006355,GO:0006357,GO:0006366,GO:0006367,GO:0006725,GO:0006807,GO:0008134,GO:0008150,GO:0008152,GO:0009058,GO:0009059,GO:0009506,GO:0009889,GO:0009891,GO:0009893,GO:…	ko:K03129	ko03022,ko05016,ko05168,map03022,map05016,map05168	RST,TAF4	2.5e-38	165.2	Transcription initiation factor
DN102_c0_g1	DN102_c0_g1_i22	-	29760.VIT_18s0001g09310.t01	K	GO:0000428,GO:0001650,GO:0003674,GO:0003676,GO:0003677,GO:0003712,GO:0003713,GO:0005488,GO:0005515,GO:0005575,GO:0005622,GO:0005623,GO:0005634,GO:0005654,GO:0005667,GO:0005669,GO:0005730,GO:0005911,GO:0006139,GO:0006351,GO:0006352,GO:0006355,GO:0006357,GO:0006366,GO:0006367,GO:0006725,GO:0006807,GO:0008134,GO:0008150,GO:0008152,GO:0009058,GO:0009059,GO:0009506,GO:0009889,GO:0009891,GO:0009893,GO:…	ko:K03129	ko03022,ko05016,ko05168,map03022,map05016,map05168	RST,TAF4	7.4e-203	714.1	Transcription initiation factor
DN102_c0_g1	DN102_c0_g1_i23	-	29760.VIT_18s0001g09310.t01	K	GO:0000428,GO:0001650,GO:0003674,GO:0003676,GO:0003677,GO:0003712,GO:0003713,GO:0005488,GO:0005515,GO:0005575,GO:0005622,GO:0005623,GO:0005634,GO:0005654,GO:0005667,GO:0005669,GO:0005730,GO:0005911,GO:0006139,GO:0006351,GO:0006352,GO:0006355,GO:0006357,GO:0006366,GO:0006367,GO:0006725,GO:0006807,GO:0008134,GO:0008150,GO:0008152,GO:0009058,GO:0009059,GO:0009506,GO:0009889,GO:0009891,GO:0009893,GO:…	ko:K03129	ko03022,ko05016,ko05168,map03022,map05016,map05168	RST,TAF4	1.1e-92	347.4	Transcription initiation factor
DN102_c0_g1	DN102_c0_g1_i37	-	4096.XP_009791060.1	K	GO:0000428,GO:0001650,GO:0003674,GO:0003676,GO:0003677,GO:0003712,GO:0003713,GO:0005488,GO:0005515,GO:0005575,GO:0005622,GO:0005623,GO:0005634,GO:0005654,GO:0005667,GO:0005669,GO:0005730,GO:0005911,GO:0006139,GO:0006351,GO:0006352,GO:0006355,GO:0006357,GO:0006366,GO:0006367,GO:0006725,GO:0006807,GO:0008134,GO:0008150,GO:0008152,GO:0009058,GO:0009059,GO:0009506,GO:0009889,GO:0009891,GO:0009893,GO:…	ko:K03129	ko03022,ko05016,ko05168,map03022,map05016,map05168	RST,TAF4	3.1e-31	141	Transcription initiation factor TFIID subunit
DN102_c0_g1	DN102_c0_g1_i51	-	29760.VIT_18s0001g09310.t01	K	GO:0000428,GO:0001650,GO:0003674,GO:0003676,GO:0003677,GO:0003712,GO:0003713,GO:0005488,GO:0005515,GO:0005575,GO:0005622,GO:0005623,GO:0005634,GO:0005654,GO:0005667,GO:0005669,GO:0005730,GO:0005911,GO:0006139,GO:0006351,GO:0006352,GO:0006355,GO:0006357,GO:0006366,GO:0006367,GO:0006725,GO:0006807,GO:0008134,GO:0008150,GO:0008152,GO:0009058,GO:0009059,GO:0009506,GO:0009889,GO:0009891,GO:0009893,GO:…	ko:K03129	ko03022,ko05016,ko05168,map03022,map05016,map05168	RST,TAF4	3.1e-154	552.4	Transcription initiation factor
DN102_c0_g1	DN102_c0_g1_i6	-	4096.XP_009791060.1	K	GO:0000428,GO:0001650,GO:0003674,GO:0003676,GO:0003677,GO:0003712,GO:0003713,GO:0005488,GO:0005515,GO:0005575,GO:0005622,GO:0005623,GO:0005634,GO:0005654,GO:0005667,GO:0005669,GO:0005730,GO:0005911,GO:0006139,GO:0006351,GO:0006352,GO:0006355,GO:0006357,GO:0006366,GO:0006367,GO:0006725,GO:0006807,GO:0008134,GO:0008150,GO:0008152,GO:0009058,GO:0009059,GO:0009506,GO:0009889,GO:0009891,GO:0009893,GO:…	ko:K03129	ko03022,ko05016,ko05168,map03022,map05016,map05168	RST,TAF4	4.7e-35	153.7	Transcription initiation factor TFIID subunit
DN102_c0_g1	DN102_c0_g1_i62	-	3983.cassava4.1_001263m	K	GO:0000428,GO:0001650,GO:0003674,GO:0003676,GO:0003677,GO:0003712,GO:0003713,GO:0005488,GO:0005515,GO:0005575,GO:0005622,GO:0005623,GO:0005634,GO:0005654,GO:0005667,GO:0005669,GO:0005730,GO:0005911,GO:0006139,GO:0006351,GO:0006352,GO:0006355,GO:0006357,GO:0006366,GO:0006367,GO:0006725,GO:0006807,GO:0008134,GO:0008150,GO:0008152,GO:0009058,GO:0009059,GO:0009506,GO:0009889,GO:0009891,GO:0009893,GO:…	ko:K03129	ko03022,ko05016,ko05168,map03022,map05016,map05168	RST,TAF4	1.6e-55	222.6	Transcription initiation factor
DN102_c0_g1	DN102_c0_g1_i63	-	29760.VIT_18s0001g09310.t01	K	GO:0000428,GO:0001650,GO:0003674,GO:0003676,GO:0003677,GO:0003712,GO:0003713,GO:0005488,GO:0005515,GO:0005575,GO:0005622,GO:0005623,GO:0005634,GO:0005654,GO:0005667,GO:0005669,GO:0005730,GO:0005911,GO:0006139,GO:0006351,GO:0006352,GO:0006355,GO:0006357,GO:0006366,GO:0006367,GO:0006725,GO:0006807,GO:0008134,GO:0008150,GO:0008152,GO:0009058,GO:0009059,GO:0009506,GO:0009889,GO:0009891,GO:0009893,GO:…	ko:K03129	ko03022,ko05016,ko05168,map03022,map05016,map05168	RST,TAF4	3.1e-154	552.4	Transcription initiation factor
DN102_c0_g1	DN102_c0_g1_i66	-	29760.VIT_18s0001g09310.t01	K	GO:0000428,GO:0001650,GO:0003674,GO:0003676,GO:0003677,GO:0003712,GO:0003713,GO:0005488,GO:0005515,GO:0005575,GO:0005622,GO:0005623,GO:0005634,GO:0005654,GO:0005667,GO:0005669,GO:0005730,GO:0005911,GO:0006139,GO:0006351,GO:0006352,GO:0006355,GO:0006357,GO:0006366,GO:0006367,GO:0006725,GO:0006807,GO:0008134,GO:0008150,GO:0008152,GO:0009058,GO:0009059,GO:0009506,GO:0009889,GO:0009891,GO:0009893,GO:…	ko:K03129	ko03022,ko05016,ko05168,map03022,map05016,map05168	RST,TAF4	7.4e-203	714.1	Transcription initiation factor
DN102_c0_g1	DN102_c0_g1_i72	-	29760.VIT_18s0001g09310.t01	K	GO:0000428,GO:0001650,GO:0003674,GO:0003676,GO:0003677,GO:0003712,GO:0003713,GO:0005488,GO:0005515,GO:0005575,GO:0005622,GO:0005623,GO:0005634,GO:0005654,GO:0005667,GO:0005669,GO:0005730,GO:0005911,GO:0006139,GO:0006351,GO:0006352,GO:0006355,GO:0006357,GO:0006366,GO:0006367,GO:0006725,GO:0006807,GO:0008134,GO:0008150,GO:0008152,GO:0009058,GO:0009059,GO:0009506,GO:0009889,GO:0009891,GO:0009893,GO:…	ko:K03129	ko03022,ko05016,ko05168,map03022,map05016,map05168	RST,TAF4	3.1e-124	452.6	Transcription initiation factor
DN102_c0_g1	DN102_c0_g1_i73	-	29760.VIT_18s0001g09310.t01	K	GO:0000428,GO:0001650,GO:0003674,GO:0003676,GO:0003677,GO:0003712,GO:0003713,GO:0005488,GO:0005515,GO:0005575,GO:0005622,GO:0005623,GO:0005634,GO:0005654,GO:0005667,GO:0005669,GO:0005730,GO:0005911,GO:0006139,GO:0006351,GO:0006352,GO:0006355,GO:0006357,GO:0006366,GO:0006367,GO:0006725,GO:0006807,GO:0008134,GO:0008150,GO:0008152,GO:0009058,GO:0009059,GO:0009506,GO:0009889,GO:0009891,GO:0009893,GO:…	ko:K03129	ko03022,ko05016,ko05168,map03022,map05016,map05168	RST,TAF4	1.1e-92	347.4	Transcription initiation factor
DN102_c0_g1	DN102_c0_g1_i77	-	29760.VIT_18s0001g09310.t01	K	GO:0000428,GO:0001650,GO:0003674,GO:0003676,GO:0003677,GO:0003712,GO:0003713,GO:0005488,GO:0005515,GO:0005575,GO:0005622,GO:0005623,GO:0005634,GO:0005654,GO:0005667,GO:0005669,GO:0005730,GO:0005911,GO:0006139,GO:0006351,GO:0006352,GO:0006355,GO:0006357,GO:0006366,GO:0006367,GO:0006725,GO:0006807,GO:0008134,GO:0008150,GO:0008152,GO:0009058,GO:0009059,GO:0009506,GO:0009889,GO:0009891,GO:0009893,GO:…	ko:K03129	ko03022,ko05016,ko05168,map03022,map05016,map05168	RST,TAF4	1.1e-92	347.4	Transcription initiation factor
DN102_c0_g1	DN102_c0_g1_i84	-	29760.VIT_18s0001g09310.t01	K	GO:0000428,GO:0001650,GO:0003674,GO:0003676,GO:0003677,GO:0003712,GO:0003713,GO:0005488,GO:0005515,GO:0005575,GO:0005622,GO:0005623,GO:0005634,GO:0005654,GO:0005667,GO:0005669,GO:0005730,GO:0005911,GO:0006139,GO:0006351,GO:0006352,GO:0006355,GO:0006357,GO:0006366,GO:0006367,GO:0006725,GO:0006807,GO:0008134,GO:0008150,GO:0008152,GO:0009058,GO:0009059,GO:0009506,GO:0009889,GO:0009891,GO:0009893,GO:…	ko:K03129	ko03022,ko05016,ko05168,map03022,map05016,map05168	RST,TAF4	1.5e-156	560.1	Transcription initiation factor
DN102_c0_g1	DN102_c0_g1_i87	-	4006.Lus10033265	K	GO:0000428,GO:0001650,GO:0003674,GO:0003676,GO:0003677,GO:0003712,GO:0003713,GO:0005488,GO:0005515,GO:0005575,GO:0005622,GO:0005623,GO:0005634,GO:0005654,GO:0005667,GO:0005669,GO:0005730,GO:0005911,GO:0006139,GO:0006351,GO:0006352,GO:0006355,GO:0006357,GO:0006366,GO:0006367,GO:0006725,GO:0006807,GO:0008134,GO:0008150,GO:0008152,GO:0009058,GO:0009059,GO:0009506,GO:0009889,GO:0009891,GO:0009893,GO:…	ko:K03129	ko03022,ko05016,ko05168,map03022,map05016,map05168	RST,TAF4	2.8e-29	136.3	Transcription initiation factor
DN102_c0_g1	DN102_c0_g1_i89	-	3983.cassava4.1_001263m	K	GO:0000428,GO:0001650,GO:0003674,GO:0003676,GO:0003677,GO:0003712,GO:0003713,GO:0005488,GO:0005515,GO:0005575,GO:0005622,GO:0005623,GO:0005634,GO:0005654,GO:0005667,GO:0005669,GO:0005730,GO:0005911,GO:0006139,GO:0006351,GO:0006352,GO:0006355,GO:0006357,GO:0006366,GO:0006367,GO:0006725,GO:0006807,GO:0008134,GO:0008150,GO:0008152,GO:0009058,GO:0009059,GO:0009506,GO:0009889,GO:0009891,GO:0009893,GO:…	ko:K03129	ko03022,ko05016,ko05168,map03022,map05016,map05168	RST,TAF4	5.3e-107	395.2	Transcription initiation factor
DN102_c0_g1	DN102_c0_g1_i91	-	29760.VIT_18s0001g09310.t01	K	GO:0000428,GO:0001650,GO:0003674,GO:0003676,GO:0003677,GO:0003712,GO:0003713,GO:0005488,GO:0005515,GO:0005575,GO:0005622,GO:0005623,GO:0005634,GO:0005654,GO:0005667,GO:0005669,GO:0005730,GO:0005911,GO:0006139,GO:0006351,GO:0006352,GO:0006355,GO:0006357,GO:0006366,GO:0006367,GO:0006725,GO:0006807,GO:0008134,GO:0008150,GO:0008152,GO:0009058,GO:0009059,GO:0009506,GO:0009889,GO:0009891,GO:0009893,GO:…	ko:K03129	ko03022,ko05016,ko05168,map03022,map05016,map05168	RST,TAF4	3.1e-124	452.6	Transcription initiation factor
DN102_c1_g2	DN102_c1_g2_i1	-	4096.XP_009799680.1	S	GO:0003333,GO:0003674,GO:0005215,GO:0005342,GO:0006810,GO:0006811,GO:0006812,GO:0006820,GO:0006865,GO:0008150,GO:0008324,GO:0008509,GO:0008514,GO:0015075,GO:0015171,GO:0015175,GO:0015179,GO:0015194,GO:0015318,GO:0015711,GO:0015804,GO:0015807,GO:0015825,GO:0015849,GO:0022857,GO:0022889,GO:0032329,GO:0034220,GO:0046942,GO:0046943,GO:0051179,GO:0051234,GO:0055085,GO:0071702,GO:0071705,GO:0098655,GO:…	-	-	Serinc	1.5e-193	682.2	Serine incorporator (Serinc)
DN10301_c0_g1	DN10301_c0_g1_i1	-	4098.XP_009600337.1	S	GO:0000229,GO:0000427,GO:0000428,GO:0003674,GO:0003676,GO:0003677,GO:0003697,GO:0003723,GO:0003727,GO:0005488,GO:0005575,GO:0005622,GO:0005623,GO:0005634,GO:0005694,GO:0005737,GO:0006139,GO:0006351,GO:0006355,GO:0006725,GO:0006807,GO:0008150,GO:0008152,GO:0009058,GO:0009059,GO:0009295,GO:0009314,GO:0009416,GO:0009507,GO:0009508,GO:0009532,GO:0009536,GO:0009628,GO:0009637,GO:0009639,GO:0009889,GO:…	-	-	-	1.2e-190	672.9	hmr,ptac12
DN10302_c0_g2	DN10302_c0_g2_i15	-	29760.VIT_16s0022g02060.t01	P	GO:0003674,GO:0005215,GO:0005575,GO:0006810,GO:0006811,GO:0006812,GO:0008150,GO:0008324,GO:0015075,GO:0015318,GO:0016020,GO:0022857,GO:0022890,GO:0034220,GO:0051179,GO:0051234,GO:0055085,GO:0098655	-	-	Na_H_Exchanger	1.4e-141	509.2	K( ) efflux antiporter
DN10302_c0_g2	DN10302_c0_g2_i18	-	3641.EOY22993	P	GO:0003674,GO:0005215,GO:0005575,GO:0006810,GO:0006811,GO:0006812,GO:0008150,GO:0008324,GO:0015075,GO:0015318,GO:0016020,GO:0022857,GO:0022890,GO:0034220,GO:0051179,GO:0051234,GO:0055085,GO:0098655	-	-	Na_H_Exchanger	2.2e-112	412.1	K( ) efflux antiporter
DN10302_c0_g2	DN10302_c0_g2_i22	-	29760.VIT_16s0022g02060.t01	P	GO:0003674,GO:0005215,GO:0005575,GO:0006810,GO:0006811,GO:0006812,GO:0008150,GO:0008324,GO:0015075,GO:0015318,GO:0016020,GO:0022857,GO:0022890,GO:0034220,GO:0051179,GO:0051234,GO:0055085,GO:0098655	-	-	Na_H_Exchanger	1.3e-235	822.4	K( ) efflux antiporter
DN10302_c0_g2	DN10302_c0_g2_i24	-	3641.EOY22993	P	GO:0003674,GO:0005215,GO:0005575,GO:0006810,GO:0006811,GO:0006812,GO:0008150,GO:0008324,GO:0015075,GO:0015318,GO:0016020,GO:0022857,GO:0022890,GO:0034220,GO:0051179,GO:0051234,GO:0055085,GO:0098655	-	-	Na_H_Exchanger	2.2e-112	412.1	K( ) efflux antiporter
DN10302_c0_g2	DN10302_c0_g2_i4	-	29760.VIT_16s0022g02060.t01	P	GO:0003674,GO:0005215,GO:0005575,GO:0006810,GO:0006811,GO:0006812,GO:0008150,GO:0008324,GO:0015075,GO:0015318,GO:0016020,GO:0022857,GO:0022890,GO:0034220,GO:0051179,GO:0051234,GO:0055085,GO:0098655	-	-	Na_H_Exchanger	1.4e-232	812.4	K( ) efflux antiporter
DN10302_c0_g2	DN10302_c0_g2_i8	-	3641.EOY22993	P	GO:0003674,GO:0005215,GO:0005575,GO:0006810,GO:0006811,GO:0006812,GO:0008150,GO:0008324,GO:0015075,GO:0015318,GO:0016020,GO:0022857,GO:0022890,GO:0034220,GO:0051179,GO:0051234,GO:0055085,GO:0098655	-	-	Na_H_Exchanger	5.1e-210	737.3	K( ) efflux antiporter
DN10302_c0_g3	DN10302_c0_g3_i1	-	71139.XP_010047588.1	P	-	-	-	Na_H_Exchanger	9.7e-149	533.1	K( ) efflux antiporter
DN10302_c0_g3	DN10302_c0_g3_i2	-	29760.VIT_11s0016g02400.t01	P	-	-	-	Na_H_Exchanger	1e-56	226.1	K( ) efflux antiporter
DN10302_c0_g3	DN10302_c0_g3_i3	-	4096.XP_009783998.1	P	GO:0003674,GO:0005215,GO:0005575,GO:0006810,GO:0006811,GO:0006812,GO:0008150,GO:0008324,GO:0015075,GO:0015318,GO:0016020,GO:0022857,GO:0022890,GO:0034220,GO:0051179,GO:0051234,GO:0055085,GO:0098655	-	-	Na_H_Exchanger	2.1e-48	198.4	) efflux antiporter
DN10302_c0_g3	DN10302_c0_g3_i4	-	2711.XP_006475420.1	P	-	-	-	Na_H_Exchanger	1.5e-238	832	K( ) efflux antiporter
DN10302_c0_g3	DN10302_c0_g3_i7	-	29760.VIT_11s0016g02400.t01	P	-	-	-	Na_H_Exchanger	4.8e-49	200.7	K( ) efflux antiporter
DN10305_c0_g1	DN10305_c0_g1_i1	-	4113.PGSC0003DMT400070341	-	-	-	-	-	1e-14	86.7	-
DN10306_c0_g1	DN10306_c0_g1_i2	-	4155.Migut.E01785.1.p	S	GO:0000003,GO:0000278,GO:0001101,GO:0003006,GO:0003674,GO:0004888,GO:0004930,GO:0005575,GO:0005622,GO:0005623,GO:0005737,GO:0005773,GO:0005774,GO:0005794,GO:0005886,GO:0005887,GO:0006082,GO:0006109,GO:0006520,GO:0006558,GO:0006570,GO:0006571,GO:0006725,GO:0006807,GO:0007049,GO:0007154,GO:0007165,GO:0007186,GO:0007202,GO:0007275,GO:0008150,GO:0008152,GO:0008652,GO:0009058,GO:0009072,GO:0009073,GO:…	ko:K08467	-	Dicty_CAR	3.1e-157	561.2	receptor
DN10306_c1_g2	DN10306_c1_g2_i1	-	2711.XP_006475725.1	S	GO:0001666,GO:0005575,GO:0005622,GO:0005623,GO:0005634,GO:0005654,GO:0005677,GO:0006950,GO:0008150,GO:0009266,GO:0009409,GO:0009628,GO:0009892,GO:0009893,GO:0009987,GO:0010048,GO:0010468,GO:0010604,GO:0010605,GO:0010629,GO:0010638,GO:0016604,GO:0016607,GO:0017053,GO:0019222,GO:0031056,GO:0031058,GO:0031060,GO:0031062,GO:0031323,GO:0031325,GO:0031399,GO:0031401,GO:0031974,GO:0031981,GO:0032268,GO:…	-	-	PHD_Oberon,fn3	8.8e-224	783.1	VIN3-like protein 1
DN10307_c0_g1	DN10307_c0_g1_i1	-	29760.VIT_09s0002g03450.t01	S	GO:0005575,GO:0005622,GO:0005623,GO:0005634,GO:0043226,GO:0043227,GO:0043229,GO:0043231,GO:0044424,GO:0044464	-	-	TauD	2.1e-52	211.5	Clavaminate synthase-like protein
DN10307_c0_g1	DN10307_c0_g1_i2	-	4155.Migut.I00895.1.p	S	-	-	-	TauD	3.3e-146	524.6	Taurine catabolism dioxygenase TauD, TfdA family
DN10308_c0_g1	DN10308_c0_g1_i1	-	3847.GLYMA02G46980.1	S	GO:0005575,GO:0005622,GO:0005623,GO:0005737,GO:0009507,GO:0009534,GO:0009535,GO:0009536,GO:0009579,GO:0016020,GO:0031976,GO:0031984,GO:0034357,GO:0042651,GO:0043226,GO:0043227,GO:0043229,GO:0043231,GO:0044422,GO:0044424,GO:0044434,GO:0044435,GO:0044436,GO:0044444,GO:0044446,GO:0044464,GO:0055035	-	-	TIC20	9.4e-78	296.6	Chloroplast import apparatus Tic20-like
DN10309_c0_g1	DN10309_c0_g1_i4	-	101852.XP_008077685.1	-	-	-	-	-	1.4e-36	159.8	-
DN10309_c0_g1	DN10309_c0_g1_i5	-	101852.XP_008077685.1	-	-	-	-	-	1.4e-36	159.8	-
DN1030_c1_g1	DN1030_c1_g1_i11	2.7.11.1	3649.evm.model.supercontig_118.28	T	GO:0003674,GO:0003824,GO:0004672,GO:0004674,GO:0005488,GO:0005543,GO:0005575,GO:0005622,GO:0005623,GO:0005634,GO:0005737,GO:0005829,GO:0006464,GO:0006468,GO:0006793,GO:0006796,GO:0006807,GO:0006950,GO:0006952,GO:0006970,GO:0007154,GO:0007165,GO:0007275,GO:0008150,GO:0008152,GO:0008289,GO:0009605,GO:0009607,GO:0009617,GO:0009628,GO:0009651,GO:0009791,GO:0009987,GO:0016301,GO:0016310,GO:0016740,GO:…	ko:K14498	ko04016,ko04075,map04016,map04075	Pkinase	3.4e-64	251.1	belongs to the protein kinase superfamily
DN1030_c1_g1	DN1030_c1_g1_i2	2.7.11.1	4081.Solyc01g103940.2.1	T	GO:0003674,GO:0003824,GO:0004672,GO:0004674,GO:0005488,GO:0005543,GO:0005575,GO:0005622,GO:0005623,GO:0005634,GO:0005737,GO:0005829,GO:0006464,GO:0006468,GO:0006793,GO:0006796,GO:0006807,GO:0006950,GO:0006952,GO:0006970,GO:0007154,GO:0007165,GO:0007275,GO:0008150,GO:0008152,GO:0008289,GO:0009605,GO:0009607,GO:0009617,GO:0009628,GO:0009651,GO:0009791,GO:0009987,GO:0016301,GO:0016310,GO:0016740,GO:…	ko:K14498	ko04016,ko04075,map04016,map04075	Pkinase	2.4e-171	608.2	Belongs to the protein kinase superfamily
DN1030_c1_g1	DN1030_c1_g1_i5	2.7.11.1	3649.evm.model.supercontig_118.28	T	GO:0003674,GO:0003824,GO:0004672,GO:0004674,GO:0005488,GO:0005543,GO:0005575,GO:0005622,GO:0005623,GO:0005634,GO:0005737,GO:0005829,GO:0006464,GO:0006468,GO:0006793,GO:0006796,GO:0006807,GO:0006950,GO:0006952,GO:0006970,GO:0007154,GO:0007165,GO:0007275,GO:0008150,GO:0008152,GO:0008289,GO:0009605,GO:0009607,GO:0009617,GO:0009628,GO:0009651,GO:0009791,GO:0009987,GO:0016301,GO:0016310,GO:0016740,GO:…	ko:K14498	ko04016,ko04075,map04016,map04075	Pkinase	2.4e-120	438.3	belongs to the protein kinase superfamily
DN1030_c1_g1	DN1030_c1_g1_i7	2.7.11.1	3649.evm.model.supercontig_118.28	T	GO:0003674,GO:0003824,GO:0004672,GO:0004674,GO:0005488,GO:0005543,GO:0005575,GO:0005622,GO:0005623,GO:0005634,GO:0005737,GO:0005829,GO:0006464,GO:0006468,GO:0006793,GO:0006796,GO:0006807,GO:0006950,GO:0006952,GO:0006970,GO:0007154,GO:0007165,GO:0007275,GO:0008150,GO:0008152,GO:0008289,GO:0009605,GO:0009607,GO:0009617,GO:0009628,GO:0009651,GO:0009791,GO:0009987,GO:0016301,GO:0016310,GO:0016740,GO:…	ko:K14498	ko04016,ko04075,map04016,map04075	Pkinase	9.4e-176	622.9	belongs to the protein kinase superfamily
DN1030_c1_g1	DN1030_c1_g1_i9	2.7.11.1	3649.evm.model.supercontig_118.28	T	GO:0003674,GO:0003824,GO:0004672,GO:0004674,GO:0005488,GO:0005543,GO:0005575,GO:0005622,GO:0005623,GO:0005634,GO:0005737,GO:0005829,GO:0006464,GO:0006468,GO:0006793,GO:0006796,GO:0006807,GO:0006950,GO:0006952,GO:0006970,GO:0007154,GO:0007165,GO:0007275,GO:0008150,GO:0008152,GO:0008289,GO:0009605,GO:0009607,GO:0009617,GO:0009628,GO:0009651,GO:0009791,GO:0009987,GO:0016301,GO:0016310,GO:0016740,GO:…	ko:K14498	ko04016,ko04075,map04016,map04075	Pkinase	3.4e-64	251.1	belongs to the protein kinase superfamily
DN10310_c1_g1	DN10310_c1_g1_i1	-	29730.Gorai.001G058300.1	S	GO:0005575,GO:0005622,GO:0005623,GO:0005634,GO:0005654,GO:0016592,GO:0031974,GO:0031981,GO:0032991,GO:0043226,GO:0043227,GO:0043229,GO:0043231,GO:0043233,GO:0044422,GO:0044424,GO:0044428,GO:0044446,GO:0044451,GO:0044464,GO:0070013	-	-	-	4.6e-26	124	mediator of RNA polymerase II transcription subunit
DN10310_c1_g1	DN10310_c1_g1_i2	-	29730.Gorai.001G058300.1	S	GO:0005575,GO:0005622,GO:0005623,GO:0005634,GO:0005654,GO:0016592,GO:0031974,GO:0031981,GO:0032991,GO:0043226,GO:0043227,GO:0043229,GO:0043231,GO:0043233,GO:0044422,GO:0044424,GO:0044428,GO:0044446,GO:0044451,GO:0044464,GO:0070013	-	-	-	3.5e-46	191.4	mediator of RNA polymerase II transcription subunit
DN10310_c1_g1	DN10310_c1_g1_i3	-	29730.Gorai.001G058300.1	S	GO:0005575,GO:0005622,GO:0005623,GO:0005634,GO:0005654,GO:0016592,GO:0031974,GO:0031981,GO:0032991,GO:0043226,GO:0043227,GO:0043229,GO:0043231,GO:0043233,GO:0044422,GO:0044424,GO:0044428,GO:0044446,GO:0044451,GO:0044464,GO:0070013	-	-	-	6.1e-26	123.6	mediator of RNA polymerase II transcription subunit
DN10310_c1_g1	DN10310_c1_g1_i5	-	29730.Gorai.001G058300.1	S	GO:0005575,GO:0005622,GO:0005623,GO:0005634,GO:0005654,GO:0016592,GO:0031974,GO:0031981,GO:0032991,GO:0043226,GO:0043227,GO:0043229,GO:0043231,GO:0043233,GO:0044422,GO:0044424,GO:0044428,GO:0044446,GO:0044451,GO:0044464,GO:0070013	-	-	-	5.9e-26	123.6	mediator of RNA polymerase II transcription subunit
DN10310_c1_g1	DN10310_c1_g1_i6	-	29730.Gorai.001G058300.1	S	GO:0005575,GO:0005622,GO:0005623,GO:0005634,GO:0005654,GO:0016592,GO:0031974,GO:0031981,GO:0032991,GO:0043226,GO:0043227,GO:0043229,GO:0043231,GO:0043233,GO:0044422,GO:0044424,GO:0044428,GO:0044446,GO:0044451,GO:0044464,GO:0070013	-	-	-	6.1e-26	123.6	mediator of RNA polymerase II transcription subunit
DN10310_c1_g1	DN10310_c1_g1_i8	-	29730.Gorai.001G058300.1	S	GO:0005575,GO:0005622,GO:0005623,GO:0005634,GO:0005654,GO:0016592,GO:0031974,GO:0031981,GO:0032991,GO:0043226,GO:0043227,GO:0043229,GO:0043231,GO:0043233,GO:0044422,GO:0044424,GO:0044428,GO:0044446,GO:0044451,GO:0044464,GO:0070013	-	-	-	3.5e-46	191.4	mediator of RNA polymerase II transcription subunit
DN10311_c0_g1	DN10311_c0_g1_i1	2.1.1.37	29760.VIT_08s0007g06800.t01	B	GO:0006139,GO:0006259,GO:0006304,GO:0006305,GO:0006306,GO:0006725,GO:0006807,GO:0008150,GO:0008152,GO:0009292,GO:0009294,GO:0009987,GO:0010216,GO:0032259,GO:0032776,GO:0034641,GO:0043170,GO:0043412,GO:0043414,GO:0044237,GO:0044238,GO:0044260,GO:0044728,GO:0044764,GO:0046483,GO:0051704,GO:0071704,GO:0090304,GO:1901360	ko:K00558	ko00270,ko01100,ko05206,map00270,map01100,map05206	BAH,Chromo,DNA_methylase	1.4e-73	283.1	Belongs to the class I-like SAM-binding methyltransferase superfamily. C5-methyltransferase family
DN10311_c0_g1	DN10311_c0_g1_i10	2.1.1.37	29760.VIT_08s0007g06800.t01	B	GO:0006139,GO:0006259,GO:0006304,GO:0006305,GO:0006306,GO:0006725,GO:0006807,GO:0008150,GO:0008152,GO:0009292,GO:0009294,GO:0009987,GO:0010216,GO:0032259,GO:0032776,GO:0034641,GO:0043170,GO:0043412,GO:0043414,GO:0044237,GO:0044238,GO:0044260,GO:0044728,GO:0044764,GO:0046483,GO:0051704,GO:0071704,GO:0090304,GO:1901360	ko:K00558	ko00270,ko01100,ko05206,map00270,map01100,map05206	BAH,Chromo,DNA_methylase	1.8e-169	602.4	Belongs to the class I-like SAM-binding methyltransferase superfamily. C5-methyltransferase family
DN10311_c0_g1	DN10311_c0_g1_i12	2.1.1.37	29760.VIT_08s0007g06800.t01	B	GO:0006139,GO:0006259,GO:0006304,GO:0006305,GO:0006306,GO:0006725,GO:0006807,GO:0008150,GO:0008152,GO:0009292,GO:0009294,GO:0009987,GO:0010216,GO:0032259,GO:0032776,GO:0034641,GO:0043170,GO:0043412,GO:0043414,GO:0044237,GO:0044238,GO:0044260,GO:0044728,GO:0044764,GO:0046483,GO:0051704,GO:0071704,GO:0090304,GO:1901360	ko:K00558	ko00270,ko01100,ko05206,map00270,map01100,map05206	BAH,Chromo,DNA_methylase	6.5e-110	404.4	Belongs to the class I-like SAM-binding methyltransferase superfamily. C5-methyltransferase family
DN10311_c0_g1	DN10311_c0_g1_i13	2.1.1.37	37682.EMT27177	B	GO:0006139,GO:0006259,GO:0006304,GO:0006305,GO:0006306,GO:0006725,GO:0006807,GO:0008150,GO:0008152,GO:0009292,GO:0009294,GO:0009987,GO:0010216,GO:0032259,GO:0032776,GO:0034641,GO:0043170,GO:0043412,GO:0043414,GO:0044237,GO:0044238,GO:0044260,GO:0044728,GO:0044764,GO:0046483,GO:0051704,GO:0071704,GO:0090304,GO:1901360	ko:K00558	ko00270,ko01100,ko05206,map00270,map01100,map05206	BAH,Chromo,DNA_methylase	3.5e-47	194.5	Cytosine-specific methyltransferase
DN10311_c0_g1	DN10311_c0_g1_i14	2.1.1.37	4565.Traes_7BL_B578E2F2D.1	B	GO:0008150,GO:0009292,GO:0009294,GO:0009987,GO:0044764,GO:0051704	ko:K00558	ko00270,ko01100,ko05206,map00270,map01100,map05206	BAH,Chromo,DNA_methylase	8.6e-27	126.3	Belongs to the class I-like SAM-binding methyltransferase superfamily. C5-methyltransferase family
DN10311_c0_g1	DN10311_c0_g1_i15	2.1.1.37	29760.VIT_08s0007g06800.t01	B	GO:0006139,GO:0006259,GO:0006304,GO:0006305,GO:0006306,GO:0006725,GO:0006807,GO:0008150,GO:0008152,GO:0009292,GO:0009294,GO:0009987,GO:0010216,GO:0032259,GO:0032776,GO:0034641,GO:0043170,GO:0043412,GO:0043414,GO:0044237,GO:0044238,GO:0044260,GO:0044728,GO:0044764,GO:0046483,GO:0051704,GO:0071704,GO:0090304,GO:1901360	ko:K00558	ko00270,ko01100,ko05206,map00270,map01100,map05206	BAH,Chromo,DNA_methylase	3.9e-165	587.8	Belongs to the class I-like SAM-binding methyltransferase superfamily. C5-methyltransferase family
DN10311_c0_g1	DN10311_c0_g1_i4	2.1.1.37	29760.VIT_08s0007g06800.t01	B	GO:0006139,GO:0006259,GO:0006304,GO:0006305,GO:0006306,GO:0006725,GO:0006807,GO:0008150,GO:0008152,GO:0009292,GO:0009294,GO:0009987,GO:0010216,GO:0032259,GO:0032776,GO:0034641,GO:0043170,GO:0043412,GO:0043414,GO:0044237,GO:0044238,GO:0044260,GO:0044728,GO:0044764,GO:0046483,GO:0051704,GO:0071704,GO:0090304,GO:1901360	ko:K00558	ko00270,ko01100,ko05206,map00270,map01100,map05206	BAH,Chromo,DNA_methylase	8.2e-77	293.5	Belongs to the class I-like SAM-binding methyltransferase superfamily. C5-methyltransferase family
DN10311_c0_g1	DN10311_c0_g1_i7	2.1.1.37	29760.VIT_08s0007g06800.t01	B	GO:0006139,GO:0006259,GO:0006304,GO:0006305,GO:0006306,GO:0006725,GO:0006807,GO:0008150,GO:0008152,GO:0009292,GO:0009294,GO:0009987,GO:0010216,GO:0032259,GO:0032776,GO:0034641,GO:0043170,GO:0043412,GO:0043414,GO:0044237,GO:0044238,GO:0044260,GO:0044728,GO:0044764,GO:0046483,GO:0051704,GO:0071704,GO:0090304,GO:1901360	ko:K00558	ko00270,ko01100,ko05206,map00270,map01100,map05206	BAH,Chromo,DNA_methylase	2.4e-72	278.5	Belongs to the class I-like SAM-binding methyltransferase superfamily. C5-methyltransferase family
DN10311_c0_g1	DN10311_c0_g1_i8	2.1.1.37	29760.VIT_08s0007g06800.t01	B	GO:0006139,GO:0006259,GO:0006304,GO:0006305,GO:0006306,GO:0006725,GO:0006807,GO:0008150,GO:0008152,GO:0009292,GO:0009294,GO:0009987,GO:0010216,GO:0032259,GO:0032776,GO:0034641,GO:0043170,GO:0043412,GO:0043414,GO:0044237,GO:0044238,GO:0044260,GO:0044728,GO:0044764,GO:0046483,GO:0051704,GO:0071704,GO:0090304,GO:1901360	ko:K00558	ko00270,ko01100,ko05206,map00270,map01100,map05206	BAH,Chromo,DNA_methylase	1.4e-260	905.6	Belongs to the class I-like SAM-binding methyltransferase superfamily. C5-methyltransferase family
DN10311_c0_g1	DN10311_c0_g1_i9	2.1.1.37	29760.VIT_08s0007g06800.t01	B	GO:0006139,GO:0006259,GO:0006304,GO:0006305,GO:0006306,GO:0006725,GO:0006807,GO:0008150,GO:0008152,GO:0009292,GO:0009294,GO:0009987,GO:0010216,GO:0032259,GO:0032776,GO:0034641,GO:0043170,GO:0043412,GO:0043414,GO:0044237,GO:0044238,GO:0044260,GO:0044728,GO:0044764,GO:0046483,GO:0051704,GO:0071704,GO:0090304,GO:1901360	ko:K00558	ko00270,ko01100,ko05206,map00270,map01100,map05206	BAH,Chromo,DNA_methylase	5.2e-297	1026.9	Belongs to the class I-like SAM-binding methyltransferase superfamily. C5-methyltransferase family
DN10314_c0_g1	DN10314_c0_g1_i1	-	29760.VIT_11s0016g01390.t01	L	GO:0000003,GO:0000228,GO:0000280,GO:0000785,GO:0000790,GO:0005575,GO:0005622,GO:0005623,GO:0005634,GO:0005694,GO:0006139,GO:0006259,GO:0006281,GO:0006310,GO:0006725,GO:0006807,GO:0006950,GO:0006974,GO:0006996,GO:0007049,GO:0007059,GO:0007127,GO:0007129,GO:0007131,GO:0007140,GO:0007141,GO:0007275,GO:0007276,GO:0008150,GO:0008152,GO:0009555,GO:0009987,GO:0016043,GO:0019953,GO:0022402,GO:0022412,GO:…	ko:K07466	ko03030,ko03420,ko03430,ko03440,ko03460,map03030,map03420,map03430,map03440,map03460	REPA_OB_2,Rep-A_N,Rep_fac-A_C,tRNA_anti-codon	9.8e-272	942.6	Component of the replication protein A complex (RPA) required for DNA recombination, repair and replication. The activity of RPA is mediated by single-stranded DNA binding and protein interactions. Probably involved in repair of double-strand DNA breaks (DSBs) induced by genotoxic stresses
DN10314_c0_g1	DN10314_c0_g1_i2	-	29760.VIT_11s0016g01390.t01	L	GO:0000003,GO:0000228,GO:0000280,GO:0000785,GO:0000790,GO:0005575,GO:0005622,GO:0005623,GO:0005634,GO:0005694,GO:0006139,GO:0006259,GO:0006281,GO:0006310,GO:0006725,GO:0006807,GO:0006950,GO:0006974,GO:0006996,GO:0007049,GO:0007059,GO:0007127,GO:0007129,GO:0007131,GO:0007140,GO:0007141,GO:0007275,GO:0007276,GO:0008150,GO:0008152,GO:0009555,GO:0009987,GO:0016043,GO:0019953,GO:0022402,GO:0022412,GO:…	ko:K07466	ko03030,ko03420,ko03430,ko03440,ko03460,map03030,map03420,map03430,map03440,map03460	REPA_OB_2,Rep-A_N,Rep_fac-A_C,tRNA_anti-codon	6.8e-278	963	Component of the replication protein A complex (RPA) required for DNA recombination, repair and replication. The activity of RPA is mediated by single-stranded DNA binding and protein interactions. Probably involved in repair of double-strand DNA breaks (DSBs) induced by genotoxic stresses
DN10314_c0_g1	DN10314_c0_g1_i3	-	85681.XP_006451563.1	L	GO:0000003,GO:0000228,GO:0000280,GO:0000785,GO:0000790,GO:0005575,GO:0005622,GO:0005623,GO:0005634,GO:0005694,GO:0006139,GO:0006259,GO:0006281,GO:0006310,GO:0006725,GO:0006807,GO:0006950,GO:0006974,GO:0006996,GO:0007049,GO:0007059,GO:0007127,GO:0007129,GO:0007131,GO:0007140,GO:0007141,GO:0007275,GO:0007276,GO:0008150,GO:0008152,GO:0009555,GO:0009987,GO:0016043,GO:0019953,GO:0022402,GO:0022412,GO:…	ko:K07466	ko03030,ko03420,ko03430,ko03440,ko03460,map03030,map03420,map03430,map03440,map03460	REPA_OB_2,Rep-A_N,Rep_fac-A_C,tRNA_anti-codon	3.3e-29	134.4	Component of the replication protein A complex (RPA) required for DNA recombination, repair and replication. The activity of RPA is mediated by single-stranded DNA binding and protein interactions. Probably involved in repair of double-strand DNA breaks (DSBs) induced by genotoxic stresses
DN10315_c0_g1	DN10315_c0_g1_i1	1.11.1.7	3641.EOY01181	Q	GO:0001666,GO:0006950,GO:0008150,GO:0009628,GO:0009987,GO:0033554,GO:0036293,GO:0036294,GO:0042221,GO:0050896,GO:0051716,GO:0070482,GO:0070887,GO:0071453,GO:0071456	ko:K00430	ko00940,ko01100,ko01110,map00940,map01100,map01110	peroxidase	6.3e-126	457.2	Belongs to the peroxidase family. Classical plant (class III) peroxidase subfamily
DN10315_c0_g1	DN10315_c0_g1_i2	1.11.1.7	3641.EOY01181	Q	GO:0001666,GO:0006950,GO:0008150,GO:0009628,GO:0009987,GO:0033554,GO:0036293,GO:0036294,GO:0042221,GO:0050896,GO:0051716,GO:0070482,GO:0070887,GO:0071453,GO:0071456	ko:K00430	ko00940,ko01100,ko01110,map00940,map01100,map01110	peroxidase	1.1e-125	456.4	Belongs to the peroxidase family. Classical plant (class III) peroxidase subfamily
DN10315_c0_g1	DN10315_c0_g1_i4	1.11.1.7	2711.XP_006470943.1	Q	GO:0001666,GO:0006950,GO:0008150,GO:0009628,GO:0009987,GO:0033554,GO:0036293,GO:0036294,GO:0042221,GO:0050896,GO:0051716,GO:0070482,GO:0070887,GO:0071453,GO:0071456	ko:K00430	ko00940,ko01100,ko01110,map00940,map01100,map01110	peroxidase	1.3e-51	209.1	Belongs to the peroxidase family. Classical plant (class III) peroxidase subfamily
DN10315_c0_g1	DN10315_c0_g1_i5	1.11.1.7	3641.EOY01181	Q	GO:0001666,GO:0006950,GO:0008150,GO:0009628,GO:0009987,GO:0033554,GO:0036293,GO:0036294,GO:0042221,GO:0050896,GO:0051716,GO:0070482,GO:0070887,GO:0071453,GO:0071456	ko:K00430	ko00940,ko01100,ko01110,map00940,map01100,map01110	peroxidase	6.7e-126	457.2	Belongs to the peroxidase family. Classical plant (class III) peroxidase subfamily
DN10316_c0_g1	DN10316_c0_g1_i1	-	4096.XP_009758704.1	U	GO:0006810,GO:0006887,GO:0008150,GO:0009987,GO:0016192,GO:0032940,GO:0046903,GO:0051179,GO:0051234	ko:K07195	ko04910,map04910	Exo70	2.3e-153	548.5	Exo70 exocyst complex subunit
DN10316_c0_g1	DN10316_c0_g1_i10	-	4096.XP_009758704.1	U	GO:0006810,GO:0006887,GO:0008150,GO:0009987,GO:0016192,GO:0032940,GO:0046903,GO:0051179,GO:0051234	ko:K07195	ko04910,map04910	Exo70	2.4e-302	1044.3	Exo70 exocyst complex subunit
DN10316_c0_g1	DN10316_c0_g1_i11	-	4096.XP_009758704.1	U	GO:0006810,GO:0006887,GO:0008150,GO:0009987,GO:0016192,GO:0032940,GO:0046903,GO:0051179,GO:0051234	ko:K07195	ko04910,map04910	Exo70	2e-304	1051.2	Exo70 exocyst complex subunit
DN10316_c0_g1	DN10316_c0_g1_i12	-	4096.XP_009758704.1	U	GO:0006810,GO:0006887,GO:0008150,GO:0009987,GO:0016192,GO:0032940,GO:0046903,GO:0051179,GO:0051234	ko:K07195	ko04910,map04910	Exo70	1.6e-306	1058.1	Exo70 exocyst complex subunit
DN10316_c0_g1	DN10316_c0_g1_i13	-	981085.XP_010090496.1	U	GO:0006810,GO:0006887,GO:0008150,GO:0009987,GO:0016192,GO:0032940,GO:0046903,GO:0051179,GO:0051234	ko:K07195	ko04910,map04910	Exo70	2.7e-95	354.8	exocyst complex component
DN10316_c0_g1	DN10316_c0_g1_i2	-	4096.XP_009758704.1	U	GO:0006810,GO:0006887,GO:0008150,GO:0009987,GO:0016192,GO:0032940,GO:0046903,GO:0051179,GO:0051234	ko:K07195	ko04910,map04910	Exo70	1.2e-195	689.1	Exo70 exocyst complex subunit
DN10316_c0_g1	DN10316_c0_g1_i4	-	4096.XP_009758704.1	U	GO:0006810,GO:0006887,GO:0008150,GO:0009987,GO:0016192,GO:0032940,GO:0046903,GO:0051179,GO:0051234	ko:K07195	ko04910,map04910	Exo70	0	1065.1	Exo70 exocyst complex subunit
DN10316_c0_g1	DN10316_c0_g1_i5	-	4096.XP_009758704.1	U	GO:0006810,GO:0006887,GO:0008150,GO:0009987,GO:0016192,GO:0032940,GO:0046903,GO:0051179,GO:0051234	ko:K07195	ko04910,map04910	Exo70	3.9e-284	983.8	Exo70 exocyst complex subunit
DN10316_c0_g1	DN10316_c0_g1_i6	-	4096.XP_009758704.1	U	GO:0006810,GO:0006887,GO:0008150,GO:0009987,GO:0016192,GO:0032940,GO:0046903,GO:0051179,GO:0051234	ko:K07195	ko04910,map04910	Exo70	4.3e-296	1023.5	Exo70 exocyst complex subunit
DN10316_c0_g1	DN10316_c0_g1_i9	-	4096.XP_009758704.1	U	GO:0006810,GO:0006887,GO:0008150,GO:0009987,GO:0016192,GO:0032940,GO:0046903,GO:0051179,GO:0051234	ko:K07195	ko04910,map04910	Exo70	2.6e-288	997.7	Exo70 exocyst complex subunit
DN10317_c0_g1	DN10317_c0_g1_i1	-	4432.XP_010258005.1	S	-	-	-	DYW_deaminase,PPR,PPR_2	7.8e-106	390.2	Pentatricopeptide repeat-containing protein At4g18750, chloroplastic-like
DN10317_c0_g1	DN10317_c0_g1_i2	-	4432.XP_010258005.1	S	-	-	-	DYW_deaminase,PPR,PPR_2	7.8e-106	390.2	Pentatricopeptide repeat-containing protein At4g18750, chloroplastic-like
DN10318_c0_g1	DN10318_c0_g1_i1	2.3.2.27	225117.XP_009344749.1	O	GO:0003674,GO:0003824,GO:0004842,GO:0006464,GO:0006508,GO:0006511,GO:0006807,GO:0008150,GO:0008152,GO:0009056,GO:0009057,GO:0009987,GO:0010033,GO:0010200,GO:0010243,GO:0010498,GO:0016567,GO:0016740,GO:0019538,GO:0019787,GO:0019941,GO:0030163,GO:0032446,GO:0036211,GO:0042221,GO:0042493,GO:0043161,GO:0043170,GO:0043412,GO:0043632,GO:0044237,GO:0044238,GO:0044248,GO:0044257,GO:0044260,GO:0044265,GO:…	ko:K19041	-	zf-RING_2	1.4e-22	113.2	RING-H2 finger protein
DN10319_c0_g1	DN10319_c0_g1_i10	-	90675.XP_010513561.1	O	-	-	-	RVT_2,Retrotran_gag_2,gag_pre-integrs,rve	2.2e-30	138.3	Mitochondrial protein
DN10319_c0_g1	DN10319_c0_g1_i11	-	3711.Bra002340.1-P	O	-	-	-	RVT_2,Retrotran_gag_2,gag_pre-integrs,rve	9.5e-45	186.8	Mitochondrial protein
DN10319_c0_g1	DN10319_c0_g1_i5	-	90675.XP_010513561.1	O	-	-	-	RVT_2,Retrotran_gag_2,gag_pre-integrs,rve	1.3e-30	139	Mitochondrial protein
DN10319_c0_g1	DN10319_c0_g1_i8	-	3712.Bo5g010620.1	O	-	-	-	RVT_2,Retrotran_gag_2,gag_pre-integrs,rve	1.7e-26	125.2	Mitochondrial protein
DN10319_c0_g1	DN10319_c0_g1_i9	-	90675.XP_010513561.1	O	-	-	-	RVT_2,Retrotran_gag_2,gag_pre-integrs,rve	2.2e-30	138.3	Mitochondrial protein
DN1031_c0_g1	DN1031_c0_g1_i1	-	3694.POPTR_0012s13870.1	K	GO:0001101,GO:0003674,GO:0003676,GO:0003677,GO:0003700,GO:0005488,GO:0006082,GO:0006355,GO:0006790,GO:0006807,GO:0006950,GO:0008150,GO:0008152,GO:0009266,GO:0009409,GO:0009414,GO:0009415,GO:0009628,GO:0009631,GO:0009889,GO:0009891,GO:0009893,GO:0009987,GO:0010035,GO:0010468,GO:0010556,GO:0010557,GO:0010604,GO:0010628,GO:0016143,GO:0019219,GO:0019222,GO:0019748,GO:0019757,GO:0019760,GO:0031323,GO:…	ko:K09286	-	AP2	9.4e-57	226.9	DNA-binding domain in plant proteins such as APETALA2 and EREBPs
DN1031_c0_g1	DN1031_c0_g1_i10	-	3694.POPTR_0012s13870.1	K	GO:0001101,GO:0003674,GO:0003676,GO:0003677,GO:0003700,GO:0005488,GO:0006082,GO:0006355,GO:0006790,GO:0006807,GO:0006950,GO:0008150,GO:0008152,GO:0009266,GO:0009409,GO:0009414,GO:0009415,GO:0009628,GO:0009631,GO:0009889,GO:0009891,GO:0009893,GO:0009987,GO:0010035,GO:0010468,GO:0010556,GO:0010557,GO:0010604,GO:0010628,GO:0016143,GO:0019219,GO:0019222,GO:0019748,GO:0019757,GO:0019760,GO:0031323,GO:…	ko:K09286	-	AP2	1.1e-55	223.4	DNA-binding domain in plant proteins such as APETALA2 and EREBPs
DN1031_c0_g1	DN1031_c0_g1_i12	-	71139.XP_010061439.1	K	GO:0001101,GO:0003674,GO:0003676,GO:0003677,GO:0003700,GO:0005488,GO:0006082,GO:0006355,GO:0006790,GO:0006807,GO:0006950,GO:0008150,GO:0008152,GO:0009266,GO:0009409,GO:0009414,GO:0009415,GO:0009628,GO:0009631,GO:0009889,GO:0009891,GO:0009893,GO:0009987,GO:0010035,GO:0010468,GO:0010556,GO:0010557,GO:0010604,GO:0010628,GO:0016143,GO:0019219,GO:0019222,GO:0019748,GO:0019757,GO:0019760,GO:0031323,GO:…	ko:K09286	-	AP2	8.2e-53	213.8	Dehydration-responsive element-binding protein
DN1031_c0_g1	DN1031_c0_g1_i2	-	4081.Solyc03g124110.1.1	K	GO:0001101,GO:0003674,GO:0003676,GO:0003677,GO:0003700,GO:0005488,GO:0006082,GO:0006355,GO:0006790,GO:0006807,GO:0006950,GO:0008150,GO:0008152,GO:0009266,GO:0009409,GO:0009414,GO:0009415,GO:0009628,GO:0009631,GO:0009889,GO:0009891,GO:0009893,GO:0009987,GO:0010035,GO:0010468,GO:0010556,GO:0010557,GO:0010604,GO:0010628,GO:0016143,GO:0019219,GO:0019222,GO:0019748,GO:0019757,GO:0019760,GO:0031323,GO:…	ko:K09286	-	AP2	3.4e-48	198	Dehydration-responsive element-binding protein
DN1031_c0_g1	DN1031_c0_g1_i3	-	71139.XP_010061567.1	K	GO:0001101,GO:0003674,GO:0003676,GO:0003677,GO:0003700,GO:0005488,GO:0006082,GO:0006355,GO:0006790,GO:0006807,GO:0006950,GO:0008150,GO:0008152,GO:0009266,GO:0009409,GO:0009414,GO:0009415,GO:0009628,GO:0009631,GO:0009889,GO:0009891,GO:0009893,GO:0009987,GO:0010035,GO:0010468,GO:0010556,GO:0010557,GO:0010604,GO:0010628,GO:0016143,GO:0019219,GO:0019222,GO:0019748,GO:0019757,GO:0019760,GO:0031323,GO:…	ko:K09286	-	AP2	3.8e-53	214.9	Dehydration-responsive element-binding protein
DN1031_c0_g1	DN1031_c0_g1_i4	-	225117.XP_009341269.1	K	GO:0001101,GO:0003674,GO:0003676,GO:0003677,GO:0003700,GO:0005488,GO:0006082,GO:0006355,GO:0006790,GO:0006807,GO:0006950,GO:0008150,GO:0008152,GO:0009266,GO:0009409,GO:0009414,GO:0009415,GO:0009628,GO:0009631,GO:0009889,GO:0009891,GO:0009893,GO:0009987,GO:0010035,GO:0010468,GO:0010556,GO:0010557,GO:0010604,GO:0010628,GO:0016143,GO:0019219,GO:0019222,GO:0019748,GO:0019757,GO:0019760,GO:0031323,GO:…	ko:K09286	-	AP2	6.6e-25	120.2	Dehydration-responsive element-binding protein
DN1031_c0_g1	DN1031_c0_g1_i5	-	3694.POPTR_0012s13870.1	K	GO:0001101,GO:0003674,GO:0003676,GO:0003677,GO:0003700,GO:0005488,GO:0006082,GO:0006355,GO:0006790,GO:0006807,GO:0006950,GO:0008150,GO:0008152,GO:0009266,GO:0009409,GO:0009414,GO:0009415,GO:0009628,GO:0009631,GO:0009889,GO:0009891,GO:0009893,GO:0009987,GO:0010035,GO:0010468,GO:0010556,GO:0010557,GO:0010604,GO:0010628,GO:0016143,GO:0019219,GO:0019222,GO:0019748,GO:0019757,GO:0019760,GO:0031323,GO:…	ko:K09286	-	AP2	9.4e-57	226.9	DNA-binding domain in plant proteins such as APETALA2 and EREBPs
DN1031_c0_g1	DN1031_c0_g1_i6	-	3694.POPTR_0012s13870.1	K	GO:0001101,GO:0003674,GO:0003676,GO:0003677,GO:0003700,GO:0005488,GO:0006082,GO:0006355,GO:0006790,GO:0006807,GO:0006950,GO:0008150,GO:0008152,GO:0009266,GO:0009409,GO:0009414,GO:0009415,GO:0009628,GO:0009631,GO:0009889,GO:0009891,GO:0009893,GO:0009987,GO:0010035,GO:0010468,GO:0010556,GO:0010557,GO:0010604,GO:0010628,GO:0016143,GO:0019219,GO:0019222,GO:0019748,GO:0019757,GO:0019760,GO:0031323,GO:…	ko:K09286	-	AP2	1.3e-55	223	DNA-binding domain in plant proteins such as APETALA2 and EREBPs
DN1031_c0_g1	DN1031_c0_g1_i7	-	4081.Solyc03g124110.1.1	K	GO:0001101,GO:0003674,GO:0003676,GO:0003677,GO:0003700,GO:0005488,GO:0006082,GO:0006355,GO:0006790,GO:0006807,GO:0006950,GO:0008150,GO:0008152,GO:0009266,GO:0009409,GO:0009414,GO:0009415,GO:0009628,GO:0009631,GO:0009889,GO:0009891,GO:0009893,GO:0009987,GO:0010035,GO:0010468,GO:0010556,GO:0010557,GO:0010604,GO:0010628,GO:0016143,GO:0019219,GO:0019222,GO:0019748,GO:0019757,GO:0019760,GO:0031323,GO:…	ko:K09286	-	AP2	3.4e-48	198	Dehydration-responsive element-binding protein
DN1031_c0_g1	DN1031_c0_g1_i8	-	71139.XP_010061439.1	K	GO:0001101,GO:0003674,GO:0003676,GO:0003677,GO:0003700,GO:0005488,GO:0006082,GO:0006355,GO:0006790,GO:0006807,GO:0006950,GO:0008150,GO:0008152,GO:0009266,GO:0009409,GO:0009414,GO:0009415,GO:0009628,GO:0009631,GO:0009889,GO:0009891,GO:0009893,GO:0009987,GO:0010035,GO:0010468,GO:0010556,GO:0010557,GO:0010604,GO:0010628,GO:0016143,GO:0019219,GO:0019222,GO:0019748,GO:0019757,GO:0019760,GO:0031323,GO:…	ko:K09286	-	AP2	1.6e-52	213	Dehydration-responsive element-binding protein
DN1031_c0_g1	DN1031_c0_g1_i9	-	71139.XP_010061567.1	K	GO:0001101,GO:0003674,GO:0003676,GO:0003677,GO:0003700,GO:0005488,GO:0006082,GO:0006355,GO:0006790,GO:0006807,GO:0006950,GO:0008150,GO:0008152,GO:0009266,GO:0009409,GO:0009414,GO:0009415,GO:0009628,GO:0009631,GO:0009889,GO:0009891,GO:0009893,GO:0009987,GO:0010035,GO:0010468,GO:0010556,GO:0010557,GO:0010604,GO:0010628,GO:0016143,GO:0019219,GO:0019222,GO:0019748,GO:0019757,GO:0019760,GO:0031323,GO:…	ko:K09286	-	AP2	1.8e-52	212.6	Dehydration-responsive element-binding protein
DN10321_c0_g1	DN10321_c0_g1_i1	-	29760.VIT_17s0000g04780.t01	T	-	-	-	PI3_PI4_kinase	1.4e-188	666	Phosphatidylinositol 4-kinase
DN10322_c0_g1	DN10322_c0_g1_i1	-	4096.XP_009786911.1	C	GO:0000221,GO:0000325,GO:0000902,GO:0003674,GO:0003824,GO:0005215,GO:0005575,GO:0005622,GO:0005623,GO:0005737,GO:0005773,GO:0005774,GO:0005794,GO:0005886,GO:0006810,GO:0006811,GO:0006812,GO:0008150,GO:0008324,GO:0008553,GO:0009507,GO:0009536,GO:0009653,GO:0009826,GO:0009987,GO:0012505,GO:0015075,GO:0015077,GO:0015078,GO:0015318,GO:0015399,GO:0015405,GO:0015662,GO:0015672,GO:0016020,GO:0016043,GO:…	ko:K02148	ko00190,ko01100,ko04145,ko04150,ko04721,ko04966,ko05110,ko05120,ko05323,map00190,map01100,map04145,map04150,map04721,map04966,map05110,map05120,map05323	V-ATPase_C	4.3e-179	634	Subunit of the peripheral V1 complex of vacuolar ATPase. Subunit C is necessary for the assembly of the catalytic sector of the enzyme and is likely to have a specific function in its catalytic activity. V-ATPase is responsible for acidifying a variety of intracellular compartments in eukaryotic cells
DN10322_c0_g1	DN10322_c0_g1_i5	-	4096.XP_009786911.1	C	GO:0000221,GO:0000325,GO:0000902,GO:0003674,GO:0003824,GO:0005215,GO:0005575,GO:0005622,GO:0005623,GO:0005737,GO:0005773,GO:0005774,GO:0005794,GO:0005886,GO:0006810,GO:0006811,GO:0006812,GO:0008150,GO:0008324,GO:0008553,GO:0009507,GO:0009536,GO:0009653,GO:0009826,GO:0009987,GO:0012505,GO:0015075,GO:0015077,GO:0015078,GO:0015318,GO:0015399,GO:0015405,GO:0015662,GO:0015672,GO:0016020,GO:0016043,GO:…	ko:K02148	ko00190,ko01100,ko04145,ko04150,ko04721,ko04966,ko05110,ko05120,ko05323,map00190,map01100,map04145,map04150,map04721,map04966,map05110,map05120,map05323	V-ATPase_C	7.6e-184	649.8	Subunit of the peripheral V1 complex of vacuolar ATPase. Subunit C is necessary for the assembly of the catalytic sector of the enzyme and is likely to have a specific function in its catalytic activity. V-ATPase is responsible for acidifying a variety of intracellular compartments in eukaryotic cells
DN10322_c1_g1	DN10322_c1_g1_i1	-	4081.Solyc08g042030.1.1	Z	GO:0000226,GO:0000278,GO:0000280,GO:0003674,GO:0003774,GO:0003777,GO:0003824,GO:0005575,GO:0005622,GO:0005623,GO:0005856,GO:0005871,GO:0005875,GO:0006928,GO:0006996,GO:0007010,GO:0007017,GO:0007018,GO:0007049,GO:0007051,GO:0007052,GO:0007059,GO:0008150,GO:0008574,GO:0009987,GO:0015630,GO:0016043,GO:0016462,GO:0016787,GO:0016817,GO:0016818,GO:0016887,GO:0017111,GO:0022402,GO:0022607,GO:0032991,GO:…	ko:K10401	-	Kinesin	5.2e-96	359	Belongs to the TRAFAC class myosin-kinesin ATPase superfamily. Kinesin family
DN10322_c1_g2	DN10322_c1_g2_i1	-	29760.VIT_18s0001g14580.t01	Z	GO:0000226,GO:0000278,GO:0000280,GO:0003674,GO:0003774,GO:0003777,GO:0003824,GO:0005575,GO:0005622,GO:0005623,GO:0005856,GO:0005871,GO:0005875,GO:0006928,GO:0006996,GO:0007010,GO:0007017,GO:0007018,GO:0007049,GO:0007051,GO:0007052,GO:0007059,GO:0008150,GO:0008574,GO:0009987,GO:0015630,GO:0016043,GO:0016462,GO:0016787,GO:0016817,GO:0016818,GO:0016887,GO:0017111,GO:0022402,GO:0022607,GO:0032991,GO:…	ko:K10401	-	Kinesin	7.5e-48	196.8	Belongs to the TRAFAC class myosin-kinesin ATPase superfamily. Kinesin family
DN10323_c0_g1	DN10323_c0_g1_i1	1.1.1.1	102107.XP_008239269.1	Q	-	ko:K00001	ko00010,ko00071,ko00350,ko00625,ko00626,ko00830,ko00980,ko00982,ko01100,ko01110,ko01120,ko01130,ko01220,map00010,map00071,map00350,map00625,map00626,map00830,map00980,map00982,map01100,map01110,map01120,map01130,map01220	ADH_N,ADH_zinc_N	1.5e-127	462.6	Alcohol dehydrogenase-like
DN10323_c0_g1	DN10323_c0_g1_i2	1.1.1.1	4096.XP_009778935.1	Q	-	ko:K00001	ko00010,ko00071,ko00350,ko00625,ko00626,ko00830,ko00980,ko00982,ko01100,ko01110,ko01120,ko01130,ko01220,map00010,map00071,map00350,map00625,map00626,map00830,map00980,map00982,map01100,map01110,map01120,map01130,map01220	ADH_N,ADH_zinc_N	4.9e-173	614	Zinc-binding dehydrogenase
DN10324_c0_g2	DN10324_c0_g2_i1	-	81985.XP_006282500.1	L	-	-	-	Retrotran_gag_2	1.7e-74	286.6	Encoded by
DN10324_c0_g2	DN10324_c0_g2_i2	-	90675.XP_010496488.1	L	-	-	-	Retrotran_gag_2,gag_pre-integrs	2.8e-118	432.6	gag-polypeptide of LTR copia-type
DN10324_c0_g3	DN10324_c0_g3_i1	-	81985.XP_006296001.1	L	-	-	-	Retrotran_gag_2	4.2e-25	121.3	Encoded by
DN10324_c0_g3	DN10324_c0_g3_i2	-	81985.XP_006296001.1	L	-	-	-	Retrotran_gag_2	4.2e-25	121.3	Encoded by
DN10324_c0_g3	DN10324_c0_g3_i3	-	81985.XP_006296001.1	L	-	-	-	Retrotran_gag_2	4.2e-25	121.3	Encoded by
DN10324_c0_g4	DN10324_c0_g4_i1	-	81985.XP_006296001.1	L	-	-	-	Retrotran_gag_2	1e-23	115.9	Encoded by
DN10324_c0_g5	DN10324_c0_g5_i1	-	90675.XP_010496488.1	L	-	-	-	Retrotran_gag_2,gag_pre-integrs	2.7e-37	161.8	gag-polypeptide of LTR copia-type
DN10324_c1_g1	DN10324_c1_g1_i1	-	102107.XP_008241596.1	S	GO:0005575,GO:0005622,GO:0005623,GO:0005737,GO:0005773,GO:0005774,GO:0005886,GO:0008150,GO:0009743,GO:0009744,GO:0009746,GO:0009749,GO:0009750,GO:0010033,GO:0016020,GO:0031090,GO:0034284,GO:0034285,GO:0042221,GO:0043226,GO:0043227,GO:0043229,GO:0043231,GO:0044422,GO:0044424,GO:0044437,GO:0044444,GO:0044446,GO:0044464,GO:0050896,GO:0071944,GO:0098588,GO:0098805,GO:1901700	-	-	WCOR413	5.5e-54	217.2	Cold-regulated 413 plasma membrane protein 2-like
DN10324_c1_g1	DN10324_c1_g1_i3	-	40148.OGLUM03G35190.1	S	-	-	-	WCOR413	6.9e-36	156.8	Cold acclimation protein WCOR413
DN10324_c1_g1	DN10324_c1_g1_i4	-	71139.XP_010028542.1	S	GO:0001101,GO:0005575,GO:0005622,GO:0005623,GO:0005737,GO:0005773,GO:0005886,GO:0006950,GO:0007154,GO:0008150,GO:0009266,GO:0009409,GO:0009414,GO:0009415,GO:0009605,GO:0009628,GO:0009631,GO:0009719,GO:0009725,GO:0009737,GO:0009987,GO:0009991,GO:0010033,GO:0010035,GO:0016020,GO:0031668,GO:0033554,GO:0033993,GO:0042221,GO:0042631,GO:0043226,GO:0043227,GO:0043229,GO:0043231,GO:0044424,GO:0044444,GO:…	-	-	WCOR413	2.2e-68	265.4	Cold-regulated 413 plasma membrane protein
DN10324_c1_g1	DN10324_c1_g1_i5	-	161934.XP_010669333.1	K	-	-	-	RVT_2,Retrotran_gag_2,rve	1.7e-92	346.3	cysteine-rich RLK (RECEPTOR-like protein kinase) 8
DN10324_c3_g1	DN10324_c3_g1_i1	-	90675.XP_010441050.1	L	-	-	-	Retrotran_gag_2,gag_pre-integrs	5.1e-46	191.4	gag-polypeptide of LTR copia-type
DN10324_c3_g1	DN10324_c3_g1_i2	-	90675.XP_010496488.1	L	-	-	-	Retrotran_gag_2,gag_pre-integrs	5.7e-62	244.6	gag-polypeptide of LTR copia-type
DN10325_c0_g1	DN10325_c0_g1_i1	-	102107.XP_008230375.1	I	GO:0000139,GO:0001101,GO:0003674,GO:0003824,GO:0005575,GO:0005622,GO:0005623,GO:0005737,GO:0005783,GO:0005789,GO:0005794,GO:0008150,GO:0008152,GO:0009056,GO:0009719,GO:0009725,GO:0009737,GO:0010033,GO:0010296,GO:0012505,GO:0016020,GO:0016787,GO:0016788,GO:0031090,GO:0031984,GO:0033993,GO:0042175,GO:0042221,GO:0043226,GO:0043227,GO:0043229,GO:0043231,GO:0044422,GO:0044424,GO:0044425,GO:0044431,GO:…	ko:K15889	ko00900,ko01120,ko01130,map00900,map01120,map01130	Abhydrolase_3,COesterase	2e-94	352.1	isoprenylcysteine alpha-carbonyl methylesterase
DN10325_c0_g1	DN10325_c0_g1_i10	-	102107.XP_008230375.1	I	GO:0000139,GO:0001101,GO:0003674,GO:0003824,GO:0005575,GO:0005622,GO:0005623,GO:0005737,GO:0005783,GO:0005789,GO:0005794,GO:0008150,GO:0008152,GO:0009056,GO:0009719,GO:0009725,GO:0009737,GO:0010033,GO:0010296,GO:0012505,GO:0016020,GO:0016787,GO:0016788,GO:0031090,GO:0031984,GO:0033993,GO:0042175,GO:0042221,GO:0043226,GO:0043227,GO:0043229,GO:0043231,GO:0044422,GO:0044424,GO:0044425,GO:0044431,GO:…	ko:K15889	ko00900,ko01120,ko01130,map00900,map01120,map01130	Abhydrolase_3,COesterase	1.5e-59	235.7	isoprenylcysteine alpha-carbonyl methylesterase
DN10325_c0_g1	DN10325_c0_g1_i11	-	102107.XP_008230375.1	I	GO:0000139,GO:0001101,GO:0003674,GO:0003824,GO:0005575,GO:0005622,GO:0005623,GO:0005737,GO:0005783,GO:0005789,GO:0005794,GO:0008150,GO:0008152,GO:0009056,GO:0009719,GO:0009725,GO:0009737,GO:0010033,GO:0010296,GO:0012505,GO:0016020,GO:0016787,GO:0016788,GO:0031090,GO:0031984,GO:0033993,GO:0042175,GO:0042221,GO:0043226,GO:0043227,GO:0043229,GO:0043231,GO:0044422,GO:0044424,GO:0044425,GO:0044431,GO:…	ko:K15889	ko00900,ko01120,ko01130,map00900,map01120,map01130	Abhydrolase_3,COesterase	1.8e-73	282.3	isoprenylcysteine alpha-carbonyl methylesterase
DN10325_c0_g1	DN10325_c0_g1_i14	-	102107.XP_008230375.1	I	GO:0000139,GO:0001101,GO:0003674,GO:0003824,GO:0005575,GO:0005622,GO:0005623,GO:0005737,GO:0005783,GO:0005789,GO:0005794,GO:0008150,GO:0008152,GO:0009056,GO:0009719,GO:0009725,GO:0009737,GO:0010033,GO:0010296,GO:0012505,GO:0016020,GO:0016787,GO:0016788,GO:0031090,GO:0031984,GO:0033993,GO:0042175,GO:0042221,GO:0043226,GO:0043227,GO:0043229,GO:0043231,GO:0044422,GO:0044424,GO:0044425,GO:0044431,GO:…	ko:K15889	ko00900,ko01120,ko01130,map00900,map01120,map01130	Abhydrolase_3,COesterase	8.3e-166	590.1	isoprenylcysteine alpha-carbonyl methylesterase
DN10325_c0_g1	DN10325_c0_g1_i15	-	102107.XP_008230375.1	I	GO:0000139,GO:0001101,GO:0003674,GO:0003824,GO:0005575,GO:0005622,GO:0005623,GO:0005737,GO:0005783,GO:0005789,GO:0005794,GO:0008150,GO:0008152,GO:0009056,GO:0009719,GO:0009725,GO:0009737,GO:0010033,GO:0010296,GO:0012505,GO:0016020,GO:0016787,GO:0016788,GO:0031090,GO:0031984,GO:0033993,GO:0042175,GO:0042221,GO:0043226,GO:0043227,GO:0043229,GO:0043231,GO:0044422,GO:0044424,GO:0044425,GO:0044431,GO:…	ko:K15889	ko00900,ko01120,ko01130,map00900,map01120,map01130	Abhydrolase_3,COesterase	5.8e-46	190.3	isoprenylcysteine alpha-carbonyl methylesterase
DN10325_c0_g1	DN10325_c0_g1_i18	-	102107.XP_008230375.1	I	GO:0000139,GO:0001101,GO:0003674,GO:0003824,GO:0005575,GO:0005622,GO:0005623,GO:0005737,GO:0005783,GO:0005789,GO:0005794,GO:0008150,GO:0008152,GO:0009056,GO:0009719,GO:0009725,GO:0009737,GO:0010033,GO:0010296,GO:0012505,GO:0016020,GO:0016787,GO:0016788,GO:0031090,GO:0031984,GO:0033993,GO:0042175,GO:0042221,GO:0043226,GO:0043227,GO:0043229,GO:0043231,GO:0044422,GO:0044424,GO:0044425,GO:0044431,GO:…	ko:K15889	ko00900,ko01120,ko01130,map00900,map01120,map01130	Abhydrolase_3,COesterase	2e-94	352.1	isoprenylcysteine alpha-carbonyl methylesterase
DN10325_c0_g1	DN10325_c0_g1_i21	-	102107.XP_008230375.1	I	GO:0000139,GO:0001101,GO:0003674,GO:0003824,GO:0005575,GO:0005622,GO:0005623,GO:0005737,GO:0005783,GO:0005789,GO:0005794,GO:0008150,GO:0008152,GO:0009056,GO:0009719,GO:0009725,GO:0009737,GO:0010033,GO:0010296,GO:0012505,GO:0016020,GO:0016787,GO:0016788,GO:0031090,GO:0031984,GO:0033993,GO:0042175,GO:0042221,GO:0043226,GO:0043227,GO:0043229,GO:0043231,GO:0044422,GO:0044424,GO:0044425,GO:0044431,GO:…	ko:K15889	ko00900,ko01120,ko01130,map00900,map01120,map01130	Abhydrolase_3,COesterase	5.8e-46	190.3	isoprenylcysteine alpha-carbonyl methylesterase
DN10325_c0_g1	DN10325_c0_g1_i24	-	102107.XP_008230375.1	I	GO:0000139,GO:0001101,GO:0003674,GO:0003824,GO:0005575,GO:0005622,GO:0005623,GO:0005737,GO:0005783,GO:0005789,GO:0005794,GO:0008150,GO:0008152,GO:0009056,GO:0009719,GO:0009725,GO:0009737,GO:0010033,GO:0010296,GO:0012505,GO:0016020,GO:0016787,GO:0016788,GO:0031090,GO:0031984,GO:0033993,GO:0042175,GO:0042221,GO:0043226,GO:0043227,GO:0043229,GO:0043231,GO:0044422,GO:0044424,GO:0044425,GO:0044431,GO:…	ko:K15889	ko00900,ko01120,ko01130,map00900,map01120,map01130	Abhydrolase_3,COesterase	1.5e-59	235.7	isoprenylcysteine alpha-carbonyl methylesterase
DN10325_c0_g1	DN10325_c0_g1_i27	-	102107.XP_008230375.1	I	GO:0000139,GO:0001101,GO:0003674,GO:0003824,GO:0005575,GO:0005622,GO:0005623,GO:0005737,GO:0005783,GO:0005789,GO:0005794,GO:0008150,GO:0008152,GO:0009056,GO:0009719,GO:0009725,GO:0009737,GO:0010033,GO:0010296,GO:0012505,GO:0016020,GO:0016787,GO:0016788,GO:0031090,GO:0031984,GO:0033993,GO:0042175,GO:0042221,GO:0043226,GO:0043227,GO:0043229,GO:0043231,GO:0044422,GO:0044424,GO:0044425,GO:0044431,GO:…	ko:K15889	ko00900,ko01120,ko01130,map00900,map01120,map01130	Abhydrolase_3,COesterase	3.2e-130	471.5	isoprenylcysteine alpha-carbonyl methylesterase
DN10325_c0_g1	DN10325_c0_g1_i34	-	102107.XP_008230375.1	I	GO:0000139,GO:0001101,GO:0003674,GO:0003824,GO:0005575,GO:0005622,GO:0005623,GO:0005737,GO:0005783,GO:0005789,GO:0005794,GO:0008150,GO:0008152,GO:0009056,GO:0009719,GO:0009725,GO:0009737,GO:0010033,GO:0010296,GO:0012505,GO:0016020,GO:0016787,GO:0016788,GO:0031090,GO:0031984,GO:0033993,GO:0042175,GO:0042221,GO:0043226,GO:0043227,GO:0043229,GO:0043231,GO:0044422,GO:0044424,GO:0044425,GO:0044431,GO:…	ko:K15889	ko00900,ko01120,ko01130,map00900,map01120,map01130	Abhydrolase_3,COesterase	1.5e-59	235.7	isoprenylcysteine alpha-carbonyl methylesterase
DN10325_c0_g1	DN10325_c0_g1_i41	-	102107.XP_008230375.1	I	GO:0000139,GO:0001101,GO:0003674,GO:0003824,GO:0005575,GO:0005622,GO:0005623,GO:0005737,GO:0005783,GO:0005789,GO:0005794,GO:0008150,GO:0008152,GO:0009056,GO:0009719,GO:0009725,GO:0009737,GO:0010033,GO:0010296,GO:0012505,GO:0016020,GO:0016787,GO:0016788,GO:0031090,GO:0031984,GO:0033993,GO:0042175,GO:0042221,GO:0043226,GO:0043227,GO:0043229,GO:0043231,GO:0044422,GO:0044424,GO:0044425,GO:0044431,GO:…	ko:K15889	ko00900,ko01120,ko01130,map00900,map01120,map01130	Abhydrolase_3,COesterase	5.8e-46	190.3	isoprenylcysteine alpha-carbonyl methylesterase
DN10325_c0_g1	DN10325_c0_g1_i42	-	102107.XP_008230375.1	I	GO:0000139,GO:0001101,GO:0003674,GO:0003824,GO:0005575,GO:0005622,GO:0005623,GO:0005737,GO:0005783,GO:0005789,GO:0005794,GO:0008150,GO:0008152,GO:0009056,GO:0009719,GO:0009725,GO:0009737,GO:0010033,GO:0010296,GO:0012505,GO:0016020,GO:0016787,GO:0016788,GO:0031090,GO:0031984,GO:0033993,GO:0042175,GO:0042221,GO:0043226,GO:0043227,GO:0043229,GO:0043231,GO:0044422,GO:0044424,GO:0044425,GO:0044431,GO:…	ko:K15889	ko00900,ko01120,ko01130,map00900,map01120,map01130	Abhydrolase_3,COesterase	1.5e-59	235.7	isoprenylcysteine alpha-carbonyl methylesterase
DN10325_c0_g1	DN10325_c0_g1_i43	-	102107.XP_008230375.1	I	GO:0000139,GO:0001101,GO:0003674,GO:0003824,GO:0005575,GO:0005622,GO:0005623,GO:0005737,GO:0005783,GO:0005789,GO:0005794,GO:0008150,GO:0008152,GO:0009056,GO:0009719,GO:0009725,GO:0009737,GO:0010033,GO:0010296,GO:0012505,GO:0016020,GO:0016787,GO:0016788,GO:0031090,GO:0031984,GO:0033993,GO:0042175,GO:0042221,GO:0043226,GO:0043227,GO:0043229,GO:0043231,GO:0044422,GO:0044424,GO:0044425,GO:0044431,GO:…	ko:K15889	ko00900,ko01120,ko01130,map00900,map01120,map01130	Abhydrolase_3,COesterase	2e-94	352.1	isoprenylcysteine alpha-carbonyl methylesterase
DN10325_c0_g1	DN10325_c0_g1_i44	-	102107.XP_008230375.1	I	GO:0000139,GO:0001101,GO:0003674,GO:0003824,GO:0005575,GO:0005622,GO:0005623,GO:0005737,GO:0005783,GO:0005789,GO:0005794,GO:0008150,GO:0008152,GO:0009056,GO:0009719,GO:0009725,GO:0009737,GO:0010033,GO:0010296,GO:0012505,GO:0016020,GO:0016787,GO:0016788,GO:0031090,GO:0031984,GO:0033993,GO:0042175,GO:0042221,GO:0043226,GO:0043227,GO:0043229,GO:0043231,GO:0044422,GO:0044424,GO:0044425,GO:0044431,GO:…	ko:K15889	ko00900,ko01120,ko01130,map00900,map01120,map01130	Abhydrolase_3,COesterase	5.8e-46	190.3	isoprenylcysteine alpha-carbonyl methylesterase
DN10325_c0_g1	DN10325_c0_g1_i46	-	102107.XP_008230375.1	I	GO:0000139,GO:0001101,GO:0003674,GO:0003824,GO:0005575,GO:0005622,GO:0005623,GO:0005737,GO:0005783,GO:0005789,GO:0005794,GO:0008150,GO:0008152,GO:0009056,GO:0009719,GO:0009725,GO:0009737,GO:0010033,GO:0010296,GO:0012505,GO:0016020,GO:0016787,GO:0016788,GO:0031090,GO:0031984,GO:0033993,GO:0042175,GO:0042221,GO:0043226,GO:0043227,GO:0043229,GO:0043231,GO:0044422,GO:0044424,GO:0044425,GO:0044431,GO:…	ko:K15889	ko00900,ko01120,ko01130,map00900,map01120,map01130	Abhydrolase_3,COesterase	5.8e-46	190.3	isoprenylcysteine alpha-carbonyl methylesterase
DN10325_c0_g1	DN10325_c0_g1_i47	-	57918.XP_004304151.1	I	GO:0000139,GO:0001101,GO:0003674,GO:0003824,GO:0005575,GO:0005622,GO:0005623,GO:0005737,GO:0005783,GO:0005789,GO:0005794,GO:0008150,GO:0008152,GO:0009056,GO:0009719,GO:0009725,GO:0009737,GO:0010033,GO:0010296,GO:0012505,GO:0016020,GO:0016787,GO:0016788,GO:0031090,GO:0031984,GO:0033993,GO:0042175,GO:0042221,GO:0043226,GO:0043227,GO:0043229,GO:0043231,GO:0044422,GO:0044424,GO:0044425,GO:0044431,GO:…	ko:K15889	ko00900,ko01120,ko01130,map00900,map01120,map01130	Abhydrolase_3,COesterase	2.1e-66	258.5	isoprenylcysteine alpha-carbonyl methylesterase
DN10325_c0_g1	DN10325_c0_g1_i48	-	102107.XP_008230375.1	I	GO:0000139,GO:0001101,GO:0003674,GO:0003824,GO:0005575,GO:0005622,GO:0005623,GO:0005737,GO:0005783,GO:0005789,GO:0005794,GO:0008150,GO:0008152,GO:0009056,GO:0009719,GO:0009725,GO:0009737,GO:0010033,GO:0010296,GO:0012505,GO:0016020,GO:0016787,GO:0016788,GO:0031090,GO:0031984,GO:0033993,GO:0042175,GO:0042221,GO:0043226,GO:0043227,GO:0043229,GO:0043231,GO:0044422,GO:0044424,GO:0044425,GO:0044431,GO:…	ko:K15889	ko00900,ko01120,ko01130,map00900,map01120,map01130	Abhydrolase_3,COesterase	2e-94	352.1	isoprenylcysteine alpha-carbonyl methylesterase
DN10325_c0_g1	DN10325_c0_g1_i50	-	102107.XP_008230375.1	I	GO:0000139,GO:0001101,GO:0003674,GO:0003824,GO:0005575,GO:0005622,GO:0005623,GO:0005737,GO:0005783,GO:0005789,GO:0005794,GO:0008150,GO:0008152,GO:0009056,GO:0009719,GO:0009725,GO:0009737,GO:0010033,GO:0010296,GO:0012505,GO:0016020,GO:0016787,GO:0016788,GO:0031090,GO:0031984,GO:0033993,GO:0042175,GO:0042221,GO:0043226,GO:0043227,GO:0043229,GO:0043231,GO:0044422,GO:0044424,GO:0044425,GO:0044431,GO:…	ko:K15889	ko00900,ko01120,ko01130,map00900,map01120,map01130	Abhydrolase_3,COesterase	1.8e-73	282.3	isoprenylcysteine alpha-carbonyl methylesterase
DN10326_c0_g1	DN10326_c0_g1_i1	-	4432.XP_010245410.1	S	-	ko:K17784	-	DUF543	2.3e-13	82	MICOS complex subunit
DN10326_c0_g1	DN10326_c0_g1_i2	-	28532.XP_010521169.1	S	-	ko:K17784	-	DUF543	2.7e-28	131.7	Domain of unknown function (DUF543)
DN10327_c0_g1	DN10327_c0_g1_i1	2.7.11.1	3988.XP_002513972.1	T	-	ko:K04733	ko04010,ko04064,ko04620,ko04621,ko04624,ko04722,ko05133,ko05140,ko05142,ko05145,ko05152,ko05162,ko05164,map04010,map04064,map04620,map04621,map04624,map04722,map05133,map05140,map05142,map05145,map05152,map05162,map05164	EGF_CA,GUB_WAK_bind,Pkinase,Pkinase_Tyr	4.4e-63	247.7	wall-associated receptor kinase-like
DN1032_c0_g1	DN1032_c0_g1_i10	-	29760.VIT_12s0028g00830.t01	T	-	-	-	PH	5e-61	241.1	domain-containing protein
DN1032_c0_g1	DN1032_c0_g1_i11	-	29760.VIT_12s0028g00830.t01	T	-	-	-	PH	4e-107	394.8	domain-containing protein
DN1032_c0_g1	DN1032_c0_g1_i2	-	29760.VIT_12s0028g00830.t01	T	-	-	-	PH	1.2e-190	672.9	domain-containing protein
DN1032_c0_g1	DN1032_c0_g1_i3	-	29760.VIT_12s0028g00830.t01	T	-	-	-	PH	1.9e-127	462.6	domain-containing protein
DN1032_c0_g1	DN1032_c0_g1_i9	-	29760.VIT_12s0028g00830.t01	T	-	-	-	PH	1.6e-117	429.1	domain-containing protein
DN10330_c1_g4	DN10330_c1_g4_i2	-	29760.VIT_03s0091g01090.t01	-	-	-	-	-	2.6e-28	132.5	-
DN10330_c1_g4	DN10330_c1_g4_i4	-	29760.VIT_03s0091g01090.t01	-	-	-	-	-	1.3e-33	149.8	-
DN10331_c0_g1	DN10331_c0_g1_i2	3.4.19.12	3760.EMJ24495	O	GO:0003674,GO:0003824,GO:0004843,GO:0005488,GO:0005515,GO:0005575,GO:0005622,GO:0005623,GO:0005634,GO:0006464,GO:0006508,GO:0006807,GO:0008150,GO:0008152,GO:0008233,GO:0008234,GO:0009987,GO:0016579,GO:0016787,GO:0019538,GO:0019783,GO:0019784,GO:0032182,GO:0036211,GO:0036459,GO:0043130,GO:0043170,GO:0043226,GO:0043227,GO:0043229,GO:0043231,GO:0043412,GO:0044237,GO:0044238,GO:0044260,GO:0044267,GO:…	ko:K09602	-	Peptidase_C65	2.9e-123	448.4	Ubiquitin thioesterase otubain-like
DN10331_c0_g1	DN10331_c0_g1_i3	3.4.19.12	3988.XP_002534741.1	O	GO:0003674,GO:0003824,GO:0004843,GO:0005488,GO:0005515,GO:0005575,GO:0005622,GO:0005623,GO:0005634,GO:0006464,GO:0006508,GO:0006807,GO:0008150,GO:0008152,GO:0008233,GO:0008234,GO:0009987,GO:0016579,GO:0016787,GO:0019538,GO:0019783,GO:0019784,GO:0032182,GO:0036211,GO:0036459,GO:0043130,GO:0043170,GO:0043226,GO:0043227,GO:0043229,GO:0043231,GO:0043412,GO:0044237,GO:0044238,GO:0044260,GO:0044267,GO:…	ko:K09602	-	Peptidase_C65	6e-47	193.7	Ubiquitin thioesterase otubain-like
DN10331_c0_g1	DN10331_c0_g1_i6	3.4.19.12	3760.EMJ24495	O	GO:0003674,GO:0003824,GO:0004843,GO:0005488,GO:0005515,GO:0005575,GO:0005622,GO:0005623,GO:0005634,GO:0006464,GO:0006508,GO:0006807,GO:0008150,GO:0008152,GO:0008233,GO:0008234,GO:0009987,GO:0016579,GO:0016787,GO:0019538,GO:0019783,GO:0019784,GO:0032182,GO:0036211,GO:0036459,GO:0043130,GO:0043170,GO:0043226,GO:0043227,GO:0043229,GO:0043231,GO:0043412,GO:0044237,GO:0044238,GO:0044260,GO:0044267,GO:…	ko:K09602	-	Peptidase_C65	2.9e-123	448.4	Ubiquitin thioesterase otubain-like
DN10331_c0_g1	DN10331_c0_g1_i7	3.4.19.12	3988.XP_002534741.1	O	GO:0003674,GO:0003824,GO:0004843,GO:0005488,GO:0005515,GO:0005575,GO:0005622,GO:0005623,GO:0005634,GO:0006464,GO:0006508,GO:0006807,GO:0008150,GO:0008152,GO:0008233,GO:0008234,GO:0009987,GO:0016579,GO:0016787,GO:0019538,GO:0019783,GO:0019784,GO:0032182,GO:0036211,GO:0036459,GO:0043130,GO:0043170,GO:0043226,GO:0043227,GO:0043229,GO:0043231,GO:0043412,GO:0044237,GO:0044238,GO:0044260,GO:0044267,GO:…	ko:K09602	-	Peptidase_C65	2.6e-46	191.4	Ubiquitin thioesterase otubain-like
DN10333_c0_g1	DN10333_c0_g1_i2	-	29730.Gorai.012G022400.1	UY	-	ko:K14317	ko03013,ko05169,map03013,map05169	-	1.8e-23	118.2	Nuclear pore complex protein
DN10333_c0_g1	DN10333_c0_g1_i3	-	3712.Bo3g062790.1	UY	GO:0005575,GO:0005622,GO:0005623,GO:0005634,GO:0005635,GO:0005643,GO:0006403,GO:0006405,GO:0006406,GO:0006611,GO:0006810,GO:0006886,GO:0006913,GO:0006996,GO:0006997,GO:0008104,GO:0008150,GO:0008152,GO:0009987,GO:0010467,GO:0012505,GO:0015031,GO:0015833,GO:0015931,GO:0016043,GO:0016973,GO:0031503,GO:0031967,GO:0031974,GO:0031975,GO:0031981,GO:0032991,GO:0033036,GO:0034399,GO:0034613,GO:0042886,GO:…	ko:K14317	ko03013,ko05169,map03013,map05169	-	9.9e-60	239.2	Nuclear pore complex protein
DN10335_c0_g1	DN10335_c0_g1_i2	-	4098.XP_009605851.1	T	-	-	-	B_lectin,DUF3403,PAN_2,Pkinase_Tyr,S_locus_glycop	2.7e-45	188	serine threonine-protein kinase
DN10335_c0_g1	DN10335_c0_g1_i6	2.7.11.1	29760.VIT_19s0014g04250.t01	T	-	ko:K04733	ko04010,ko04064,ko04620,ko04621,ko04624,ko04722,ko05133,ko05140,ko05142,ko05145,ko05152,ko05162,ko05164,map04010,map04064,map04620,map04621,map04624,map04722,map05133,map05140,map05142,map05145,map05152,map05162,map05164	B_lectin,DUF3403,PAN_2,Pkinase_Tyr,S_locus_glycop	3.4e-39	167.5	serine threonine-protein kinase
DN10335_c0_g1	DN10335_c0_g1_i7	-	4098.XP_009605851.1	T	-	-	-	B_lectin,DUF3403,PAN_2,Pkinase_Tyr,S_locus_glycop	2.9e-47	194.5	serine threonine-protein kinase
DN10335_c0_g1	DN10335_c0_g1_i8	-	4096.XP_009794869.1	T	-	-	-	B_lectin,DUF3403,PAN_2,Pkinase_Tyr,S_locus_glycop	1.6e-45	188.7	G-type lectin S-receptor-like serine threonine-protein kinase At4g27290
DN10338_c0_g1	DN10338_c0_g1_i1	1.10.3.1	4155.Migut.M00645.1.p	S	GO:0005575,GO:0005622,GO:0005623,GO:0005737,GO:0009507,GO:0009534,GO:0009536,GO:0009543,GO:0009579,GO:0031976,GO:0031977,GO:0031978,GO:0031984,GO:0043226,GO:0043227,GO:0043229,GO:0043231,GO:0044422,GO:0044424,GO:0044434,GO:0044435,GO:0044436,GO:0044444,GO:0044446,GO:0044464	ko:K00422	ko00350,ko00950,ko01100,ko01110,map00350,map00950,map01100,map01110	PPO1_DWL,PPO1_KFDV,Tyrosinase	8.3e-07	60.5	polyphenol oxidase
DN10338_c0_g2	DN10338_c0_g2_i1	1.10.3.1	3641.EOY28324	S	GO:0005575,GO:0005622,GO:0005623,GO:0005737,GO:0009507,GO:0009534,GO:0009536,GO:0009543,GO:0009579,GO:0031976,GO:0031977,GO:0031978,GO:0031984,GO:0043226,GO:0043227,GO:0043229,GO:0043231,GO:0044422,GO:0044424,GO:0044434,GO:0044435,GO:0044436,GO:0044444,GO:0044446,GO:0044464	ko:K00422	ko00350,ko00950,ko01100,ko01110,map00350,map00950,map01100,map01110	PPO1_DWL,PPO1_KFDV,Tyrosinase	5.9e-119	434.5	polyphenol oxidase
DN10339_c0_g1	DN10339_c0_g1_i3	-	4098.XP_009593450.1	T	-	-	-	LRRNT_2,LRR_8,Pkinase_Tyr	3.2e-153	548.9	Leucine rich repeat
DN10339_c0_g1	DN10339_c0_g1_i5	-	4098.XP_009593450.1	T	-	-	-	LRRNT_2,LRR_8,Pkinase_Tyr	1.3e-187	663.3	Leucine rich repeat
DN10339_c0_g1	DN10339_c0_g1_i6	2.7.11.1	42345.XP_008775322.1	T	GO:0003674,GO:0003824,GO:0004672,GO:0004674,GO:0004675,GO:0004888,GO:0005575,GO:0005623,GO:0005886,GO:0005911,GO:0006464,GO:0006468,GO:0006793,GO:0006796,GO:0006807,GO:0007154,GO:0007165,GO:0007166,GO:0007167,GO:0007178,GO:0007623,GO:0008150,GO:0008152,GO:0009506,GO:0009987,GO:0016020,GO:0016301,GO:0016310,GO:0016740,GO:0016772,GO:0016773,GO:0019199,GO:0019538,GO:0023052,GO:0030054,GO:0036211,GO:…	ko:K04733	ko04010,ko04064,ko04620,ko04621,ko04624,ko04722,ko05133,ko05140,ko05142,ko05145,ko05152,ko05162,ko05164,map04010,map04064,map04620,map04621,map04624,map04722,map05133,map05140,map05142,map05145,map05152,map05162,map05164	LRRNT_2,LRR_8,Pkinase_Tyr	5e-43	181.4	belongs to the protein kinase superfamily
DN1033_c0_g1	DN1033_c0_g1_i1	-	29760.VIT_00s0670g00010.t01	O	GO:0000003,GO:0002199,GO:0003674,GO:0005488,GO:0005515,GO:0005575,GO:0005622,GO:0005623,GO:0005737,GO:0005829,GO:0005832,GO:0005856,GO:0005874,GO:0006457,GO:0006458,GO:0006810,GO:0007338,GO:0007339,GO:0008037,GO:0008150,GO:0009566,GO:0009889,GO:0009891,GO:0009893,GO:0009987,GO:0009988,GO:0010035,GO:0010038,GO:0010556,GO:0010557,GO:0010604,GO:0010638,GO:0015630,GO:0019219,GO:0019222,GO:0019953,GO:…	ko:K09499	-	Cpn60_TCP1	9.5e-215	752.7	assists the folding of proteins upon ATP hydrolysis
DN1033_c0_g1	DN1033_c0_g1_i10	-	4558.Sb04g004030.1	O	GO:0000003,GO:0002199,GO:0003674,GO:0005488,GO:0005515,GO:0005575,GO:0005622,GO:0005623,GO:0005737,GO:0005829,GO:0005832,GO:0005856,GO:0005874,GO:0006457,GO:0006458,GO:0006810,GO:0007338,GO:0007339,GO:0008037,GO:0008150,GO:0009566,GO:0009889,GO:0009891,GO:0009893,GO:0009987,GO:0009988,GO:0010035,GO:0010038,GO:0010556,GO:0010557,GO:0010604,GO:0010638,GO:0015630,GO:0019219,GO:0019222,GO:0019953,GO:…	ko:K09499	-	Cpn60_TCP1	6.4e-129	466.8	assists the folding of proteins upon ATP hydrolysis
DN1033_c0_g1	DN1033_c0_g1_i12	-	3694.POPTR_0004s20620.1	O	GO:0000003,GO:0002199,GO:0003674,GO:0005488,GO:0005515,GO:0005575,GO:0005622,GO:0005623,GO:0005737,GO:0005829,GO:0005832,GO:0005856,GO:0005874,GO:0006457,GO:0006458,GO:0006810,GO:0007338,GO:0007339,GO:0008037,GO:0008150,GO:0009566,GO:0009889,GO:0009891,GO:0009893,GO:0009987,GO:0009988,GO:0010035,GO:0010038,GO:0010556,GO:0010557,GO:0010604,GO:0010638,GO:0015630,GO:0019219,GO:0019222,GO:0019953,GO:…	ko:K09499	-	Cpn60_TCP1	6.7e-216	756.5	assists the folding of proteins upon ATP hydrolysis
DN1033_c0_g1	DN1033_c0_g1_i3	-	29760.VIT_00s0670g00010.t01	O	GO:0000003,GO:0002199,GO:0003674,GO:0005488,GO:0005515,GO:0005575,GO:0005622,GO:0005623,GO:0005737,GO:0005829,GO:0005832,GO:0005856,GO:0005874,GO:0006457,GO:0006458,GO:0006810,GO:0007338,GO:0007339,GO:0008037,GO:0008150,GO:0009566,GO:0009889,GO:0009891,GO:0009893,GO:0009987,GO:0009988,GO:0010035,GO:0010038,GO:0010556,GO:0010557,GO:0010604,GO:0010638,GO:0015630,GO:0019219,GO:0019222,GO:0019953,GO:…	ko:K09499	-	Cpn60_TCP1	8.5e-288	995.7	assists the folding of proteins upon ATP hydrolysis
DN1033_c0_g1	DN1033_c0_g1_i9	-	29760.VIT_00s0670g00010.t01	O	GO:0000003,GO:0002199,GO:0003674,GO:0005488,GO:0005515,GO:0005575,GO:0005622,GO:0005623,GO:0005737,GO:0005829,GO:0005832,GO:0005856,GO:0005874,GO:0006457,GO:0006458,GO:0006810,GO:0007338,GO:0007339,GO:0008037,GO:0008150,GO:0009566,GO:0009889,GO:0009891,GO:0009893,GO:0009987,GO:0009988,GO:0010035,GO:0010038,GO:0010556,GO:0010557,GO:0010604,GO:0010638,GO:0015630,GO:0019219,GO:0019222,GO:0019953,GO:…	ko:K09499	-	Cpn60_TCP1	9.5e-215	752.7	assists the folding of proteins upon ATP hydrolysis
DN10342_c0_g1	DN10342_c0_g1_i1	-	3983.cassava4.1_006775m	-	-	-	-	-	1.1e-115	423.7	-
DN10344_c0_g1	DN10344_c0_g1_i11	2.7.4.24	2711.XP_006482522.1	Z	GO:0000166,GO:0000827,GO:0000828,GO:0000829,GO:0000832,GO:0002376,GO:0002682,GO:0002684,GO:0002831,GO:0002833,GO:0003674,GO:0003824,GO:0005488,GO:0005524,GO:0005575,GO:0005622,GO:0005623,GO:0005737,GO:0005829,GO:0005886,GO:0005975,GO:0006020,GO:0006066,GO:0006793,GO:0006796,GO:0006950,GO:0006952,GO:0006955,GO:0008144,GO:0008150,GO:0008152,GO:0009058,GO:0009605,GO:0009607,GO:0009611,GO:0009620,GO:…	ko:K13024	ko04070,map04070	His_Phos_2	0	1838.2	Belongs to the histidine acid phosphatase family
DN10344_c0_g1	DN10344_c0_g1_i13	2.7.4.24	3988.XP_002517456.1	Z	GO:0000166,GO:0000827,GO:0000828,GO:0000829,GO:0000832,GO:0003674,GO:0003824,GO:0005488,GO:0005524,GO:0005575,GO:0005622,GO:0005623,GO:0005737,GO:0005829,GO:0005975,GO:0006020,GO:0006066,GO:0006793,GO:0006796,GO:0008144,GO:0008150,GO:0008152,GO:0009058,GO:0009987,GO:0016301,GO:0016310,GO:0016740,GO:0016772,GO:0016776,GO:0017076,GO:0019637,GO:0019751,GO:0030554,GO:0032553,GO:0032555,GO:0032559,GO:…	ko:K13024	ko04070,map04070	His_Phos_2	0	1839.3	Belongs to the histidine acid phosphatase family
DN10344_c0_g1	DN10344_c0_g1_i15	2.7.4.24	3988.XP_002517456.1	Z	GO:0000166,GO:0000827,GO:0000828,GO:0000829,GO:0000832,GO:0003674,GO:0003824,GO:0005488,GO:0005524,GO:0005575,GO:0005622,GO:0005623,GO:0005737,GO:0005829,GO:0005975,GO:0006020,GO:0006066,GO:0006793,GO:0006796,GO:0008144,GO:0008150,GO:0008152,GO:0009058,GO:0009987,GO:0016301,GO:0016310,GO:0016740,GO:0016772,GO:0016776,GO:0017076,GO:0019637,GO:0019751,GO:0030554,GO:0032553,GO:0032555,GO:0032559,GO:…	ko:K13024	ko04070,map04070	His_Phos_2	0	1834.3	Belongs to the histidine acid phosphatase family
DN10344_c0_g1	DN10344_c0_g1_i17	2.7.4.24	3988.XP_002517456.1	Z	GO:0000166,GO:0000827,GO:0000828,GO:0000829,GO:0000832,GO:0003674,GO:0003824,GO:0005488,GO:0005524,GO:0005575,GO:0005622,GO:0005623,GO:0005737,GO:0005829,GO:0005975,GO:0006020,GO:0006066,GO:0006793,GO:0006796,GO:0008144,GO:0008150,GO:0008152,GO:0009058,GO:0009987,GO:0016301,GO:0016310,GO:0016740,GO:0016772,GO:0016776,GO:0017076,GO:0019637,GO:0019751,GO:0030554,GO:0032553,GO:0032555,GO:0032559,GO:…	ko:K13024	ko04070,map04070	His_Phos_2	0	1406.3	Belongs to the histidine acid phosphatase family
DN10344_c0_g1	DN10344_c0_g1_i18	2.7.4.24	2711.XP_006482522.1	Z	GO:0000166,GO:0000827,GO:0000828,GO:0000829,GO:0000832,GO:0002376,GO:0002682,GO:0002684,GO:0002831,GO:0002833,GO:0003674,GO:0003824,GO:0005488,GO:0005524,GO:0005575,GO:0005622,GO:0005623,GO:0005737,GO:0005829,GO:0005886,GO:0005975,GO:0006020,GO:0006066,GO:0006793,GO:0006796,GO:0006950,GO:0006952,GO:0006955,GO:0008144,GO:0008150,GO:0008152,GO:0009058,GO:0009605,GO:0009607,GO:0009611,GO:0009620,GO:…	ko:K13024	ko04070,map04070	His_Phos_2	0	1850.9	Belongs to the histidine acid phosphatase family
DN10344_c0_g1	DN10344_c0_g1_i23	2.7.4.24	3988.XP_002517456.1	Z	GO:0000166,GO:0000827,GO:0000828,GO:0000829,GO:0000832,GO:0003674,GO:0003824,GO:0005488,GO:0005524,GO:0005575,GO:0005622,GO:0005623,GO:0005737,GO:0005829,GO:0005975,GO:0006020,GO:0006066,GO:0006793,GO:0006796,GO:0008144,GO:0008150,GO:0008152,GO:0009058,GO:0009987,GO:0016301,GO:0016310,GO:0016740,GO:0016772,GO:0016776,GO:0017076,GO:0019637,GO:0019751,GO:0030554,GO:0032553,GO:0032555,GO:0032559,GO:…	ko:K13024	ko04070,map04070	His_Phos_2	0	1661.7	Belongs to the histidine acid phosphatase family
DN10344_c0_g1	DN10344_c0_g1_i24	2.7.4.24	3988.XP_002517456.1	Z	GO:0000166,GO:0000827,GO:0000828,GO:0000829,GO:0000832,GO:0003674,GO:0003824,GO:0005488,GO:0005524,GO:0005575,GO:0005622,GO:0005623,GO:0005737,GO:0005829,GO:0005975,GO:0006020,GO:0006066,GO:0006793,GO:0006796,GO:0008144,GO:0008150,GO:0008152,GO:0009058,GO:0009987,GO:0016301,GO:0016310,GO:0016740,GO:0016772,GO:0016776,GO:0017076,GO:0019637,GO:0019751,GO:0030554,GO:0032553,GO:0032555,GO:0032559,GO:…	ko:K13024	ko04070,map04070	His_Phos_2	0	1411	Belongs to the histidine acid phosphatase family
DN10344_c0_g1	DN10344_c0_g1_i25	2.7.4.24	3988.XP_002517456.1	Z	GO:0000166,GO:0000827,GO:0000828,GO:0000829,GO:0000832,GO:0003674,GO:0003824,GO:0005488,GO:0005524,GO:0005575,GO:0005622,GO:0005623,GO:0005737,GO:0005829,GO:0005975,GO:0006020,GO:0006066,GO:0006793,GO:0006796,GO:0008144,GO:0008150,GO:0008152,GO:0009058,GO:0009987,GO:0016301,GO:0016310,GO:0016740,GO:0016772,GO:0016776,GO:0017076,GO:0019637,GO:0019751,GO:0030554,GO:0032553,GO:0032555,GO:0032559,GO:…	ko:K13024	ko04070,map04070	His_Phos_2	0	1843.9	Belongs to the histidine acid phosphatase family
DN10344_c0_g1	DN10344_c0_g1_i4	2.7.4.24	3988.XP_002517456.1	Z	GO:0000166,GO:0000827,GO:0000828,GO:0000829,GO:0000832,GO:0003674,GO:0003824,GO:0005488,GO:0005524,GO:0005575,GO:0005622,GO:0005623,GO:0005737,GO:0005829,GO:0005975,GO:0006020,GO:0006066,GO:0006793,GO:0006796,GO:0008144,GO:0008150,GO:0008152,GO:0009058,GO:0009987,GO:0016301,GO:0016310,GO:0016740,GO:0016772,GO:0016776,GO:0017076,GO:0019637,GO:0019751,GO:0030554,GO:0032553,GO:0032555,GO:0032559,GO:…	ko:K13024	ko04070,map04070	His_Phos_2	0	1411	Belongs to the histidine acid phosphatase family
DN10344_c0_g1	DN10344_c0_g1_i8	2.7.4.24	2711.XP_006482522.1	Z	GO:0000166,GO:0000827,GO:0000828,GO:0000829,GO:0000832,GO:0002376,GO:0002682,GO:0002684,GO:0002831,GO:0002833,GO:0003674,GO:0003824,GO:0005488,GO:0005524,GO:0005575,GO:0005622,GO:0005623,GO:0005737,GO:0005829,GO:0005886,GO:0005975,GO:0006020,GO:0006066,GO:0006793,GO:0006796,GO:0006950,GO:0006952,GO:0006955,GO:0008144,GO:0008150,GO:0008152,GO:0009058,GO:0009605,GO:0009607,GO:0009611,GO:0009620,GO:…	ko:K13024	ko04070,map04070	His_Phos_2	0	1850.9	Belongs to the histidine acid phosphatase family
DN10344_c2_g1	DN10344_c2_g1_i1	2.7.4.24	3694.POPTR_0004s13490.1	Z	GO:0000166,GO:0000827,GO:0000828,GO:0000829,GO:0000832,GO:0003674,GO:0003824,GO:0005488,GO:0005524,GO:0005575,GO:0005622,GO:0005623,GO:0005737,GO:0005829,GO:0005975,GO:0006020,GO:0006066,GO:0006793,GO:0006796,GO:0008144,GO:0008150,GO:0008152,GO:0009058,GO:0009987,GO:0016301,GO:0016310,GO:0016740,GO:0016772,GO:0016776,GO:0017076,GO:0019637,GO:0019751,GO:0030554,GO:0032553,GO:0032555,GO:0032559,GO:…	ko:K13024	ko04070,map04070	His_Phos_2	3.2e-61	241.1	Belongs to the histidine acid phosphatase family
DN10346_c0_g1	DN10346_c0_g1_i1	-	71139.XP_010063937.1	L	GO:0003674,GO:0005488,GO:0005515,GO:0005575,GO:0005622,GO:0005623,GO:0005634,GO:0005654,GO:0005657,GO:0005663,GO:0005694,GO:0006139,GO:0006259,GO:0006260,GO:0006261,GO:0006275,GO:0006281,GO:0006725,GO:0006807,GO:0006950,GO:0006974,GO:0008150,GO:0008152,GO:0009058,GO:0009059,GO:0009889,GO:0009891,GO:0009893,GO:0009987,GO:0010556,GO:0010557,GO:0010604,GO:0019219,GO:0019222,GO:0019899,GO:0031323,GO:…	ko:K10755	ko03030,ko03420,ko03430,map03030,map03420,map03430	AAA,Rep_fac_C	1.7e-90	339.3	Replication factor C subunit
DN10346_c0_g1	DN10346_c0_g1_i2	-	71139.XP_010063937.1	L	GO:0003674,GO:0005488,GO:0005515,GO:0005575,GO:0005622,GO:0005623,GO:0005634,GO:0005654,GO:0005657,GO:0005663,GO:0005694,GO:0006139,GO:0006259,GO:0006260,GO:0006261,GO:0006275,GO:0006281,GO:0006725,GO:0006807,GO:0006950,GO:0006974,GO:0008150,GO:0008152,GO:0009058,GO:0009059,GO:0009889,GO:0009891,GO:0009893,GO:0009987,GO:0010556,GO:0010557,GO:0010604,GO:0019219,GO:0019222,GO:0019899,GO:0031323,GO:…	ko:K10755	ko03030,ko03420,ko03430,map03030,map03420,map03430	AAA,Rep_fac_C	6.3e-169	600.1	Replication factor C subunit
DN10346_c0_g1	DN10346_c0_g1_i3	-	71139.XP_010063937.1	L	GO:0003674,GO:0005488,GO:0005515,GO:0005575,GO:0005622,GO:0005623,GO:0005634,GO:0005654,GO:0005657,GO:0005663,GO:0005694,GO:0006139,GO:0006259,GO:0006260,GO:0006261,GO:0006275,GO:0006281,GO:0006725,GO:0006807,GO:0006950,GO:0006974,GO:0008150,GO:0008152,GO:0009058,GO:0009059,GO:0009889,GO:0009891,GO:0009893,GO:0009987,GO:0010556,GO:0010557,GO:0010604,GO:0019219,GO:0019222,GO:0019899,GO:0031323,GO:…	ko:K10755	ko03030,ko03420,ko03430,map03030,map03420,map03430	AAA,Rep_fac_C	1.1e-94	353.2	Replication factor C subunit
DN10347_c0_g1	DN10347_c0_g1_i13	-	102107.XP_008228003.1	A	-	ko:K10706	-	AAA_11,AAA_12,SEN1_N	2.7e-267	928.3	AAA domain
DN10347_c0_g1	DN10347_c0_g1_i14	-	102107.XP_008228003.1	A	-	ko:K10706	-	AAA_11,AAA_12,SEN1_N	2.2e-94	352.8	AAA domain
DN10347_c0_g1	DN10347_c0_g1_i15	-	102107.XP_008228003.1	A	-	ko:K10706	-	AAA_11,AAA_12,SEN1_N	0	1176	AAA domain
DN10347_c0_g1	DN10347_c0_g1_i20	-	29760.VIT_09s0054g00760.t01	A	-	ko:K10706	-	AAA_11,AAA_12,SEN1_N	1.1e-104	387.5	AAA domain
DN10347_c0_g1	DN10347_c0_g1_i23	-	102107.XP_008228003.1	A	-	ko:K10706	-	AAA_11,AAA_12,SEN1_N	0	1111.7	AAA domain
DN10347_c0_g1	DN10347_c0_g1_i25	-	102107.XP_008228003.1	A	-	ko:K10706	-	AAA_11,AAA_12,SEN1_N	1.6e-231	809.3	AAA domain
DN10347_c0_g1	DN10347_c0_g1_i3	-	102107.XP_008228003.1	A	-	ko:K10706	-	AAA_11,AAA_12,SEN1_N	0	1295	AAA domain
DN10347_c0_g1	DN10347_c0_g1_i4	-	102107.XP_008228003.1	A	-	ko:K10706	-	AAA_11,AAA_12,SEN1_N	0	1295	AAA domain
DN10347_c0_g1	DN10347_c0_g1_i6	-	102107.XP_008228003.1	A	-	ko:K10706	-	AAA_11,AAA_12,SEN1_N	0	1295	AAA domain
DN10347_c0_g2	DN10347_c0_g2_i1	-	4096.XP_009787524.1	A	-	ko:K10706	-	AAA_11,AAA_12,SEN1_N	2.6e-206	724.9	AAA domain
DN1034_c0_g1	DN1034_c0_g1_i2	-	4432.XP_010264628.1	O	GO:0000226,GO:0001578,GO:0005575,GO:0005622,GO:0005623,GO:0005737,GO:0005856,GO:0005929,GO:0005930,GO:0006996,GO:0007010,GO:0007017,GO:0008150,GO:0009987,GO:0016043,GO:0022607,GO:0030030,GO:0030031,GO:0031514,GO:0032838,GO:0035082,GO:0036126,GO:0042995,GO:0043226,GO:0043228,GO:0043229,GO:0043232,GO:0044085,GO:0044422,GO:0044424,GO:0044430,GO:0044441,GO:0044444,GO:0044446,GO:0044463,GO:0044464,GO:…	ko:K09510	-	DnaJ,DnaJ_C	1.2e-154	552.7	DnaJ homolog subfamily B member
DN1034_c0_g2	DN1034_c0_g2_i1	-	4432.XP_010264628.1	O	GO:0000226,GO:0001578,GO:0005575,GO:0005622,GO:0005623,GO:0005737,GO:0005856,GO:0005929,GO:0005930,GO:0006996,GO:0007010,GO:0007017,GO:0008150,GO:0009987,GO:0016043,GO:0022607,GO:0030030,GO:0030031,GO:0031514,GO:0032838,GO:0035082,GO:0036126,GO:0042995,GO:0043226,GO:0043228,GO:0043229,GO:0043232,GO:0044085,GO:0044422,GO:0044424,GO:0044430,GO:0044441,GO:0044444,GO:0044446,GO:0044463,GO:0044464,GO:…	ko:K09510	-	DnaJ,DnaJ_C	3.3e-162	577.8	DnaJ homolog subfamily B member
DN10350_c0_g1	DN10350_c0_g1_i2	-	29760.VIT_10s0003g04360.t01	L	GO:0000003,GO:0000151,GO:0003006,GO:0003674,GO:0003676,GO:0003677,GO:0003684,GO:0005488,GO:0005575,GO:0005622,GO:0005623,GO:0005634,GO:0005737,GO:0005829,GO:0006139,GO:0006259,GO:0006281,GO:0006289,GO:0006508,GO:0006511,GO:0006725,GO:0006807,GO:0006950,GO:0006974,GO:0007275,GO:0008150,GO:0008152,GO:0009056,GO:0009057,GO:0009790,GO:0009791,GO:0009793,GO:0009987,GO:0010154,GO:0010498,GO:0019538,GO:…	ko:K10610	ko03420,ko04120,ko05161,ko05203,map03420,map04120,map05161,map05203	CPSF_A,MMS1_N	0	1956	DNA damage-binding protein
DN10350_c0_g1	DN10350_c0_g1_i3	-	29760.VIT_10s0003g04360.t01	L	GO:0000003,GO:0000151,GO:0003006,GO:0003674,GO:0003676,GO:0003677,GO:0003684,GO:0005488,GO:0005575,GO:0005622,GO:0005623,GO:0005634,GO:0005737,GO:0005829,GO:0006139,GO:0006259,GO:0006281,GO:0006289,GO:0006508,GO:0006511,GO:0006725,GO:0006807,GO:0006950,GO:0006974,GO:0007275,GO:0008150,GO:0008152,GO:0009056,GO:0009057,GO:0009790,GO:0009791,GO:0009793,GO:0009987,GO:0010154,GO:0010498,GO:0019538,GO:…	ko:K10610	ko03420,ko04120,ko05161,ko05203,map03420,map04120,map05161,map05203	CPSF_A,MMS1_N	0	2059.6	DNA damage-binding protein
DN10353_c0_g1	DN10353_c0_g1_i2	-	2711.XP_006479736.1	K	-	-	-	HLH,bHLH-MYC_N	2.1e-157	562.8	basic helix-loop-helix protein
DN10353_c0_g1	DN10353_c0_g1_i3	-	3880.AES60907	K	-	-	-	HLH,bHLH-MYC_N	3.7e-67	261.9	basic helix-loop-helix protein
DN10353_c0_g1	DN10353_c0_g1_i5	-	2711.XP_006479736.1	K	-	-	-	HLH,bHLH-MYC_N	2.2e-76	293.1	basic helix-loop-helix protein
DN10353_c0_g3	DN10353_c0_g3_i2	3.1.3.16	4155.Migut.M00786.1.p	T	-	ko:K17506	-	PP2C	7.4e-131	473.4	phosphatase 2c
DN10353_c0_g5	DN10353_c0_g5_i1	-	29760.VIT_13s0019g03390.t01	-	-	-	-	-	1.1e-122	447.2	-
DN10353_c0_g5	DN10353_c0_g5_i2	-	3694.POPTR_0008s06470.1	-	-	-	-	-	1.1e-38	166.4	-
DN10353_c1_g1	DN10353_c1_g1_i2	-	4155.Migut.J01796.1.p	G	-	-	-	Glyco_hydro_28,Pectate_lyase_3	1.7e-63	249.2	Belongs to the glycosyl hydrolase 28 family
DN10353_c1_g1	DN10353_c1_g1_i3	-	29730.Gorai.006G139700.1	G	-	-	-	Glyco_hydro_28,Pectate_lyase_3	2.6e-192	678.3	Belongs to the glycosyl hydrolase 28 family
DN10354_c0_g1	DN10354_c0_g1_i3	3.2.1.26	29760.VIT_16s0022g00670.t01	G	-	ko:K01193	ko00052,ko00500,ko01100,map00052,map00500,map01100	DUF3357,Glyco_hydro_32C,Glyco_hydro_32N	3.3e-182	644.8	Belongs to the glycosyl hydrolase 32 family
DN10354_c0_g1	DN10354_c0_g1_i5	3.2.1.26	4096.XP_009794076.1	G	-	ko:K01193	ko00052,ko00500,ko01100,map00052,map00500,map01100	DUF3357,Glyco_hydro_32C,Glyco_hydro_32N	3.8e-196	691.4	Belongs to the glycosyl hydrolase 32 family
DN10355_c0_g1	DN10355_c0_g1_i1	3.1.3.36	3847.GLYMA19G35730.4	U	GO:0003674,GO:0003824,GO:0004439,GO:0006629,GO:0006644,GO:0006650,GO:0006793,GO:0006796,GO:0008150,GO:0008152,GO:0009987,GO:0016311,GO:0016787,GO:0016788,GO:0016791,GO:0019637,GO:0030258,GO:0034485,GO:0034593,GO:0034594,GO:0034595,GO:0042578,GO:0044237,GO:0044238,GO:0044255,GO:0046486,GO:0046488,GO:0046839,GO:0046856,GO:0052866,GO:0071704,GO:0106019	ko:K20279	ko00562,ko01100,ko04070,map00562,map01100,map04070	Exo_endo_phos	1.1e-44	186.4	Type I inositol 1,4,5-trisphosphate 5-phosphatase
DN10356_c0_g1	DN10356_c0_g1_i2	-	29760.VIT_17s0000g10170.t01	S	-	-	-	-	9.3e-104	383.3	Zinc finger protein
DN10356_c0_g1	DN10356_c0_g1_i3	-	29760.VIT_17s0000g10170.t01	S	-	-	-	-	2.2e-86	325.1	Zinc finger protein
DN10357_c0_g1	DN10357_c0_g1_i1	2.3.1.51	4641.GSMUA_Achr9P24390_001	S	GO:0003674,GO:0003824,GO:0004620,GO:0004623,GO:0008150,GO:0016298,GO:0016740,GO:0016746,GO:0016747,GO:0016787,GO:0016788,GO:0042171,GO:0042592,GO:0048878,GO:0050801,GO:0052689,GO:0055081,GO:0055088,GO:0055089,GO:0055090,GO:0055091,GO:0065007,GO:0065008,GO:0070328,GO:0071617	ko:K13699	ko04923,map04923	Abhydrolase_1	1.8e-90	338.6	Alpha/beta hydrolase family
DN10357_c0_g1	DN10357_c0_g1_i2	2.3.1.51	3983.cassava4.1_008688m	S	GO:0003674,GO:0003824,GO:0004620,GO:0004623,GO:0008150,GO:0016298,GO:0016740,GO:0016746,GO:0016747,GO:0016787,GO:0016788,GO:0042171,GO:0042592,GO:0048878,GO:0050801,GO:0052689,GO:0055081,GO:0055088,GO:0055089,GO:0055090,GO:0055091,GO:0065007,GO:0065008,GO:0070328,GO:0071617	ko:K13699	ko04923,map04923	Abhydrolase_1	5.2e-190	670.6	Abhydrolase domain-containing protein
DN10357_c0_g1	DN10357_c0_g1_i3	2.3.1.51	3649.evm.model.supercontig_140.24	S	GO:0003674,GO:0003824,GO:0004620,GO:0004623,GO:0008150,GO:0016298,GO:0016740,GO:0016746,GO:0016747,GO:0016787,GO:0016788,GO:0042171,GO:0042592,GO:0048878,GO:0050801,GO:0052689,GO:0055081,GO:0055088,GO:0055089,GO:0055090,GO:0055091,GO:0065007,GO:0065008,GO:0070328,GO:0071617	ko:K13699	ko04923,map04923	Abhydrolase_1	3.2e-131	474.9	Alpha/beta hydrolase family
DN10357_c0_g1	DN10357_c0_g1_i4	2.3.1.51	3983.cassava4.1_008688m	S	GO:0003674,GO:0003824,GO:0004620,GO:0004623,GO:0008150,GO:0016298,GO:0016740,GO:0016746,GO:0016747,GO:0016787,GO:0016788,GO:0042171,GO:0042592,GO:0048878,GO:0050801,GO:0052689,GO:0055081,GO:0055088,GO:0055089,GO:0055090,GO:0055091,GO:0065007,GO:0065008,GO:0070328,GO:0071617	ko:K13699	ko04923,map04923	Abhydrolase_1	4.1e-148	530.8	Abhydrolase domain-containing protein
DN10357_c0_g2	DN10357_c0_g2_i1	2.3.1.51	4096.XP_009794253.1	S	-	ko:K13699	ko04923,map04923	Abhydrolase_1	7.9e-85	320.1	abhydrolase domain-containing protein
DN10357_c0_g2	DN10357_c0_g2_i2	2.3.1.51	4096.XP_009794253.1	S	-	ko:K13699	ko04923,map04923	Abhydrolase_1	2.5e-183	648.3	abhydrolase domain-containing protein
DN10359_c0_g1	DN10359_c0_g1_i1	-	3694.POPTR_0044s00240.1	T	-	-	-	B_lectin,DUF3403,PAN_2,Pkinase_Tyr,S_locus_glycop	1.3e-37	162.5	G-type lectin S-receptor-like serine threonine-protein kinase
DN10359_c0_g1	DN10359_c0_g1_i2	-	3694.POPTR_0010s01940.1	T	-	-	-	B_lectin,DUF3403,PAN_2,Pkinase_Tyr,S_locus_glycop	1.6e-20	105.5	G-type lectin S-receptor-like serine threonine-protein kinase
DN10359_c0_g1	DN10359_c0_g1_i3	-	4081.Solyc07g063750.2.1	T	-	-	-	B_lectin,DUF3403,PAN_2,Pkinase,Pkinase_Tyr,S_locus_glycop	7.5e-40	170.2	divergent subfamily of APPLE domains
DN10359_c0_g1	DN10359_c0_g1_i4	-	3694.POPTR_0044s00240.1	T	-	-	-	B_lectin,DUF3403,PAN_2,Pkinase_Tyr,S_locus_glycop	8.8e-32	142.9	G-type lectin S-receptor-like serine threonine-protein kinase
DN10359_c1_g1	DN10359_c1_g1_i1	-	29760.VIT_19s0014g04620.t01	T	-	-	-	B_lectin,DUF3403,PAN_2,Pkinase,Pkinase_Tyr,S_locus_glycop	6e-36	157.1	Serine threonine-protein kinase
DN1035_c0_g1	DN1035_c0_g1_i1	-	225117.XP_009342387.1	T	GO:0003674,GO:0003824,GO:0004672,GO:0005102,GO:0005488,GO:0005515,GO:0005575,GO:0005623,GO:0005886,GO:0005911,GO:0006464,GO:0006468,GO:0006793,GO:0006796,GO:0006807,GO:0006950,GO:0006952,GO:0008150,GO:0008152,GO:0009506,GO:0009605,GO:0009607,GO:0009617,GO:0009987,GO:0010941,GO:0016020,GO:0016301,GO:0016310,GO:0016740,GO:0016772,GO:0016773,GO:0019538,GO:0030054,GO:0031347,GO:0031348,GO:0033612,GO:…	-	-	LRRNT_2,LRR_6,LRR_8,Pkinase,Pkinase_Tyr	4.3e-46	191.4	Probably inactive leucine-rich repeat receptor-like protein kinase
DN1035_c0_g1	DN1035_c0_g1_i2	-	225117.XP_009342387.1	T	GO:0003674,GO:0003824,GO:0004672,GO:0005102,GO:0005488,GO:0005515,GO:0005575,GO:0005623,GO:0005886,GO:0005911,GO:0006464,GO:0006468,GO:0006793,GO:0006796,GO:0006807,GO:0006950,GO:0006952,GO:0008150,GO:0008152,GO:0009506,GO:0009605,GO:0009607,GO:0009617,GO:0009987,GO:0010941,GO:0016020,GO:0016301,GO:0016310,GO:0016740,GO:0016772,GO:0016773,GO:0019538,GO:0030054,GO:0031347,GO:0031348,GO:0033612,GO:…	-	-	LRRNT_2,LRR_6,LRR_8,Pkinase,Pkinase_Tyr	4.3e-46	191.4	Probably inactive leucine-rich repeat receptor-like protein kinase
DN1035_c0_g1	DN1035_c0_g1_i3	-	225117.XP_009342387.1	T	GO:0003674,GO:0003824,GO:0004672,GO:0005102,GO:0005488,GO:0005515,GO:0005575,GO:0005623,GO:0005886,GO:0005911,GO:0006464,GO:0006468,GO:0006793,GO:0006796,GO:0006807,GO:0006950,GO:0006952,GO:0008150,GO:0008152,GO:0009506,GO:0009605,GO:0009607,GO:0009617,GO:0009987,GO:0010941,GO:0016020,GO:0016301,GO:0016310,GO:0016740,GO:0016772,GO:0016773,GO:0019538,GO:0030054,GO:0031347,GO:0031348,GO:0033612,GO:…	-	-	LRRNT_2,LRR_6,LRR_8,Pkinase,Pkinase_Tyr	4.3e-46	191.4	Probably inactive leucine-rich repeat receptor-like protein kinase
DN1035_c0_g1	DN1035_c0_g1_i4	-	225117.XP_009342387.1	T	GO:0003674,GO:0003824,GO:0004672,GO:0005102,GO:0005488,GO:0005515,GO:0005575,GO:0005623,GO:0005886,GO:0005911,GO:0006464,GO:0006468,GO:0006793,GO:0006796,GO:0006807,GO:0006950,GO:0006952,GO:0008150,GO:0008152,GO:0009506,GO:0009605,GO:0009607,GO:0009617,GO:0009987,GO:0010941,GO:0016020,GO:0016301,GO:0016310,GO:0016740,GO:0016772,GO:0016773,GO:0019538,GO:0030054,GO:0031347,GO:0031348,GO:0033612,GO:…	-	-	LRRNT_2,LRR_6,LRR_8,Pkinase,Pkinase_Tyr	4.3e-46	191.4	Probably inactive leucine-rich repeat receptor-like protein kinase
DN10362_c0_g1	DN10362_c0_g1_i1	-	3641.EOY14863	K	GO:0003674,GO:0003676,GO:0003677,GO:0003700,GO:0005488,GO:0005575,GO:0005622,GO:0005623,GO:0005634,GO:0006355,GO:0008150,GO:0009889,GO:0010468,GO:0010556,GO:0019219,GO:0019222,GO:0031323,GO:0031326,GO:0040034,GO:0043226,GO:0043227,GO:0043229,GO:0043231,GO:0043565,GO:0044424,GO:0044464,GO:0048506,GO:0048509,GO:0048510,GO:0050789,GO:0050793,GO:0050794,GO:0051171,GO:0051252,GO:0060255,GO:0065007,GO:…	-	-	Homeobox_KN,POX	3.2e-63	249.2	bel1-like homeodomain
DN10362_c0_g1	DN10362_c0_g1_i3	-	3641.EOY14863	K	GO:0003674,GO:0003676,GO:0003677,GO:0003700,GO:0005488,GO:0005575,GO:0005622,GO:0005623,GO:0005634,GO:0006355,GO:0008150,GO:0009889,GO:0010468,GO:0010556,GO:0019219,GO:0019222,GO:0031323,GO:0031326,GO:0040034,GO:0043226,GO:0043227,GO:0043229,GO:0043231,GO:0043565,GO:0044424,GO:0044464,GO:0048506,GO:0048509,GO:0048510,GO:0050789,GO:0050793,GO:0050794,GO:0051171,GO:0051252,GO:0060255,GO:0065007,GO:…	-	-	Homeobox_KN,POX	3.2e-63	249.2	bel1-like homeodomain
DN10362_c0_g1	DN10362_c0_g1_i4	-	28532.XP_010533491.1	K	GO:0003674,GO:0003676,GO:0003677,GO:0003700,GO:0005488,GO:0005575,GO:0005622,GO:0005623,GO:0005634,GO:0006355,GO:0008150,GO:0009889,GO:0010468,GO:0010556,GO:0019219,GO:0019222,GO:0031323,GO:0031326,GO:0040034,GO:0043226,GO:0043227,GO:0043229,GO:0043231,GO:0043565,GO:0044424,GO:0044464,GO:0048506,GO:0048509,GO:0048510,GO:0050789,GO:0050793,GO:0050794,GO:0051171,GO:0051252,GO:0060255,GO:0065007,GO:…	-	-	Homeobox_KN,POX	3.3e-20	104.8	BEL1-like homeodomain
DN10362_c0_g1	DN10362_c0_g1_i5	-	3641.EOY14863	K	GO:0003674,GO:0003676,GO:0003677,GO:0003700,GO:0005488,GO:0005575,GO:0005622,GO:0005623,GO:0005634,GO:0006355,GO:0008150,GO:0009889,GO:0010468,GO:0010556,GO:0019219,GO:0019222,GO:0031323,GO:0031326,GO:0040034,GO:0043226,GO:0043227,GO:0043229,GO:0043231,GO:0043565,GO:0044424,GO:0044464,GO:0048506,GO:0048509,GO:0048510,GO:0050789,GO:0050793,GO:0050794,GO:0051171,GO:0051252,GO:0060255,GO:0065007,GO:…	-	-	Homeobox_KN,POX	4.2e-94	352.1	bel1-like homeodomain
DN10362_c0_g1	DN10362_c0_g1_i6	-	3641.EOY14863	K	GO:0003674,GO:0003676,GO:0003677,GO:0003700,GO:0005488,GO:0005575,GO:0005622,GO:0005623,GO:0005634,GO:0006355,GO:0008150,GO:0009889,GO:0010468,GO:0010556,GO:0019219,GO:0019222,GO:0031323,GO:0031326,GO:0040034,GO:0043226,GO:0043227,GO:0043229,GO:0043231,GO:0043565,GO:0044424,GO:0044464,GO:0048506,GO:0048509,GO:0048510,GO:0050789,GO:0050793,GO:0050794,GO:0051171,GO:0051252,GO:0060255,GO:0065007,GO:…	-	-	Homeobox_KN,POX	4.2e-94	352.1	bel1-like homeodomain
DN10363_c0_g1	DN10363_c0_g1_i1	-	4098.XP_009620116.1	S	-	-	-	zf-RanBP	3.2e-45	187.6	Zinc finger Ran-binding domain-containing protein 2-like
DN10363_c0_g1	DN10363_c0_g1_i2	-	4096.XP_009773357.1	S	-	-	-	zf-RanBP	7.9e-59	233	Zinc finger Ran-binding domain-containing protein 2-like
DN10363_c0_g1	DN10363_c0_g1_i3	-	4098.XP_009620116.1	S	-	-	-	zf-RanBP	3.2e-45	187.6	Zinc finger Ran-binding domain-containing protein 2-like
DN10365_c0_g1	DN10365_c0_g1_i1	-	102107.XP_008242732.1	S	GO:0003674,GO:0003676,GO:0003723,GO:0003824,GO:0004518,GO:0004519,GO:0005488,GO:0005575,GO:0005622,GO:0005623,GO:0005737,GO:0006139,GO:0006396,GO:0006725,GO:0006807,GO:0008150,GO:0008152,GO:0009451,GO:0009507,GO:0009536,GO:0009987,GO:0010467,GO:0016070,GO:0016787,GO:0016788,GO:0031425,GO:0034641,GO:0043170,GO:0043226,GO:0043227,GO:0043229,GO:0043231,GO:0043412,GO:0044237,GO:0044238,GO:0044424,GO:…	-	-	DYW_deaminase,PPR,PPR_2	1.2e-78	300.1	Pentatricopeptide repeat-containing protein
DN10365_c0_g2	DN10365_c0_g2_i1	-	102107.XP_008242732.1	S	GO:0003674,GO:0003676,GO:0003723,GO:0003824,GO:0004518,GO:0004519,GO:0005488,GO:0005575,GO:0005622,GO:0005623,GO:0005737,GO:0006139,GO:0006396,GO:0006725,GO:0006807,GO:0008150,GO:0008152,GO:0009451,GO:0009507,GO:0009536,GO:0009987,GO:0010467,GO:0016070,GO:0016787,GO:0016788,GO:0031425,GO:0034641,GO:0043170,GO:0043226,GO:0043227,GO:0043229,GO:0043231,GO:0043412,GO:0044237,GO:0044238,GO:0044424,GO:…	-	-	DYW_deaminase,PPR,PPR_2	4.1e-181	641	Pentatricopeptide repeat-containing protein
DN10365_c0_g2	DN10365_c0_g2_i2	-	102107.XP_008242732.1	S	GO:0003674,GO:0003676,GO:0003723,GO:0003824,GO:0004518,GO:0004519,GO:0005488,GO:0005575,GO:0005622,GO:0005623,GO:0005737,GO:0006139,GO:0006396,GO:0006725,GO:0006807,GO:0008150,GO:0008152,GO:0009451,GO:0009507,GO:0009536,GO:0009987,GO:0010467,GO:0016070,GO:0016787,GO:0016788,GO:0031425,GO:0034641,GO:0043170,GO:0043226,GO:0043227,GO:0043229,GO:0043231,GO:0043412,GO:0044237,GO:0044238,GO:0044424,GO:…	-	-	DYW_deaminase,PPR,PPR_2	4.1e-181	641	Pentatricopeptide repeat-containing protein
DN10365_c0_g3	DN10365_c0_g3_i1	-	29760.VIT_19s0015g00900.t01	S	-	-	-	DYW_deaminase,PPR,PPR_2	6.6e-205	720.3	Pentatricopeptide repeat-containing protein
DN10365_c1_g1	DN10365_c1_g1_i3	-	3641.EOY17825	S	-	-	-	Yippee-Mis18	6.6e-48	196.4	Belongs to the yippee family
DN10365_c1_g1	DN10365_c1_g1_i5	-	2711.XP_006486330.1	S	-	-	-	Yippee-Mis18	1.8e-60	238.4	Belongs to the yippee family
DN10365_c1_g2	DN10365_c1_g2_i3	-	29760.VIT_18s0001g05660.t01	D	GO:0000003,GO:0003006,GO:0005575,GO:0005622,GO:0005623,GO:0005737,GO:0006457,GO:0007023,GO:0007275,GO:0008150,GO:0009507,GO:0009536,GO:0009790,GO:0009791,GO:0009793,GO:0009987,GO:0010154,GO:0022414,GO:0032501,GO:0032502,GO:0043226,GO:0043227,GO:0043229,GO:0043231,GO:0044424,GO:0044444,GO:0044464,GO:0048316,GO:0048608,GO:0048731,GO:0048856,GO:0061458	ko:K21768	-	CAP_GLY,LRR_9	1.5e-138	499.6	pfi,tfc e
DN10365_c1_g2	DN10365_c1_g2_i4	-	29760.VIT_18s0001g05660.t01	D	GO:0000003,GO:0003006,GO:0005575,GO:0005622,GO:0005623,GO:0005737,GO:0006457,GO:0007023,GO:0007275,GO:0008150,GO:0009507,GO:0009536,GO:0009790,GO:0009791,GO:0009793,GO:0009987,GO:0010154,GO:0022414,GO:0032501,GO:0032502,GO:0043226,GO:0043227,GO:0043229,GO:0043231,GO:0044424,GO:0044444,GO:0044464,GO:0048316,GO:0048608,GO:0048731,GO:0048856,GO:0061458	ko:K21768	-	CAP_GLY,LRR_9	5.3e-200	704.1	pfi,tfc e
DN10365_c1_g4	DN10365_c1_g4_i1	-	3694.POPTR_0005s10420.1	A	GO:0003674,GO:0003676,GO:0003723,GO:0003727,GO:0005488,GO:0008150,GO:0010468,GO:0019219,GO:0019222,GO:0031323,GO:0043484,GO:0050789,GO:0050794,GO:0051171,GO:0051252,GO:0060255,GO:0065007,GO:0080090,GO:0097159,GO:1901363	ko:K12898	-	RRM_1	1.8e-101	375.6	Heterogeneous nuclear ribonucleoprotein
DN10365_c3_g1	DN10365_c3_g1_i1	-	161934.XP_010678708.1	S	-	-	-	DYW_deaminase,PPR	1.4e-52	213	Pentatricopeptide repeat-containing protein
DN10365_c3_g3	DN10365_c3_g3_i1	-	4098.XP_009610590.1	S	-	-	-	DYW_deaminase,PPR	9.8e-93	347.1	PPR repeat
DN10365_c4_g1	DN10365_c4_g1_i1	-	102107.XP_008232535.1	S	GO:0003674,GO:0003676,GO:0003723,GO:0003824,GO:0004518,GO:0004519,GO:0005488,GO:0005575,GO:0005622,GO:0005623,GO:0006139,GO:0006725,GO:0006807,GO:0008150,GO:0008152,GO:0009451,GO:0009987,GO:0016070,GO:0016787,GO:0016788,GO:0034641,GO:0043170,GO:0043226,GO:0043227,GO:0043229,GO:0043231,GO:0043412,GO:0044237,GO:0044238,GO:0044424,GO:0044464,GO:0046483,GO:0071704,GO:0090304,GO:0090305,GO:0097159,GO:…	-	-	PPR,PPR_2	2.6e-149	535.4	Pentatricopeptide repeat-containing protein
DN10368_c0_g1	DN10368_c0_g1_i2	-	3694.POPTR_0017s13200.1	T	GO:0000003,GO:0001558,GO:0003674,GO:0003824,GO:0004672,GO:0005575,GO:0005618,GO:0005623,GO:0005886,GO:0005911,GO:0006464,GO:0006468,GO:0006793,GO:0006796,GO:0006807,GO:0006950,GO:0006952,GO:0007275,GO:0008150,GO:0008152,GO:0009506,GO:0009605,GO:0009607,GO:0009620,GO:0009719,GO:0009723,GO:0009725,GO:0009741,GO:0009787,GO:0009788,GO:0009791,GO:0009856,GO:0009966,GO:0009968,GO:0009987,GO:0010033,GO:…	-	-	Malectin_like,Pkinase_Tyr	3.5e-12	78.2	Carbohydrate-binding protein of the ER
DN10368_c0_g1	DN10368_c0_g1_i3	-	38727.Pavir.J31941.1.p	T	-	-	-	LRRNT_2,LRR_1,LRR_8,Pkinase,Pkinase_Tyr	2.2e-12	79	Protein tyrosine kinase
DN1036_c0_g1	DN1036_c0_g1_i1	-	2711.XP_006490319.1	Q	GO:0003674,GO:0005215,GO:0005575,GO:0005622,GO:0005623,GO:0005737,GO:0009507,GO:0009526,GO:0009536,GO:0009941,GO:0016020,GO:0031967,GO:0031975,GO:0043226,GO:0043227,GO:0043229,GO:0043231,GO:0044422,GO:0044424,GO:0044434,GO:0044435,GO:0044444,GO:0044446,GO:0044464	ko:K05655,ko:K05657	ko02010,map02010	ABC_membrane,ABC_tran	7.4e-229	800	ABC transporter B family member
DN1036_c0_g1	DN1036_c0_g1_i2	-	57918.XP_004308120.1	Q	GO:0003674,GO:0005215,GO:0005575,GO:0005622,GO:0005623,GO:0005737,GO:0009507,GO:0009526,GO:0009536,GO:0009941,GO:0016020,GO:0031967,GO:0031975,GO:0043226,GO:0043227,GO:0043229,GO:0043231,GO:0044422,GO:0044424,GO:0044434,GO:0044435,GO:0044444,GO:0044446,GO:0044464	ko:K05655,ko:K05657	ko02010,map02010	ABC_membrane,ABC_tran	3.6e-165	587.8	ABC transporter B family member
DN1036_c0_g1	DN1036_c0_g1_i3	-	2711.XP_006490319.1	Q	GO:0003674,GO:0005215,GO:0005575,GO:0005622,GO:0005623,GO:0005737,GO:0009507,GO:0009526,GO:0009536,GO:0009941,GO:0016020,GO:0031967,GO:0031975,GO:0043226,GO:0043227,GO:0043229,GO:0043231,GO:0044422,GO:0044424,GO:0044434,GO:0044435,GO:0044444,GO:0044446,GO:0044464	ko:K05655,ko:K05657	ko02010,map02010	ABC_membrane,ABC_tran	2e-286	991.5	ABC transporter B family member
DN1036_c0_g1	DN1036_c0_g1_i4	-	2711.XP_006490319.1	Q	GO:0003674,GO:0005215,GO:0005575,GO:0005622,GO:0005623,GO:0005737,GO:0009507,GO:0009526,GO:0009536,GO:0009941,GO:0016020,GO:0031967,GO:0031975,GO:0043226,GO:0043227,GO:0043229,GO:0043231,GO:0044422,GO:0044424,GO:0044434,GO:0044435,GO:0044444,GO:0044446,GO:0044464	ko:K05655,ko:K05657	ko02010,map02010	ABC_membrane,ABC_tran	2e-286	991.5	ABC transporter B family member
DN1036_c0_g1	DN1036_c0_g1_i5	-	2711.XP_006490319.1	Q	GO:0003674,GO:0005215,GO:0005575,GO:0005622,GO:0005623,GO:0005737,GO:0009507,GO:0009526,GO:0009536,GO:0009941,GO:0016020,GO:0031967,GO:0031975,GO:0043226,GO:0043227,GO:0043229,GO:0043231,GO:0044422,GO:0044424,GO:0044434,GO:0044435,GO:0044444,GO:0044446,GO:0044464	ko:K05655,ko:K05657	ko02010,map02010	ABC_membrane,ABC_tran	1.3e-239	835.9	ABC transporter B family member
DN10370_c0_g1	DN10370_c0_g1_i1	-	4155.Migut.N00843.1.p	S	-	-	-	PB1	3e-55	222.6	PB1 domain
DN10372_c0_g1	DN10372_c0_g1_i6	-	4113.PGSC0003DMT400008084	J	GO:0003674,GO:0003824,GO:0005575,GO:0005622,GO:0005623,GO:0005737,GO:0005773,GO:0005774,GO:0005783,GO:0005794,GO:0005886,GO:0006066,GO:0006576,GO:0006807,GO:0006950,GO:0006952,GO:0008150,GO:0008152,GO:0009308,GO:0009605,GO:0009607,GO:0009617,GO:0009987,GO:0012505,GO:0016020,GO:0016787,GO:0016810,GO:0016811,GO:0031090,GO:0034308,GO:0034641,GO:0042439,GO:0042742,GO:0043207,GO:0043226,GO:0043227,GO:…	-	-	Amidase	1.8e-35	155.2	Amidase
DN10372_c0_g1	DN10372_c0_g1_i8	-	102107.XP_008237054.1	J	GO:0003674,GO:0003824,GO:0005575,GO:0005622,GO:0005623,GO:0005737,GO:0005773,GO:0005774,GO:0005783,GO:0005794,GO:0005886,GO:0006066,GO:0006576,GO:0006807,GO:0006950,GO:0006952,GO:0008150,GO:0008152,GO:0009308,GO:0009605,GO:0009607,GO:0009617,GO:0009987,GO:0012505,GO:0016020,GO:0016787,GO:0016810,GO:0016811,GO:0031090,GO:0034308,GO:0034641,GO:0042439,GO:0042742,GO:0043207,GO:0043226,GO:0043227,GO:…	-	-	Amidase	1.6e-83	315.8	Fatty acid amide
DN10375_c0_g1	DN10375_c0_g1_i1	1.1.3.20	3750.XP_008382898.1	C	GO:0003674,GO:0003824,GO:0005575,GO:0005622,GO:0005623,GO:0005737,GO:0005783,GO:0008150,GO:0008152,GO:0012505,GO:0016491,GO:0043226,GO:0043227,GO:0043229,GO:0043231,GO:0044424,GO:0044444,GO:0044464,GO:0055114	ko:K17756	-	GMC_oxred_C,GMC_oxred_N	1.4e-227	795.8	Long-chain fatty alcohol oxidase involved in the omega- oxidation pathway of lipid degradation
DN10375_c0_g1	DN10375_c0_g1_i2	1.1.3.20	4096.XP_009764096.1	I	GO:0003674,GO:0003824,GO:0005575,GO:0005622,GO:0005623,GO:0005737,GO:0005783,GO:0008150,GO:0008152,GO:0012505,GO:0016491,GO:0043226,GO:0043227,GO:0043229,GO:0043231,GO:0044424,GO:0044444,GO:0044464,GO:0055114	ko:K17756	-	GMC_oxred_C,GMC_oxred_N	1.6e-206	725.7	Long-chain fatty alcohol oxidase involved in the omega- oxidation pathway of lipid degradation
DN10375_c0_g2	DN10375_c0_g2_i1	1.1.3.20	3750.XP_008356208.1	C	GO:0003674,GO:0003824,GO:0005575,GO:0005622,GO:0005623,GO:0005737,GO:0005783,GO:0008150,GO:0008152,GO:0012505,GO:0016491,GO:0043226,GO:0043227,GO:0043229,GO:0043231,GO:0044424,GO:0044444,GO:0044464,GO:0055114	ko:K17756	-	GMC_oxred_C,GMC_oxred_N	1.9e-35	155.6	Long-chain fatty alcohol oxidase involved in the omega- oxidation pathway of lipid degradation
DN10375_c1_g1	DN10375_c1_g1_i1	-	4432.XP_010251386.1	S	GO:0005575,GO:0005622,GO:0005623,GO:0005737,GO:0006355,GO:0006996,GO:0008150,GO:0009295,GO:0009507,GO:0009532,GO:0009536,GO:0009570,GO:0009657,GO:0009658,GO:0009889,GO:0009987,GO:0010468,GO:0010556,GO:0016043,GO:0019219,GO:0019222,GO:0031323,GO:0031326,GO:0042644,GO:0042646,GO:0043226,GO:0043227,GO:0043228,GO:0043229,GO:0043231,GO:0043232,GO:0044422,GO:0044424,GO:0044434,GO:0044435,GO:0044444,GO:…	-	-	-	7e-104	384	chloroplast organization
DN10378_c0_g2	DN10378_c0_g2_i1	-	57918.XP_004295662.1	T	GO:0003674,GO:0003824,GO:0004672,GO:0004674,GO:0005575,GO:0005623,GO:0005886,GO:0006464,GO:0006468,GO:0006793,GO:0006796,GO:0006807,GO:0008150,GO:0008152,GO:0009987,GO:0016020,GO:0016301,GO:0016310,GO:0016740,GO:0016772,GO:0016773,GO:0019538,GO:0036211,GO:0043170,GO:0043412,GO:0044237,GO:0044238,GO:0044260,GO:0044267,GO:0044464,GO:0071704,GO:0071944,GO:0140096,GO:1901564	-	-	LRR_8,Malectin,Pkinase,Pkinase_Tyr	7.3e-18	96.7	Belongs to the protein kinase superfamily
DN1037_c0_g1	DN1037_c0_g1_i1	-	3750.XP_008366762.1	S	GO:0005575,GO:0005622,GO:0005623,GO:0005737,GO:0005768,GO:0005794,GO:0005802,GO:0005829,GO:0010008,GO:0012505,GO:0016020,GO:0031090,GO:0031410,GO:0031982,GO:0031984,GO:0043226,GO:0043227,GO:0043229,GO:0043231,GO:0044422,GO:0044424,GO:0044431,GO:0044433,GO:0044440,GO:0044444,GO:0044446,GO:0044464,GO:0048471,GO:0097708,GO:0098588,GO:0098791,GO:0098805	ko:K20241	-	WD40	8.1e-196	689.9	WD repeat-containing protein
DN1037_c0_g1	DN1037_c0_g1_i2	-	29730.Gorai.N018300.1	J	GO:0005575,GO:0005622,GO:0005623,GO:0005737,GO:0005768,GO:0005794,GO:0005802,GO:0005829,GO:0010008,GO:0012505,GO:0016020,GO:0031090,GO:0031410,GO:0031982,GO:0031984,GO:0043226,GO:0043227,GO:0043229,GO:0043231,GO:0044422,GO:0044424,GO:0044431,GO:0044433,GO:0044440,GO:0044444,GO:0044446,GO:0044464,GO:0048471,GO:0097708,GO:0098588,GO:0098791,GO:0098805	ko:K20241	-	WD40	1.5e-42	179.1	WD repeat-containing protein
DN1037_c0_g1	DN1037_c0_g1_i3	-	29760.VIT_19s0014g03170.t01	J	GO:0005575,GO:0005622,GO:0005623,GO:0005737,GO:0005768,GO:0005794,GO:0005802,GO:0005829,GO:0010008,GO:0012505,GO:0016020,GO:0031090,GO:0031410,GO:0031982,GO:0031984,GO:0043226,GO:0043227,GO:0043229,GO:0043231,GO:0044422,GO:0044424,GO:0044431,GO:0044433,GO:0044440,GO:0044444,GO:0044446,GO:0044464,GO:0048471,GO:0097708,GO:0098588,GO:0098791,GO:0098805	ko:K20241	-	WD40	2.2e-263	915.2	WD repeat-containing protein
DN1037_c0_g1	DN1037_c0_g1_i4	-	29730.Gorai.N018300.1	J	GO:0005575,GO:0005622,GO:0005623,GO:0005737,GO:0005768,GO:0005794,GO:0005802,GO:0005829,GO:0010008,GO:0012505,GO:0016020,GO:0031090,GO:0031410,GO:0031982,GO:0031984,GO:0043226,GO:0043227,GO:0043229,GO:0043231,GO:0044422,GO:0044424,GO:0044431,GO:0044433,GO:0044440,GO:0044444,GO:0044446,GO:0044464,GO:0048471,GO:0097708,GO:0098588,GO:0098791,GO:0098805	ko:K20241	-	WD40	1.5e-42	179.1	WD repeat-containing protein
DN1037_c0_g1	DN1037_c0_g1_i5	-	29760.VIT_19s0014g03170.t01	J	GO:0005575,GO:0005622,GO:0005623,GO:0005737,GO:0005768,GO:0005794,GO:0005802,GO:0005829,GO:0010008,GO:0012505,GO:0016020,GO:0031090,GO:0031410,GO:0031982,GO:0031984,GO:0043226,GO:0043227,GO:0043229,GO:0043231,GO:0044422,GO:0044424,GO:0044431,GO:0044433,GO:0044440,GO:0044444,GO:0044446,GO:0044464,GO:0048471,GO:0097708,GO:0098588,GO:0098791,GO:0098805	ko:K20241	-	WD40	1.6e-299	1035.4	WD repeat-containing protein
[truncated: 67,660 more rows]

## Sheet: TAIR_SP_TF
Table S1: Functional annotation of denovo assembled Transcription factor (TF) encoding unigenes
Gene	TAIR	swissprot	TF
DN863_c0_g2_i1	AT2G34590.1	sp|O64688|ODPB3_ARATH	Zpz_sc05546.1.g00010.1.am.mk Zoysia pacifica|GRAS|GRAS family protein
DN13420_c0_g1_i1	AT1G05190.1	sp|O23049|RK6_ARATH	Zpz_sc04830.1.g00020.1.sm.mk Zoysia pacifica|NF-YA|NF-YA family protein
DN13420_c0_g1_i2	AT1G05190.1	sp|O23049|RK6_ARATH	Zpz_sc04830.1.g00020.1.sm.mk Zoysia pacifica|NF-YA|NF-YA family protein
[truncated: 93,657 more rows]

## Sheet: enriched kegg pathways
Table S1: Overall Kegg pathway enrichment of denovo assembled unigenes
[truncated: 140 more rows]
