# Supplementary material for: An Integrative Transcriptional Network Revealed Spatial Molecular Interplay Underlying Alantolactone and Inulin Biosynthesis in Inula racemosa Hook f
Source: Int J Mol Sci. 2022 Sep 23;23(19):11213. doi: 10.3390/ijms231911213 (PMC9570477; doi:10.3390/ijms231911213)
Supplement: Supplementary file 1 [file ijms-23-11213-s001.zip › Table S2.xlsx]

## Sheet: Significant DEG clustering
Table S2: Significant Differentially expressed unigenes categorized into 4 sub-clusters based on median FPKM values and fold change >2 (FDR<0.01)
Sub-Clusters	Unigenes	leaf	root	stem
Sub-Cluster_1	DN6836_c0_g1	4.44113	-6.13396	1.69283
Sub-Cluster_1	DN1909_c0_g1	3.51285	-4.25354	0.740691
Sub-Cluster_1	DN2183_c0_g1	2.63457	-3.52206	0.887482
Sub-Cluster_1	DN11749_c0_g1	2.54591	-3.78928	1.24338
Sub-Cluster_1	DN2036_c0_g3	2.27309	-3.20064	0.927551
Sub-Cluster_1	DN50048_c2_g1	2.60998	-1.84366	-0.766323
Sub-Cluster_1	DN6094_c1_g1	2.21304	-3.29499	1.08196
Sub-Cluster_1	DN10387_c0_g2	2.95023	-2.76664	-0.183592
Sub-Cluster_1	DN65700_c0_g1	5.17912	-4.31492	-0.864196
Sub-Cluster_1	DN1453_c0_g2	4.19856	-4.0164	-0.182166
Sub-Cluster_1	DN270_c1_g3	4.48461	-4.41868	-0.0659277
Sub-Cluster_1	DN777_c1_g2	2.37453	-2.69082	0.31629
Sub-Cluster_1	DN6825_c1_g1	3.15837	-3.48859	0.33022
Sub-Cluster_1	DN5125_c0_g1	2.61219	-3.32468	0.712485
Sub-Cluster_1	DN63675_c0_g1	3.14373	-4.18212	1.03839
Sub-Cluster_1	DN2803_c0_g3	3.6177	-2.72626	-0.891434
Sub-Cluster_1	DN25083_c3_g1	3.57245	-2.3794	-1.19305
Sub-Cluster_1	DN1815_c0_g1	2.52566	-2.41004	-0.115627
Sub-Cluster_1	DN5920_c0_g1	2.91363	-1.171	-1.74264
Sub-Cluster_1	DN11403_c1_g1	4.64306	-5.12956	0.486498
Sub-Cluster_1	DN279_c0_g1	2.97656	-2.51978	-0.45678
Sub-Cluster_1	DN2348_c0_g2	2.45494	-3.96374	1.50881
Sub-Cluster_1	DN55091_c0_g1	2.38683	-1.62379	-0.763042
Sub-Cluster_1	DN999_c0_g2	2.3972	-3.22706	0.82986
Sub-Cluster_1	DN6843_c0_g1	4.08892	-2.98482	-1.1041
Sub-Cluster_1	DN64068_c0_g1	4.27578	-4.3521	0.0763229
Sub-Cluster_1	DN2018_c4_g1	2.63067	-1.64116	-0.989507
Sub-Cluster_1	DN6601_c0_g1	4.17936	-3.33573	-0.843635
Sub-Cluster_1	DN4033_c0_g1	3.54557	-3.85815	0.312574
Sub-Cluster_1	DN7753_c0_g1	4.5729	-3.89758	-0.67532
Sub-Cluster_1	DN41027_c0_g1	2.85519	-3.10576	0.250568
Sub-Cluster_1	DN9603_c0_g1	2.38403	-1.58203	-0.802004
Sub-Cluster_1	DN999_c0_g3	2.55047	-2.91731	0.36684
Sub-Cluster_1	DN11012_c2_g1	2.58764	-2.75264	0.164994
Sub-Cluster_1	DN2691_c0_g1	2.72308	-2.68586	-0.0372143
Sub-Cluster_1	DN8445_c0_g2	2.36786	-3.43985	1.07199
Sub-Cluster_1	DN59118_c0_g1	2.8628	-2.02825	-0.834546
Sub-Cluster_1	DN1078_c2_g1	2.70805	-3.40145	0.693397
Sub-Cluster_1	DN1149_c0_g1	2.62707	-3.05696	0.429893
Sub-Cluster_1	DN2475_c0_g1	2.74999	-3.42895	0.678963
Sub-Cluster_1	DN2337_c0_g1	2.50838	-2.88029	0.371907
Sub-Cluster_1	DN41069_c0_g1	2.53059	-1.87509	-0.655497
Sub-Cluster_1	DN2842_c0_g3	2.12746	-3.26249	1.13503
Sub-Cluster_1	DN18900_c0_g1	2.71921	-2.77882	0.0596081
Sub-Cluster_1	DN2999_c0_g1	2.6542	-2.92377	0.269577
Sub-Cluster_1	DN12803_c0_g1	2.693	-2.31872	-0.374275
Sub-Cluster_1	DN63735_c0_g1	2.59111	-1.4049	-1.18622
Sub-Cluster_1	DN4828_c0_g1	3.28334	-3.67674	0.393398
Sub-Cluster_1	DN16040_c0_g1	3.61355	-4.07903	0.465484
Sub-Cluster_1	DN3693_c0_g1	2.99973	-3.42823	0.428493
Sub-Cluster_1	DN4992_c0_g1	3.42388	-2.24128	-1.18259
Sub-Cluster_1	DN1924_c0_g1	2.8579	-1.7678	-1.0901
Sub-Cluster_1	DN12842_c0_g1	2.88058	-1.48704	-1.39354
Sub-Cluster_1	DN14843_c0_g1	2.92003	-2.35367	-0.56636
Sub-Cluster_1	DN15466_c0_g1	2.643	-1.91597	-0.727026
Sub-Cluster_1	DN10790_c0_g1	2.8001	-1.99825	-0.80185
Sub-Cluster_1	DN5015_c0_g2	2.37921	-1.85531	-0.523899
Sub-Cluster_1	DN323_c0_g1	2.67602	-2.68897	0.0129426
Sub-Cluster_1	DN3494_c0_g1	3.04844	-3.53947	0.49103
Sub-Cluster_1	DN4364_c0_g2	2.80982	-1.61218	-1.19764
Sub-Cluster_1	DN3764_c0_g1	2.64858	-1.57567	-1.07291
Sub-Cluster_1	DN4975_c0_g1	2.34776	-1.7733	-0.574464
Sub-Cluster_1	DN7260_c0_g1	2.56283	-2.88262	0.319783
Sub-Cluster_1	DN63531_c0_g1	4.71424	-4.08915	-0.625095
Sub-Cluster_1	DN1534_c0_g1	2.44522	-1.47691	-0.968312
Sub-Cluster_1	DN54562_c0_g1	2.33231	-1.71485	-0.617461
Sub-Cluster_1	DN59569_c0_g1	2.8894	-2.87101	-0.0183908
Sub-Cluster_1	DN6658_c0_g1	3.73217	-3.15612	-0.576043
Sub-Cluster_1	DN42312_c0_g1	2.96476	-1.85975	-1.10502
Sub-Cluster_1	DN10573_c0_g1	2.3303	-1.60523	-0.725062
Sub-Cluster_1	DN13624_c0_g1	2.64636	-1.05075	-1.59562
Sub-Cluster_1	DN1985_c0_g2	2.3529	-3.14862	0.79572
Sub-Cluster_1	DN4190_c0_g2	2.62616	-2.68456	0.0584026
Sub-Cluster_1	DN13658_c1_g1	2.71273	-3.08305	0.370325
Sub-Cluster_1	DN4435_c1_g2	3.05198	-2.14714	-0.904842
Sub-Cluster_1	DN51234_c0_g1	2.34239	-1.61907	-0.723324
Sub-Cluster_1	DN3444_c1_g3	2.91294	-2.41025	-0.502687
Sub-Cluster_1	DN50627_c0_g1	2.35741	-0.799085	-1.55832
Sub-Cluster_1	DN572_c3_g1	3.16996	-2.15682	-1.01314
Sub-Cluster_1	DN15432_c0_g1	2.95661	-2.59272	-0.363897
Sub-Cluster_1	DN3191_c0_g1	2.79676	-1.92943	-0.867335
Sub-Cluster_1	DN10000_c0_g2	4.59293	-3.17418	-1.41874
Sub-Cluster_1	DN3339_c0_g2	2.74896	-2.52171	-0.227258
Sub-Cluster_1	DN8_c0_g1	2.6251	-2.7345	0.109404
Sub-Cluster_1	DN5140_c0_g1	2.93817	-2.27601	-0.662161
Sub-Cluster_1	DN12823_c0_g1	4.75127	-3.85865	-0.892622
Sub-Cluster_1	DN1872_c0_g1	4.22509	-3.54052	-0.684573
Sub-Cluster_1	DN12410_c0_g1	2.58382	-1.82014	-0.763682
Sub-Cluster_1	DN3731_c1_g1	3.03343	-2.92303	-0.110401
Sub-Cluster_1	DN8080_c0_g1	2.4919	-1.65988	-0.832013
Sub-Cluster_1	DN50861_c0_g1	2.7242	-3.1044	0.380198
Sub-Cluster_1	DN5939_c1_g2	2.46162	-1.57711	-0.884511
Sub-Cluster_1	DN16345_c0_g1	4.70071	-3.91605	-0.784657
Sub-Cluster_1	DN5512_c0_g1	3.64022	-1.29765	-2.34258
Sub-Cluster_1	DN3056_c0_g2	2.9769	-2.83414	-0.14276
Sub-Cluster_1	DN11462_c0_g2	2.34153	-0.362865	-1.97866
Sub-Cluster_1	DN63975_c0_g1	2.94453	-1.64662	-1.29791
Sub-Cluster_1	DN380_c0_g3	3.0211	-2.29629	-0.724811
Sub-Cluster_1	DN2916_c0_g1	3.90926	-2.62865	-1.28061
Sub-Cluster_1	DN7790_c0_g1	2.60091	-2.34678	-0.254131
Sub-Cluster_1	DN1078_c2_g2	2.90893	-2.89668	-0.0122438
Sub-Cluster_1	DN1815_c0_g2	3.12987	-2.95114	-0.178732
Sub-Cluster_1	DN11040_c0_g1	3.35997	-2.05497	-1.305
Sub-Cluster_1	DN2913_c0_g1	2.64238	-2.50414	-0.138236
Sub-Cluster_1	DN50447_c0_g1	2.56417	-0.835803	-1.72837
Sub-Cluster_1	DN2576_c0_g1	4.14843	-2.80992	-1.33851
Sub-Cluster_1	DN6329_c0_g1	2.08664	-1.86232	-0.224323
Sub-Cluster_1	DN1329_c0_g1	2.53361	-1.04661	-1.487
Sub-Cluster_1	DN20306_c0_g1	2.04261	-1.72427	-0.318338
Sub-Cluster_1	DN57168_c0_g1	3.91944	-3.11586	-0.803582
Sub-Cluster_1	DN6679_c0_g1	2.40242	-1.5703	-0.832121
Sub-Cluster_1	DN41761_c0_g1	3.19073	-2.50148	-0.689253
Sub-Cluster_1	DN4223_c0_g1	2.33472	-1.67443	-0.660287
Sub-Cluster_1	DN3777_c0_g1	2.5722	-2.61663	0.0444316
Sub-Cluster_1	DN55523_c0_g1	4.95485	-4.07985	-0.875007
Sub-Cluster_1	DN5144_c0_g1	2.75723	-2.27982	-0.477409
Sub-Cluster_1	DN3783_c0_g2	2.55446	-1.1301	-1.42436
Sub-Cluster_1	DN45611_c0_g1	4.33039	-3.26053	-1.06985
Sub-Cluster_1	DN9612_c0_g1	2.26602	0.401736	-2.66776
Sub-Cluster_1	DN4280_c0_g1	4.05895	-3.60749	-0.451453
Sub-Cluster_1	DN9091_c0_g2	3.23437	-2.2557	-0.978669
Sub-Cluster_1	DN41110_c0_g1	4.24962	-2.64457	-1.60504
Sub-Cluster_1	DN11512_c1_g1	3.91505	-3.48087	-0.434181
Sub-Cluster_1	DN59071_c0_g1	3.15758	-1.83645	-1.32112
Sub-Cluster_1	DN8863_c0_g1	2.45299	-1.47543	-0.977557
Sub-Cluster_1	DN50753_c0_g1	2.47713	-1.42895	-1.04817
Sub-Cluster_1	DN46163_c0_g1	2.86069	-3.07154	0.210857
Sub-Cluster_1	DN55071_c0_g1	3.52402	-2.71529	-0.808731
Sub-Cluster_1	DN59777_c0_g1	2.75633	-1.25448	-1.50184
Sub-Cluster_1	DN54859_c0_g1	3.63071	-3.24504	-0.385675
Sub-Cluster_1	DN64702_c0_g1	2.72704	-1.94502	-0.782021
Sub-Cluster_1	DN4237_c0_g1	3.75607	-3.05742	-0.698647
Sub-Cluster_1	DN60389_c0_g1	4.14184	-3.57092	-0.570918
Sub-Cluster_1	DN199_c4_g1	3.11457	-1.7378	-1.37677
Sub-Cluster_1	DN1386_c0_g3	3.33282	-2.54437	-0.788449
Sub-Cluster_1	DN5224_c0_g2	2.16386	-1.53872	-0.625139
Sub-Cluster_1	DN14121_c0_g1	2.20164	-0.329558	-1.87209
Sub-Cluster_1	DN1551_c2_g2	2.04753	-1.74283	-0.304705
Sub-Cluster_1	DN1883_c0_g1	3.80285	-2.97912	-0.82373
Sub-Cluster_1	DN2050_c0_g1	2.64801	-1.21518	-1.43283
Sub-Cluster_1	DN1785_c0_g1	2.40227	-1.75359	-0.648678
Sub-Cluster_1	DN50252_c0_g1	2.9184	-2.23093	-0.687461
Sub-Cluster_1	DN4934_c0_g1	2.21825	-1.63839	-0.579857
Sub-Cluster_1	DN5939_c1_g5	2.51397	-0.950751	-1.56322
Sub-Cluster_1	DN5007_c1_g4	2.37084	-1.90498	-0.465865
Sub-Cluster_1	DN50331_c0_g1	4.35372	-3.36013	-0.993583
Sub-Cluster_1	DN1569_c0_g2	4.10903	-2.71437	-1.39466
Sub-Cluster_1	DN50457_c0_g1	4.96875	-3.29112	-1.67762
Sub-Cluster_1	DN3460_c0_g1	3.48788	-2.32985	-1.15803
Sub-Cluster_1	DN12328_c0_g1	2.60771	-1.73195	-0.875769
Sub-Cluster_1	DN42797_c0_g1	2.58556	-0.69994	-1.88562
Sub-Cluster_1	DN1217_c0_g2	2.59349	-2.56614	-0.0273548
Sub-Cluster_1	DN8205_c0_g1	2.81045	-1.9612	-0.849251
Sub-Cluster_1	DN64241_c1_g1	2.43655	-0.997346	-1.4392
Sub-Cluster_1	DN59399_c0_g1	2.10828	-0.320869	-1.78741
Sub-Cluster_1	DN1192_c0_g1	3.2774	-2.82627	-0.451131
Sub-Cluster_1	DN55064_c0_g1	3.19657	-1.9344	-1.26217
Sub-Cluster_1	DN5794_c0_g1	2.86085	-2.65591	-0.20494
Sub-Cluster_1	DN2503_c0_g1	3.25711	-2.57487	-0.682232
Sub-Cluster_1	DN5147_c0_g1	2.42777	-1.41139	-1.01638
Sub-Cluster_1	DN12307_c0_g1	2.46264	-1.58555	-0.877091
Sub-Cluster_1	DN54597_c0_g1	2.78617	-0.9357	-1.85047
Sub-Cluster_1	DN50031_c0_g1	4.009	-3.42556	-0.58344
Sub-Cluster_1	DN5662_c0_g1	3.65456	-2.28495	-1.36961
Sub-Cluster_1	DN40996_c0_g1	2.59605	-2.39967	-0.196385
Sub-Cluster_1	DN7190_c0_g1	3.09519	-2.18112	-0.91407
Sub-Cluster_1	DN51267_c0_g1	2.69781	-1.01091	-1.6869
Sub-Cluster_1	DN2103_c0_g1	2.4712	-2.66396	0.192764
Sub-Cluster_1	DN1456_c0_g1	1.84569	-1.68801	-0.157681
Sub-Cluster_1	DN369_c0_g2	2.78513	-1.72923	-1.0559
Sub-Cluster_1	DN12510_c0_g1	4.05733	-2.86328	-1.19405
Sub-Cluster_1	DN4370_c0_g1	2.48943	-0.829208	-1.66022
Sub-Cluster_1	DN1513_c1_g1	3.39288	-1.54597	-1.84691
Sub-Cluster_1	DN54870_c0_g1	2.90639	-2.53204	-0.374359
Sub-Cluster_1	DN6432_c0_g3	2.4662	-2.53611	0.0699099
Sub-Cluster_1	DN9335_c0_g1	3.68752	-2.37719	-1.31033
Sub-Cluster_1	DN64594_c0_g1	2.76457	-1.48368	-1.28089
Sub-Cluster_1	DN5379_c0_g1	2.70489	-0.920975	-1.78392
Sub-Cluster_1	DN1316_c0_g1	2.30083	-1.78409	-0.516742
Sub-Cluster_1	DN1389_c0_g1	2.08228	-1.73407	-0.348206
Sub-Cluster_1	DN10261_c0_g1	2.87149	-1.56082	-1.31067
Sub-Cluster_1	DN63871_c0_g1	3.05574	-2.42021	-0.63553
Sub-Cluster_1	DN3950_c0_g1	2.1322	-1.64133	-0.490874
Sub-Cluster_1	DN51811_c0_g1	3.08571	-1.55701	-1.5287
Sub-Cluster_1	DN2503_c0_g4	2.8142	-2.51488	-0.299328
Sub-Cluster_1	DN10221_c0_g1	2.35206	-1.48561	-0.866449
Sub-Cluster_1	DN2559_c0_g1	3.30462	-1.96967	-1.33495
Sub-Cluster_1	DN7421_c0_g1	1.69711	-1.71833	0.021213
Sub-Cluster_1	DN16729_c0_g1	2.91732	-1.27878	-1.63855
Sub-Cluster_1	DN9222_c1_g1	3.20082	-1.17466	-2.02616
Sub-Cluster_1	DN6015_c0_g1	3.72333	-1.52328	-2.20005
Sub-Cluster_1	DN12634_c0_g1	1.86138	-1.70877	-0.152608
Sub-Cluster_1	DN686_c0_g5	2.56749	-1.24776	-1.31972
Sub-Cluster_1	DN6432_c0_g2	2.58524	-2.35922	-0.22602
Sub-Cluster_1	DN41464_c0_g1	3.331	-2.38522	-0.945773
Sub-Cluster_1	DN60188_c0_g1	3.97925	-2.76367	-1.21558
Sub-Cluster_1	DN14617_c0_g1	3.53122	-1.97378	-1.55744
Sub-Cluster_1	DN50052_c0_g2	2.95042	-1.00045	-1.94997
Sub-Cluster_1	DN63701_c0_g1	2.78335	-1.83646	-0.946888
Sub-Cluster_1	DN2063_c1_g1	2.10543	-1.5831	-0.522328
Sub-Cluster_1	DN4278_c0_g1	3.10032	-2.89778	-0.202538
Sub-Cluster_1	DN3356_c0_g1	1.84713	-1.68203	-0.165109
Sub-Cluster_1	DN205_c1_g1	2.47497	-1.44714	-1.02783
Sub-Cluster_1	DN9710_c0_g1	2.8702	-1.38007	-1.49013
Sub-Cluster_1	DN8679_c0_g1	2.75534	-2.66596	-0.0893824
Sub-Cluster_1	DN3663_c0_g1	2.62992	-1.87305	-0.75687
Sub-Cluster_1	DN50357_c0_g1	4.90173	-3.35563	-1.54611
Sub-Cluster_1	DN46679_c0_g1	2.9654	-1.72651	-1.23889
Sub-Cluster_1	DN9302_c0_g1	5.40419	-3.81716	-1.58704
Sub-Cluster_1	DN3625_c1_g2	3.04007	-2.57664	-0.46343
Sub-Cluster_1	DN45739_c0_g1	2.29523	-0.32328	-1.97194
Sub-Cluster_1	DN13282_c0_g1	2.91652	-2.45939	-0.457134
Sub-Cluster_1	DN4152_c0_g1	2.19316	-1.46777	-0.725396
Sub-Cluster_1	DN38038_c0_g5	3.64227	-1.86109	-1.78118
Sub-Cluster_1	DN7328_c0_g1	2.92696	-2.31709	-0.609871
Sub-Cluster_1	DN8432_c0_g1	2.52788	-2.3489	-0.178975
Sub-Cluster_1	DN23_c0_g5	1.7211	-1.65303	-0.0680664
Sub-Cluster_1	DN4614_c0_g1	3.81812	-2.40039	-1.41774
Sub-Cluster_1	DN12114_c0_g1	2.91592	-1.93527	-0.980644
Sub-Cluster_1	DN65077_c0_g1	2.46953	-0.778785	-1.69074
Sub-Cluster_1	DN8952_c0_g1	2.58656	-2.19407	-0.392485
Sub-Cluster_1	DN8269_c3_g1	2.38595	-0.900884	-1.48507
Sub-Cluster_1	DN7083_c0_g3	2.9471	-1.35208	-1.59501
Sub-Cluster_1	DN46124_c0_g1	2.54282	-1.65702	-0.885804
Sub-Cluster_1	DN8800_c0_g3	1.97536	-1.63401	-0.341351
Sub-Cluster_1	DN46079_c0_g1	4.12498	-3.31019	-0.814782
Sub-Cluster_1	DN46200_c0_g1	4.73437	-3.42651	-1.30786
Sub-Cluster_1	DN7892_c0_g1	2.60382	-1.99551	-0.608304
Sub-Cluster_1	DN2655_c0_g1	2.0694	-1.60489	-0.464512
Sub-Cluster_1	DN15432_c0_g2	3.06139	-2.08923	-0.972159
Sub-Cluster_1	DN50829_c0_g1	1.60875	-1.57905	-0.0297072
Sub-Cluster_1	DN4223_c0_g2	2.74287	-1.49548	-1.2474
Sub-Cluster_1	DN1884_c0_g1	2.53786	-1.31957	-1.21829
Sub-Cluster_1	DN65508_c0_g1	1.65851	-1.69451	0.0359944
Sub-Cluster_1	DN10480_c0_g1	2.50235	-1.55595	-0.946406
Sub-Cluster_1	DN154_c0_g1	2.42119	-1.91689	-0.504296
Sub-Cluster_1	DN46680_c0_g1	2.60657	-2.49822	-0.108354
Sub-Cluster_1	DN3348_c0_g1	1.9733	-1.75782	-0.215483
Sub-Cluster_1	DN45615_c0_g1	6.12438	-4.2294	-1.89498
Sub-Cluster_1	DN3292_c0_g3	3.59642	-1.86225	-1.73417
Sub-Cluster_1	DN12773_c0_g1	3.50196	-2.92481	-0.577146
Sub-Cluster_1	DN51424_c0_g1	1.73076	-1.58147	-0.149282
Sub-Cluster_1	DN818_c0_g2	2.44572	-0.753671	-1.69205
Sub-Cluster_1	DN13875_c1_g1	2.53536	-2.05503	-0.480333
Sub-Cluster_1	DN13253_c0_g1	2.01446	-1.49322	-0.521238
Sub-Cluster_1	DN3444_c1_g2	2.90383	-2.05325	-0.850579
Sub-Cluster_1	DN80_c0_g1	2.99869	-2.52204	-0.476657
Sub-Cluster_1	DN41108_c0_g1	2.36154	0.14612	-2.50766
Sub-Cluster_1	DN3536_c0_g1	4.80402	-3.4143	-1.38973
Sub-Cluster_1	DN61516_c0_g1	2.82138	-1.68246	-1.13893
Sub-Cluster_1	DN15322_c0_g1	2.24183	-1.42716	-0.814665
Sub-Cluster_1	DN5366_c0_g1	1.84652	-1.51846	-0.328061
Sub-Cluster_1	DN50361_c0_g1	3.55468	-2.50221	-1.05247
Sub-Cluster_1	DN144_c1_g1	2.86219	-2.52166	-0.340532
Sub-Cluster_1	DN1605_c0_g1	1.64885	-1.51395	-0.134895
Sub-Cluster_1	DN25083_c3_g2	6.31175	-3.47807	-2.83368
Sub-Cluster_1	DN7556_c0_g1	2.9337	-1.63938	-1.29432
Sub-Cluster_1	DN454_c0_g3	1.76421	-1.51478	-0.249432
Sub-Cluster_1	DN7066_c0_g1	2.23012	-0.378092	-1.85202
Sub-Cluster_1	DN8690_c0_g3	3.52288	-1.53444	-1.98844
Sub-Cluster_1	DN8488_c0_g1	3.08765	-1.54829	-1.53936
Sub-Cluster_1	DN13056_c0_g1	4.01988	-2.50994	-1.50994
Sub-Cluster_1	DN279_c1_g3	2.27857	-1.61611	-0.662462
Sub-Cluster_1	DN5161_c0_g1	2.54935	-1.39367	-1.15568
Sub-Cluster_1	DN1515_c0_g1	2.53226	-2.04398	-0.488283
Sub-Cluster_1	DN46317_c0_g1	2.84104	-2.42498	-0.416061
Sub-Cluster_1	DN3380_c0_g3	2.28351	-1.39015	-0.893355
Sub-Cluster_1	DN9717_c0_g1	1.72475	-1.38639	-0.338357
Sub-Cluster_1	DN64477_c0_g1	1.99511	-1.73787	-0.257241
Sub-Cluster_1	DN7263_c0_g1	2.82501	-1.49052	-1.33449
Sub-Cluster_1	DN11019_c0_g1	3.51947	-1.94102	-1.57845
Sub-Cluster_1	DN1168_c0_g2	3.78121	-2.97557	-0.805642
Sub-Cluster_1	DN3154_c0_g2	1.58856	-1.58823	-0.000324362
Sub-Cluster_1	DN10681_c0_g1	2.91349	-1.46905	-1.44444
Sub-Cluster_1	DN63525_c0_g1	2.28518	-1.53906	-0.746121
Sub-Cluster_1	DN12018_c1_g2	1.95219	-1.45358	-0.498617
Sub-Cluster_1	DN2433_c0_g2	1.91687	-1.71046	-0.206413
Sub-Cluster_1	DN26994_c0_g1	2.37548	-0.526465	-1.84901
Sub-Cluster_1	DN3759_c1_g1	2.73323	-1.6776	-1.05562
Sub-Cluster_1	DN96_c1_g3	2.68989	-2.04929	-0.640596
Sub-Cluster_1	DN59462_c0_g1	2.40539	-0.760698	-1.64469
Sub-Cluster_1	DN8653_c0_g1	3.36319	-1.87199	-1.4912
Sub-Cluster_1	DN46074_c0_g1	2.79112	-1.50676	-1.28436
Sub-Cluster_1	DN393_c0_g2	2.33301	-0.526836	-1.80617
Sub-Cluster_1	DN5497_c0_g2	3.43495	-2.51491	-0.920034
Sub-Cluster_1	DN49994_c1_g1	2.6801	-1.55308	-1.12702
Sub-Cluster_1	DN1019_c0_g1	1.81961	-1.50307	-0.316542
Sub-Cluster_1	DN60784_c0_g1	3.31965	-1.2349	-2.08476
Sub-Cluster_1	DN64616_c0_g1	2.31284	-0.42394	-1.8889
Sub-Cluster_1	DN64594_c0_g2	2.69833	-1.08038	-1.61796
Sub-Cluster_1	DN61272_c0_g1	1.9927	-1.61903	-0.373666
Sub-Cluster_1	DN7790_c0_g2	2.83858	-1.40739	-1.43119
Sub-Cluster_1	DN3237_c4_g1	2.46618	-1.19938	-1.26681
Sub-Cluster_1	DN1487_c2_g1	5.48329	-3.15361	-2.32969
Sub-Cluster_1	DN46294_c0_g1	1.99179	-1.36322	-0.628568
Sub-Cluster_1	DN294_c2_g1	1.65908	-1.58221	-0.0768656
Sub-Cluster_1	DN4646_c0_g1	1.58728	1.41478	-3.00206
Sub-Cluster_1	DN1677_c0_g1	2.02417	-1.30147	-0.722708
Sub-Cluster_1	DN417_c0_g1	2.76726	-2.34223	-0.425022
Sub-Cluster_1	DN16052_c1_g1	2.39378	-2.00369	-0.390089
Sub-Cluster_1	DN1872_c0_g4	3.19262	-1.95188	-1.24074
Sub-Cluster_1	DN42440_c0_g1	2.22147	0.0030289	-2.22449
Sub-Cluster_1	DN3665_c0_g1	2.35939	-1.6514	-0.707988
Sub-Cluster_1	DN9853_c0_g1	2.18908	-1.4363	-0.752775
Sub-Cluster_1	DN16490_c0_g1	1.87933	-1.47044	-0.408887
Sub-Cluster_1	DN598_c0_g2	1.60816	-1.56292	-0.0452369
Sub-Cluster_1	DN1507_c0_g2	2.83181	-2.39437	-0.437438
Sub-Cluster_1	DN1167_c0_g1	2.8481	-1.67672	-1.17138
Sub-Cluster_1	DN45473_c0_g1	2.56107	-0.977726	-1.58334
Sub-Cluster_1	DN5346_c0_g1	3.73934	-1.3506	-2.38874
Sub-Cluster_1	DN59500_c0_g1	4.62395	-3.22865	-1.3953
Sub-Cluster_1	DN11766_c0_g1	4.00713	-2.19948	-1.80765
Sub-Cluster_1	DN2283_c0_g3	2.47952	-1.68603	-0.793494
Sub-Cluster_1	DN16550_c0_g1	2.08115	-1.58014	-0.501017
Sub-Cluster_1	DN3578_c0_g1	1.76414	-1.49555	-0.268587
Sub-Cluster_1	DN7876_c5_g1	2.70019	-1.76137	-0.938824
Sub-Cluster_1	DN4577_c0_g3	2.22002	-1.49583	-0.724192
Sub-Cluster_1	DN905_c0_g1	2.53715	-1.91779	-0.619355
Sub-Cluster_1	DN21646_c0_g2	2.6304	-2.02486	-0.605537
Sub-Cluster_1	DN284_c0_g1	1.88265	-1.30908	-0.573576
Sub-Cluster_1	DN154_c0_g2	2.61183	-1.4554	-1.15643
Sub-Cluster_1	DN32683_c0_g1	2.10478	-1.74736	-0.357415
Sub-Cluster_1	DN769_c4_g1	3.62949	-2.65144	-0.978043
Sub-Cluster_1	DN312_c0_g2	2.6026	-1.43594	-1.16666
Sub-Cluster_1	DN2378_c0_g5	1.76173	-1.43991	-0.321821
Sub-Cluster_1	DN3382_c0_g1	3.03683	-1.22989	-1.80694
Sub-Cluster_1	DN9163_c0_g2	2.06377	-1.39764	-0.666129
Sub-Cluster_1	DN15062_c0_g1	2.52191	-0.791311	-1.7306
Sub-Cluster_1	DN42040_c0_g1	1.91472	-1.4396	-0.475123
Sub-Cluster_1	DN8952_c1_g2	1.8298	-1.60857	-0.221236
Sub-Cluster_1	DN5616_c0_g1	2.08375	-1.81578	-0.267972
Sub-Cluster_1	DN59563_c0_g1	2.36889	-1.13941	-1.22948
Sub-Cluster_1	DN4829_c0_g1	2.20586	-1.52693	-0.67893
Sub-Cluster_1	DN757_c0_g1	3.20631	-2.24496	-0.961346
Sub-Cluster_1	DN11443_c0_g3	2.21595	-1.58174	-0.634211
Sub-Cluster_1	DN3_c0_g1	1.91384	-1.31723	-0.596613
Sub-Cluster_1	DN41346_c0_g1	2.02722	-1.77591	-0.251315
Sub-Cluster_1	DN12496_c0_g2	1.74885	0.771545	-2.5204
Sub-Cluster_1	DN10670_c0_g1	2.56868	-1.78847	-0.780204
Sub-Cluster_1	DN15577_c0_g1	3.53272	-1.81389	-1.71883
Sub-Cluster_1	DN34098_c0_g1	3.11633	-2.10988	-1.00645
Sub-Cluster_1	DN999_c0_g1	1.79274	-1.69716	-0.0955713
Sub-Cluster_1	DN59266_c0_g1	2.3434	-1.90453	-0.438867
Sub-Cluster_1	DN25_c4_g2	1.62647	-1.67075	0.0442757
Sub-Cluster_1	DN1850_c0_g1	2.8108	-1.78543	-1.02538
Sub-Cluster_1	DN1907_c0_g2	2.07106	-1.34498	-0.726075
Sub-Cluster_1	DN5345_c1_g1	2.90703	-1.77505	-1.13198
Sub-Cluster_1	DN4750_c0_g1	2.28926	-1.24768	-1.04158
Sub-Cluster_1	DN46400_c0_g1	3.80973	-1.80377	-2.00596
Sub-Cluster_1	DN3532_c0_g1	3.0822	-2.33143	-0.750768
Sub-Cluster_1	DN60080_c0_g1	3.79199	-2.50141	-1.29059
Sub-Cluster_1	DN2577_c0_g1	1.72659	-1.3499	-0.376696
Sub-Cluster_1	DN64068_c0_g2	3.46189	-2.47892	-0.982965
Sub-Cluster_1	DN1292_c3_g6	2.24484	-0.95363	-1.29121
Sub-Cluster_1	DN20342_c1_g1	1.58053	-1.55759	-0.0229338
Sub-Cluster_1	DN14137_c1_g4	3.34428	-2.36239	-0.981885
Sub-Cluster_1	DN5411_c0_g1	3.31866	-1.7237	-1.59496
Sub-Cluster_1	DN6499_c0_g1	2.20442	-1.64318	-0.561241
Sub-Cluster_1	DN59098_c0_g1	3.76822	-1.76943	-1.99878
Sub-Cluster_1	DN59894_c0_g1	2.66438	-1.55856	-1.10581
Sub-Cluster_1	DN3823_c0_g1	2.12398	0.571345	-2.69533
Sub-Cluster_1	DN3443_c0_g1	1.50215	-1.32933	-0.172825
Sub-Cluster_1	DN50413_c0_g1	2.1921	-1.26837	-0.923725
Sub-Cluster_1	DN1329_c0_g2	2.79487	-0.994082	-1.80079
Sub-Cluster_1	DN1953_c1_g1	1.94338	-1.48076	-0.462615
Sub-Cluster_1	DN15054_c0_g1	3.67706	-2.14368	-1.53338
Sub-Cluster_1	DN10681_c0_g2	2.41814	-1.65561	-0.76253
Sub-Cluster_1	DN1904_c2_g2	2.22823	-0.154137	-2.0741
Sub-Cluster_1	DN1217_c0_g1	2.57586	-2.04686	-0.529007
Sub-Cluster_1	DN9420_c0_g1	2.57397	-1.09644	-1.47753
Sub-Cluster_1	DN1605_c0_g2	2.06688	-1.60173	-0.465154
Sub-Cluster_1	DN19791_c0_g1	2.69335	-1.9201	-0.773255
Sub-Cluster_1	DN6861_c0_g1	4.55885	-2.55694	-2.00191
Sub-Cluster_1	DN1168_c0_g1	2.87783	-2.3238	-0.55403
Sub-Cluster_1	DN16563_c0_g1	1.63134	-1.42842	-0.202928
Sub-Cluster_1	DN9503_c1_g1	4.4742	-2.5947	-1.8795
Sub-Cluster_1	DN6564_c0_g1	2.5108	-1.30367	-1.20713
Sub-Cluster_1	DN2531_c0_g1	2.53622	-1.74471	-0.791508
Sub-Cluster_1	DN55545_c0_g1	3.76143	-2.54762	-1.21382
Sub-Cluster_1	DN2534_c0_g1	1.89432	-1.27726	-0.617056
Sub-Cluster_1	DN10586_c0_g1	2.68224	-1.22519	-1.45704
Sub-Cluster_1	DN9588_c0_g1	2.40988	-1.1688	-1.24107
Sub-Cluster_1	DN6298_c0_g2	2.221	-1.44795	-0.773046
Sub-Cluster_1	DN12268_c0_g1	4.48064	-3.02092	-1.45973
Sub-Cluster_1	DN45921_c0_g1	2.96494	-1.97058	-0.994353
Sub-Cluster_1	DN45781_c0_g1	2.60943	-1.62157	-0.987862
Sub-Cluster_1	DN3855_c0_g1	1.97188	-1.65294	-0.318939
Sub-Cluster_1	DN61791_c0_g1	2.98783	-2.09473	-0.893097
Sub-Cluster_1	DN7640_c0_g1	1.84763	-1.68075	-0.166873
Sub-Cluster_1	DN34888_c2_g1	3.76684	-2.28345	-1.48339
Sub-Cluster_1	DN1388_c1_g1	2.00268	-1.68446	-0.31822
Sub-Cluster_1	DN7061_c0_g2	2.08169	-1.30469	-0.776995
Sub-Cluster_1	DN15670_c0_g2	2.3795	-1.66317	-0.716336
Sub-Cluster_1	DN24418_c0_g1	2.97877	-1.9793	-0.999475
Sub-Cluster_1	DN14035_c0_g2	1.91944	-1.78187	-0.137564
Sub-Cluster_1	DN8398_c0_g2	1.97348	-1.5043	-0.469177
Sub-Cluster_1	DN9703_c0_g1	1.84582	-1.29139	-0.554428
Sub-Cluster_1	DN14605_c0_g1	4.21142	-2.76037	-1.45105
Sub-Cluster_1	DN598_c0_g1	1.98065	-1.41382	-0.566833
Sub-Cluster_1	DN51885_c0_g1	2.49062	-1.40436	-1.08625
Sub-Cluster_1	DN8243_c0_g1	1.49164	-1.38338	-0.108269
Sub-Cluster_1	DN11707_c0_g1	2.08704	-1.66871	-0.418333
Sub-Cluster_1	DN11454_c0_g1	2.36643	-1.5962	-0.770231
Sub-Cluster_1	DN11368_c2_g1	1.92075	-1.72746	-0.193285
Sub-Cluster_1	DN8548_c0_g1	2.02549	-1.485	-0.540492
Sub-Cluster_1	DN7528_c0_g1	1.65348	-1.48372	-0.169758
Sub-Cluster_1	DN62035_c0_g1	1.57101	-1.46262	-0.108391
Sub-Cluster_1	DN20306_c0_g4	0.852449	-0.844755	-0.00769364
Sub-Cluster_1	DN10969_c0_g1	2.20972	-1.55491	-0.654812
Sub-Cluster_1	DN15913_c0_g1	3.31149	-2.09614	-1.21535
Sub-Cluster_1	DN6157_c0_g1	2.55381	-1.3454	-1.20841
Sub-Cluster_1	DN62302_c0_g1	2.79308	-2.07246	-0.720618
Sub-Cluster_1	DN3523_c1_g1	3.0309	-1.70549	-1.32541
Sub-Cluster_1	DN12524_c0_g1	3.17995	-2.28141	-0.898548
Sub-Cluster_1	DN9272_c0_g1	1.77001	-1.48089	-0.289127
Sub-Cluster_1	DN3001_c0_g1	2.96283	-2.07506	-0.887777
Sub-Cluster_1	DN50775_c0_g1	3.23765	-1.61334	-1.62431
Sub-Cluster_1	DN5880_c0_g2	1.5222	-1.27155	-0.250645
Sub-Cluster_1	DN15379_c0_g1	1.46021	-1.28377	-0.176439
Sub-Cluster_1	DN13403_c0_g2	3.58243	-1.86998	-1.71244
Sub-Cluster_1	DN7671_c0_g1	2.19961	-1.51372	-0.685897
Sub-Cluster_1	DN17059_c0_g1	2.12607	-1.49705	-0.629019
Sub-Cluster_1	DN8208_c0_g1	2.8363	-1.28803	-1.54827
Sub-Cluster_1	DN3625_c1_g3	2.68352	-1.99025	-0.693269
Sub-Cluster_1	DN41384_c0_g1	1.51847	-1.3456	-0.172869
Sub-Cluster_1	DN781_c3_g1	2.74602	-1.7586	-0.987419
Sub-Cluster_1	DN50960_c1_g1	1.48992	-1.31031	-0.179608
Sub-Cluster_1	DN5998_c0_g1	0.77909	-0.943003	0.163913
Sub-Cluster_1	DN3119_c0_g1	2.63802	-1.79629	-0.84173
Sub-Cluster_1	DN45367_c0_g1	1.70035	-1.51688	-0.183461
Sub-Cluster_1	DN1874_c0_g1	1.52294	-1.32175	-0.201189
Sub-Cluster_1	DN12458_c0_g2	2.0525	-0.742513	-1.30999
Sub-Cluster_1	DN5480_c2_g1	1.58814	-1.44924	-0.138901
Sub-Cluster_1	DN39357_c0_g1	0.331194	-0.758603	0.427409
Sub-Cluster_1	DN463_c0_g1	1.81325	-1.3103	-0.502946
Sub-Cluster_1	DN45843_c0_g1	1.815	-1.42531	-0.389689
Sub-Cluster_1	DN7250_c0_g1	3.98363	-1.71744	-2.26618
Sub-Cluster_1	DN2710_c3_g1	1.86146	-1.57417	-0.287289
Sub-Cluster_1	DN2787_c0_g1	4.47569	-2.67805	-1.79764
Sub-Cluster_1	DN54553_c0_g1	3.28551	-2.27605	-1.00945
Sub-Cluster_1	DN965_c0_g1	2.48597	-1.59994	-0.88603
Sub-Cluster_1	DN4078_c0_g1	1.72729	-1.38665	-0.340637
Sub-Cluster_1	DN7303_c0_g1	0.86359	-0.941837	0.078247
Sub-Cluster_1	DN6836_c1_g1	3.36967	-2.31935	-1.05032
Sub-Cluster_1	DN4748_c6_g1	3.13165	-2.20034	-0.931308
Sub-Cluster_1	DN2817_c2_g1	2.15148	-1.60944	-0.542039
Sub-Cluster_1	DN5942_c1_g2	1.53915	-1.34193	-0.197221
Sub-Cluster_1	DN6658_c0_g3	2.90121	-1.76298	-1.13823
Sub-Cluster_1	DN50787_c1_g1	2.18049	-0.562244	-1.61825
Sub-Cluster_1	DN5431_c1_g1	3.77478	-2.28545	-1.48933
Sub-Cluster_1	DN14687_c0_g1	1.8711	-1.34564	-0.525463
Sub-Cluster_1	DN17818_c0_g1	1.58778	-1.28176	-0.306013
Sub-Cluster_1	DN16575_c0_g1	1.94653	-1.50501	-0.441512
Sub-Cluster_1	DN1079_c1_g2	2.23261	-0.502917	-1.72969
Sub-Cluster_1	DN6274_c0_g1	1.70644	-1.48532	-0.221112
Sub-Cluster_1	DN1781_c1_g3	2.77556	-1.55892	-1.21664
Sub-Cluster_1	DN60267_c0_g1	1.786	-0.0137177	-1.77229
Sub-Cluster_1	DN4115_c0_g2	1.98527	-1.22118	-0.764083
Sub-Cluster_1	DN13671_c0_g1	1.75185	-1.09304	-0.65881
Sub-Cluster_1	DN4635_c0_g1	3.31082	-1.23454	-2.07628
Sub-Cluster_1	DN7861_c3_g1	3.58812	-1.98806	-1.60006
Sub-Cluster_1	DN5833_c0_g1	2.65102	-1.01745	-1.63357
Sub-Cluster_1	DN12109_c1_g1	0.310553	-0.75295	0.442397
Sub-Cluster_1	DN11422_c0_g1	3.89624	-1.61265	-2.28359
Sub-Cluster_1	DN55805_c0_g1	3.86787	-2.42763	-1.44023
Sub-Cluster_1	DN14907_c0_g1	0.377483	-0.754967	0.377483
Sub-Cluster_1	DN5376_c1_g2	2.06343	-1.56755	-0.495884
Sub-Cluster_1	DN6797_c0_g1	2.05896	-0.304613	-1.75435
Sub-Cluster_1	DN60187_c0_g1	0.738729	-0.863009	0.12428
Sub-Cluster_1	DN12069_c0_g1	2.13466	-0.683458	-1.4512
Sub-Cluster_1	DN4081_c0_g2	1.62536	-1.08151	-0.543852
Sub-Cluster_1	DN3883_c1_g3	0.249251	-0.654073	0.404821
Sub-Cluster_1	DN3959_c0_g2	2.50277	-1.81728	-0.685488
Sub-Cluster_1	DN535_c0_g3	2.06469	-1.48861	-0.576075
Sub-Cluster_1	DN12276_c0_g1	1.79241	-1.2878	-0.50461
Sub-Cluster_1	DN4545_c0_g1	1.95481	-1.19024	-0.764571
Sub-Cluster_1	DN51475_c0_g2	3.33915	-0.752503	-2.58665
Sub-Cluster_1	DN17522_c0_g4	2.96614	-1.7136	-1.25255
Sub-Cluster_1	DN9100_c0_g1	2.36633	-1.08107	-1.28527
Sub-Cluster_1	DN106_c0_g1	2.35446	-0.865165	-1.4893
Sub-Cluster_1	DN3500_c1_g1	2.62863	-1.44266	-1.18597
Sub-Cluster_1	DN2371_c0_g1	1.84973	-1.28751	-0.562224
Sub-Cluster_1	DN1872_c1_g1	0.786659	-0.920049	0.13339
Sub-Cluster_1	DN731_c1_g3	0.413283	-0.716778	0.303495
Sub-Cluster_1	DN5425_c0_g1	5.65151	-3.34589	-2.30562
Sub-Cluster_1	DN5560_c0_g2	3.71193	-2.13863	-1.5733
Sub-Cluster_1	DN23661_c0_g1	2.2896	-0.543985	-1.74562
Sub-Cluster_1	DN17496_c0_g1	7.85446	-4.3339	-3.52056
Sub-Cluster_1	DN9993_c0_g2	0.279887	-0.677469	0.397582
Sub-Cluster_1	DN5107_c0_g2	2.44677	-1.34693	-1.09984
Sub-Cluster_1	DN2046_c0_g1	1.68055	-1.2121	-0.468445
Sub-Cluster_1	DN15684_c0_g1	4.51607	-2.6727	-1.84337
Sub-Cluster_1	DN441_c0_g1	3.6495	-2.33489	-1.31462
Sub-Cluster_1	DN7975_c0_g6	0.771526	-0.869179	0.0976537
Sub-Cluster_1	DN45867_c0_g1	1.86849	-1.07117	-0.797313
Sub-Cluster_1	DN17851_c0_g1	3.00435	-1.81527	-1.18908
Sub-Cluster_1	DN12028_c0_g1	2.52034	-1.02581	-1.49454
Sub-Cluster_1	DN17766_c0_g2	1.95792	-1.32412	-0.633801
Sub-Cluster_1	DN8285_c0_g1	3.1307	-2.03329	-1.09742
Sub-Cluster_1	DN3660_c0_g1	2.48219	-1.62874	-0.853449
Sub-Cluster_1	DN800_c1_g2	1.37213	0.552258	-1.92439
Sub-Cluster_1	DN15566_c0_g1	2.41	-1.66528	-0.744719
Sub-Cluster_1	DN2980_c0_g2	1.68718	0.118791	-1.80597
Sub-Cluster_1	DN65508_c0_g2	1.95123	-1.27153	-0.679709
Sub-Cluster_1	DN13368_c0_g1	2.05512	-0.53799	-1.51713
Sub-Cluster_1	DN2899_c0_g1	2.05351	-1.08722	-0.966292
Sub-Cluster_1	DN8508_c4_g1	1.39709	-1.10053	-0.296559
Sub-Cluster_1	DN6745_c0_g1	2.17633	-0.883172	-1.29316
Sub-Cluster_1	DN1453_c0_g1	5.5255	-3.27328	-2.25222
Sub-Cluster_1	DN12251_c0_g1	2.02209	-1.48772	-0.53437
Sub-Cluster_1	DN3100_c0_g3	2.16715	-0.462474	-1.70467
Sub-Cluster_1	DN1481_c0_g1	2.42467	-1.67071	-0.753961
Sub-Cluster_1	DN4635_c0_g2	3.03569	-0.90563	-2.13006
Sub-Cluster_1	DN539_c0_g1	3.39826	-1.70665	-1.69162
Sub-Cluster_1	DN13815_c0_g1	1.92794	-1.09912	-0.828821
Sub-Cluster_1	DN14497_c1_g1	0.724746	-0.74514	0.0203945
Sub-Cluster_1	DN1303_c0_g3	0.61223	-0.738013	0.125783
Sub-Cluster_1	DN45596_c0_g1	2.02604	-0.894176	-1.13187
Sub-Cluster_1	DN22588_c0_g1	1.42169	-1.08293	-0.338766
Sub-Cluster_1	DN46001_c0_g1	4.4298	-2.58338	-1.84642
Sub-Cluster_1	DN56197_c0_g1	3.31648	-1.36336	-1.95312
Sub-Cluster_1	DN29527_c2_g1	2.02087	-1.0856	-0.935267
Sub-Cluster_1	DN16477_c1_g1	2.5724	-0.656504	-1.91589
Sub-Cluster_1	DN18335_c0_g1	1.32678	-1.05896	-0.267821
Sub-Cluster_1	DN131_c0_g4	3.02694	-2.10482	-0.922123
Sub-Cluster_1	DN60137_c0_g1	1.50473	-1.09579	-0.408944
Sub-Cluster_1	DN14682_c0_g1	0.878675	-0.800187	-0.0784883
Sub-Cluster_1	DN1394_c0_g3	4.78396	-2.63323	-2.15073
Sub-Cluster_1	DN9346_c0_g1	0.419065	-0.69863	0.279565
Sub-Cluster_1	DN6397_c1_g3	0.287474	-0.604543	0.317069
Sub-Cluster_1	DN1106_c0_g1	3.43674	-2.1964	-1.24034
Sub-Cluster_1	DN51479_c0_g2	2.00466	-0.228487	-1.77617
Sub-Cluster_1	DN1220_c0_g1	2.52348	-1.30708	-1.21641
Sub-Cluster_1	DN4048_c0_g1	0.969926	-0.897624	-0.0723023
Sub-Cluster_1	DN8144_c0_g1	2.49502	-1.03891	-1.45611
Sub-Cluster_1	DN13730_c0_g1	4.50984	-2.64214	-1.8677
Sub-Cluster_1	DN671_c0_g2	2.55157	-1.55903	-0.992539
Sub-Cluster_1	DN6248_c0_g2	2.83098	-1.58776	-1.24323
Sub-Cluster_1	DN5814_c0_g1	2.10909	-0.702273	-1.40682
Sub-Cluster_1	DN2615_c0_g1	1.75843	-0.0258401	-1.73259
Sub-Cluster_1	DN16502_c0_g1	2.22888	-1.10331	-1.12557
Sub-Cluster_1	DN5833_c0_g2	2.19086	-1.04491	-1.14594
Sub-Cluster_1	DN2821_c0_g1	2.24425	-1.47425	-0.769993
Sub-Cluster_1	DN57806_c0_g1	0.826264	-0.887432	0.0611686
Sub-Cluster_1	DN13875_c0_g1	2.91529	-1.15521	-1.76008
Sub-Cluster_1	DN11609_c0_g1	2.33594	-1.57576	-0.76018
Sub-Cluster_1	DN29958_c0_g4	3.09171	-1.53902	-1.55269
Sub-Cluster_1	DN5615_c0_g1	2.28571	-1.05763	-1.22808
Sub-Cluster_1	DN1551_c2_g1	1.52338	-1.03922	-0.484158
Sub-Cluster_1	DN10750_c0_g1	1.45106	-1.14057	-0.310492
Sub-Cluster_1	DN46370_c0_g1	1.41454	-1.11189	-0.302649
Sub-Cluster_1	DN17496_c0_g2	6.29398	-3.34197	-2.95202
Sub-Cluster_1	DN23490_c0_g1	2.03571	-1.33863	-0.697084
Sub-Cluster_1	DN2602_c0_g1	1.32345	-0.95231	-0.371139
Sub-Cluster_1	DN59643_c0_g1	1.21573	-0.951473	-0.26426
Sub-Cluster_1	DN1932_c0_g2	3.46514	-1.85273	-1.61241
Sub-Cluster_1	DN4111_c0_g2	2.69898	-0.663506	-2.03547
Sub-Cluster_1	DN5837_c0_g1	2.51355	-0.997971	-1.51558
Sub-Cluster_1	DN55492_c0_g1	1.92966	-0.754456	-1.17521
Sub-Cluster_1	DN43569_c0_g1	0.712853	-0.790471	0.0776175
Sub-Cluster_1	DN9270_c0_g2	0.232932	-0.536638	0.303705
Sub-Cluster_1	DN1292_c3_g2	2.73261	-1.47879	-1.25382
Sub-Cluster_1	DN8266_c0_g1	2.46787	-1.61216	-0.855714
Sub-Cluster_1	DN29716_c0_g1	1.51529	-1.06572	-0.449567
Sub-Cluster_1	DN59200_c0_g1	2.12787	-0.220309	-1.90756
Sub-Cluster_1	DN11738_c0_g1	2.1723	-1.16432	-1.00798
Sub-Cluster_1	DN4381_c0_g1	3.80877	-2.24108	-1.56768
Sub-Cluster_1	DN2459_c0_g1	3.07711	-1.48593	-1.59118
Sub-Cluster_1	DN7337_c0_g2	2.84779	-1.8024	-1.04538
Sub-Cluster_1	DN1338_c1_g3	3.6218	-1.76005	-1.86175
Sub-Cluster_1	DN18805_c0_g1	1.98953	-1.10924	-0.880296
Sub-Cluster_1	DN8910_c0_g1	6.09458	-2.58574	-3.50884
Sub-Cluster_1	DN12964_c0_g1	2.17127	-0.906093	-1.26517
Sub-Cluster_1	DN3040_c0_g1	1.68286	-0.0234486	-1.65941
Sub-Cluster_1	DN1513_c1_g3	1.38647	-0.928887	-0.457581
Sub-Cluster_1	DN10501_c0_g1	0.901755	-0.851605	-0.0501505
Sub-Cluster_1	DN11368_c0_g1	3.06649	-1.25141	-1.81508
Sub-Cluster_1	DN57349_c0_g1	1.40759	-1.08696	-0.320631
Sub-Cluster_1	DN10112_c1_g1	0.67233	-0.657818	-0.0145119
Sub-Cluster_1	DN5059_c1_g4	0.706663	-0.716549	0.00988614
Sub-Cluster_1	DN31634_c0_g1	0.703397	-0.714916	0.0115191
Sub-Cluster_1	DN16784_c0_g1	0.631798	-0.69013	0.0583315
Sub-Cluster_1	DN41586_c0_g1	2.51313	-1.17738	-1.33575
Sub-Cluster_1	DN16824_c0_g1	2.47226	-1.30289	-1.16937
Sub-Cluster_1	DN7788_c0_g1	1.2243	-0.945627	-0.278671
Sub-Cluster_1	DN65275_c0_g1	0.948946	-0.874176	-0.07477
Sub-Cluster_1	DN10694_c0_g1	2.85714	-1.77482	-1.08232
Sub-Cluster_1	DN19797_c0_g1	2.35149	-1.48684	-0.864649
Sub-Cluster_1	DN34098_c0_g4	1.64124	-1.20259	-0.438656
Sub-Cluster_1	DN45400_c0_g1	1.2817	-1.00268	-0.279015
Sub-Cluster_1	DN63738_c0_g1	3.35335	-1.44148	-1.91187
Sub-Cluster_1	DN9373_c1_g1	2.39188	-0.693928	-1.69795
Sub-Cluster_1	DN20610_c0_g1	0.966399	-0.8279	-0.1385
Sub-Cluster_1	DN2034_c1_g3	0.80324	-0.800278	-0.00296261
Sub-Cluster_1	DN56901_c0_g1	0.798839	-0.819399	0.0205602
Sub-Cluster_1	DN10541_c1_g1	3.22396	-2.01064	-1.21332
Sub-Cluster_1	DN9091_c0_g1	1.39894	-1.0666	-0.332338
Sub-Cluster_1	DN3315_c0_g3	1.34461	-1.06692	-0.277689
Sub-Cluster_1	DN1777_c0_g2	0.849764	-0.778657	-0.0711074
Sub-Cluster_1	DN17947_c1_g1	0.588261	-0.714302	0.126041
Sub-Cluster_1	DN20429_c0_g4	0.194829	-0.499068	0.30424
Sub-Cluster_1	DN41337_c0_g1	2.63332	-1.32486	-1.30846
Sub-Cluster_1	DN5108_c0_g6	1.27788	-0.925334	-0.352546
Sub-Cluster_1	DN13972_c0_g1	1.14422	-0.862382	-0.281838
Sub-Cluster_1	DN5761_c0_g1	0.722667	-0.738013	0.0153466
Sub-Cluster_1	DN14396_c0_g1	3.15151	-1.78876	-1.36275
Sub-Cluster_1	DN51013_c0_g1	3.38253	-1.8114	-1.57113
Sub-Cluster_1	DN55456_c0_g1	2.73694	-1.69687	-1.04007
Sub-Cluster_1	DN2045_c0_g3	2.11236	-0.579214	-1.53314
Sub-Cluster_1	DN4191_c0_g2	2.29369	-0.997581	-1.2961
Sub-Cluster_1	DN14552_c0_g1	2.36718	-1.58009	-0.78709
Sub-Cluster_1	DN2222_c1_g2	1.78148	-0.987653	-0.79383
Sub-Cluster_1	DN8081_c0_g2	0.771139	-0.649193	-0.121946
Sub-Cluster_1	DN15313_c2_g1	0.692355	-0.681103	-0.0112519
Sub-Cluster_1	DN4868_c0_g1	3.49202	-1.93399	-1.55802
Sub-Cluster_1	DN57064_c0_g2	3.04508	-1.26983	-1.77525
Sub-Cluster_1	DN1513_c1_g2	2.14858	-1.20581	-0.942775
Sub-Cluster_1	DN12834_c0_g1	0.546632	-0.617344	0.0707121
Sub-Cluster_1	DN5136_c0_g2	0.241028	-0.498736	0.257707
Sub-Cluster_1	DN52037_c0_g1	3.00521	-0.470994	-2.53422
Sub-Cluster_1	DN20573_c0_g1	1.88271	-0.166855	-1.71585
Sub-Cluster_1	DN20979_c0_g1	3.70961	-2.21772	-1.49189
Sub-Cluster_1	DN1106_c0_g2	3.32712	-1.96443	-1.36269
Sub-Cluster_1	DN22199_c0_g1	1.55555	-0.800321	-0.755233
Sub-Cluster_1	DN2531_c0_g2	1.12361	-0.815506	-0.308105
Sub-Cluster_1	DN1550_c0_g1	3.83531	-1.71752	-2.1178
Sub-Cluster_1	DN1877_c3_g1	2.74205	-1.24374	-1.49831
Sub-Cluster_1	DN7124_c0_g1	2.22516	-0.467827	-1.75733
Sub-Cluster_1	DN60011_c0_g2	2.7633	-1.71984	-1.04346
Sub-Cluster_1	DN65060_c0_g1	2.43294	-1.50895	-0.923991
Sub-Cluster_1	DN44587_c0_g1	1.86696	-0.787954	-1.079
Sub-Cluster_1	DN8019_c0_g1	3.36294	-1.77779	-1.58515
Sub-Cluster_1	DN202_c1_g3	1.84706	-1.21388	-0.633178
Sub-Cluster_1	DN1711_c0_g2	1.90105	-1.32186	-0.579189
Sub-Cluster_1	DN12060_c0_g1	0.808578	-0.795493	-0.0130847
Sub-Cluster_1	DN11077_c0_g2	1.99894	-0.082421	-1.91652
Sub-Cluster_1	DN4596_c0_g1	1.99145	-1.24239	-0.749059
Sub-Cluster_1	DN20288_c0_g1	1.37321	-1.01203	-0.361179
Sub-Cluster_1	DN4403_c0_g2	0.92836	-0.789605	-0.138755
Sub-Cluster_1	DN1687_c1_g1	0.916154	-0.832307	-0.0838463
Sub-Cluster_1	DN1768_c0_g3	2.5026	-1.42095	-1.08164
Sub-Cluster_1	DN14676_c0_g1	2.0275	-1.22651	-0.800984
Sub-Cluster_1	DN3380_c0_g1	1.5671	-0.942355	-0.62474
Sub-Cluster_1	DN4406_c0_g2	1.44255	-1.04239	-0.400157
Sub-Cluster_1	DN1435_c5_g1	0.496604	-0.556345	0.0597404
Sub-Cluster_1	DN41006_c1_g1	0.510189	-0.596727	0.086538
Sub-Cluster_1	DN38038_c0_g2	1.94371	-1.14699	-0.796712
Sub-Cluster_1	DN6226_c0_g2	0.847549	-0.789366	-0.0581827
Sub-Cluster_1	DN338_c4_g1	0.469152	-0.571876	0.102724
Sub-Cluster_1	DN14345_c0_g1	2.64431	-1.54749	-1.09683
Sub-Cluster_1	DN1687_c2_g1	2.23861	-1.37533	-0.863273
Sub-Cluster_1	DN65224_c0_g1	1.39976	-0.851016	-0.548747
Sub-Cluster_1	DN908_c1_g5	3.8011	-2.15979	-1.64132
Sub-Cluster_1	DN417_c0_g2	3.64356	-2.03826	-1.6053
Sub-Cluster_1	DN26694_c2_g3	2.94134	-1.41123	-1.53011
Sub-Cluster_1	DN7875_c2_g1	0.898147	-0.752704	-0.145443
Sub-Cluster_1	DN12762_c0_g1	3.17184	-1.21212	-1.95973
Sub-Cluster_1	DN4979_c0_g1	2.00971	-1.139	-0.870709
Sub-Cluster_1	DN4028_c0_g4	0.994913	-0.63911	-0.355803
Sub-Cluster_1	DN14057_c0_g1	0.77945	-0.644232	-0.135218
Sub-Cluster_1	DN9466_c0_g1	2.41321	-1.38507	-1.02814
Sub-Cluster_1	DN15647_c0_g1	1.56421	-0.94307	-0.621142
Sub-Cluster_1	DN4316_c0_g1	0.954256	-0.763081	-0.191175
Sub-Cluster_1	DN30977_c0_g1	0.861654	-0.723308	-0.138346
Sub-Cluster_1	DN34245_c2_g1	4.21118	-2.01266	-2.19853
Sub-Cluster_1	DN4823_c0_g1	2.67098	-1.58087	-1.09012
Sub-Cluster_1	DN31443_c0_g1	0.327892	-0.414776	0.0868839
Sub-Cluster_1	DN104_c0_g1	2.44996	-1.28651	-1.16345
Sub-Cluster_1	DN21960_c0_g1	1.38196	-0.882055	-0.499909
Sub-Cluster_1	DN13200_c0_g1	0.992143	-0.723523	-0.268621
Sub-Cluster_1	DN27225_c0_g2	4.54645	-2.3107	-2.23574
Sub-Cluster_1	DN8134_c0_g1	1.7111	-0.32744	-1.38366
Sub-Cluster_1	DN50052_c0_g1	1.46468	-0.924798	-0.53988
Sub-Cluster_1	DN6013_c0_g1	1.07435	-0.824829	-0.249517
Sub-Cluster_1	DN7436_c0_g7	0.611169	-0.607255	-0.00391382
Sub-Cluster_1	DN10766_c0_g1	1.79179	-0.451134	-1.34066
Sub-Cluster_1	DN12403_c0_g1	1.29057	-0.958085	-0.332481
Sub-Cluster_1	DN14751_c1_g1	1.13639	-0.81781	-0.318577
Sub-Cluster_1	DN4077_c0_g3	0.68341	-0.667087	-0.0163227
Sub-Cluster_1	DN6653_c0_g2	3.46303	-1.96413	-1.4989
Sub-Cluster_1	DN43037_c0_g1	3.00623	-1.6984	-1.30782
Sub-Cluster_1	DN4798_c0_g1	2.09965	-0.587601	-1.51205
Sub-Cluster_1	DN5978_c0_g1	2.97972	-1.52555	-1.45417
Sub-Cluster_1	DN2195_c1_g1	3.02217	-1.48386	-1.53831
Sub-Cluster_1	DN8800_c0_g2	1.70375	-0.370733	-1.33301
Sub-Cluster_1	DN13900_c0_g1	1.66492	-1.03841	-0.626512
Sub-Cluster_1	DN54595_c0_g3	1.66854	-1.04334	-0.625196
Sub-Cluster_1	DN11614_c0_g2	1.35976	-0.953981	-0.405777
Sub-Cluster_1	DN11608_c0_g1	0.925655	-0.654721	-0.270934
Sub-Cluster_1	DN11764_c0_g2	0.689391	-0.632538	-0.0568529
Sub-Cluster_1	DN3638_c0_g1	3.13903	-1.17799	-1.96105
Sub-Cluster_1	DN113_c0_g2	2.93114	-1.05258	-1.87856
Sub-Cluster_1	DN12720_c0_g1	2.13618	-1.36295	-0.773234
Sub-Cluster_1	DN8173_c0_g2	2.04176	-1.32517	-0.716593
Sub-Cluster_1	DN6061_c0_g4	1.26352	0.136913	-1.40043
Sub-Cluster_1	DN5230_c0_g1	1.66939	-0.913827	-0.755565
Sub-Cluster_1	DN5058_c0_g2	1.61668	-0.941736	-0.674949
Sub-Cluster_1	DN513_c0_g6	1.30271	-0.900654	-0.402052
Sub-Cluster_1	DN42643_c0_g1	1.11172	-0.819483	-0.292236
Sub-Cluster_1	DN52680_c0_g1	3.3304	-1.67948	-1.65092
Sub-Cluster_1	DN12683_c0_g1	1.59013	-0.465104	-1.12503
Sub-Cluster_1	DN64921_c0_g1	1.07949	-0.84651	-0.232979
Sub-Cluster_1	DN20313_c1_g1	1.13165	-0.818163	-0.313488
Sub-Cluster_1	DN7620_c0_g1	0.578173	-0.57453	-0.00364288
Sub-Cluster_1	DN10186_c0_g1	2.35751	-0.969923	-1.38759
Sub-Cluster_1	DN11572_c0_g1	2.25425	-1.41478	-0.839467
Sub-Cluster_1	DN5463_c0_g6	1.14896	0.378965	-1.52793
Sub-Cluster_1	DN40008_c1_g1	1.36564	-0.984856	-0.380785
Sub-Cluster_1	DN55189_c0_g1	0.889603	-0.667614	-0.221989
Sub-Cluster_1	DN7190_c0_g2	3.28738	-1.50854	-1.77884
Sub-Cluster_1	DN8360_c0_g1	2.78401	-1.06509	-1.71892
Sub-Cluster_1	DN9859_c1_g5	3.00577	-1.52199	-1.48378
Sub-Cluster_1	DN14324_c0_g4	1.86351	-1.22903	-0.634483
Sub-Cluster_1	DN9222_c0_g2	1.51384	-1.05419	-0.459645
Sub-Cluster_1	DN51475_c0_g1	2.17687	-0.502404	-1.67446
Sub-Cluster_1	DN51042_c0_g1	2.57367	-1.42999	-1.14368
Sub-Cluster_1	DN3665_c0_g2	2.39961	-1.28657	-1.11304
Sub-Cluster_1	DN7874_c0_g1	1.93021	-0.834385	-1.09583
Sub-Cluster_1	DN4183_c2_g3	1.53209	-0.363744	-1.16835
Sub-Cluster_1	DN56226_c0_g1	1.73484	-1.05284	-0.682001
Sub-Cluster_1	DN3698_c0_g1	1.5755	-0.908696	-0.666807
Sub-Cluster_1	DN46369_c0_g1	1.44775	-0.995034	-0.452715
Sub-Cluster_1	DN7712_c1_g3	0.973462	-0.75789	-0.215572
Sub-Cluster_1	DN1628_c2_g2	0.976361	-0.780662	-0.195699
Sub-Cluster_1	DN18838_c0_g1	0.682443	-0.633703	-0.0487402
Sub-Cluster_1	DN8465_c0_g1	0.667589	-0.631069	-0.0365204
Sub-Cluster_1	DN37317_c1_g1	2.62088	-1.52282	-1.09806
Sub-Cluster_1	DN8748_c0_g1	1.59887	-1.07242	-0.526452
Sub-Cluster_1	DN37701_c0_g1	0.990041	-0.707397	-0.282644
Sub-Cluster_1	DN1517_c2_g1	0.979578	-0.777445	-0.202133
Sub-Cluster_1	DN54917_c0_g1	3.64637	-2.05047	-1.5959
Sub-Cluster_1	DN2301_c0_g1	1.3791	0.642444	-2.02155
Sub-Cluster_1	DN1292_c2_g1	1.9688	-1.11232	-0.856479
Sub-Cluster_1	DN859_c0_g2	1.92374	-1.23038	-0.693356
Sub-Cluster_1	DN50252_c0_g2	1.77724	-0.971152	-0.806093
Sub-Cluster_1	DN6742_c0_g3	1.78465	-1.17512	-0.609525
Sub-Cluster_1	DN9441_c0_g1	1.3743	-0.855082	-0.519215
Sub-Cluster_1	DN65596_c0_g1	0.621453	-0.551493	-0.0699602
Sub-Cluster_1	DN55082_c0_g1	5.08612	-2.61526	-2.47087
Sub-Cluster_1	DN5316_c0_g2	1.62308	-0.976195	-0.646887
Sub-Cluster_1	DN60672_c1_g1	1.56491	-1.06036	-0.504546
Sub-Cluster_1	DN8201_c0_g1	1.16692	-0.833078	-0.333845
Sub-Cluster_1	DN8920_c1_g1	0.780331	-0.591036	-0.189295
Sub-Cluster_1	DN7631_c0_g2	0.624893	-0.570454	-0.0544391
Sub-Cluster_1	DN113_c0_g1	2.83151	-0.75778	-2.07373
Sub-Cluster_1	DN46082_c0_g1	1.7422	-0.6477	-1.0945
Sub-Cluster_1	DN1156_c0_g2	1.59471	-0.622688	-0.972022
Sub-Cluster_1	DN45421_c0_g1	1.2778	-0.890564	-0.38724
Sub-Cluster_1	DN5376_c1_g3	1.20512	-0.875542	-0.329574
Sub-Cluster_1	DN6654_c1_g1	3.5668	-1.85664	-1.71016
Sub-Cluster_1	DN2524_c0_g1	3.64384	-2.07067	-1.57317
Sub-Cluster_1	DN2511_c4_g2	2.73851	-1.61596	-1.12255
Sub-Cluster_1	DN63949_c0_g1	2.27177	-1.27843	-0.993338
Sub-Cluster_1	DN15726_c0_g1	1.4386	0.104019	-1.54262
Sub-Cluster_1	DN8139_c0_g2	1.41839	-0.804809	-0.613585
Sub-Cluster_1	DN24007_c2_g2	1.04341	-0.727566	-0.315842
Sub-Cluster_1	DN7781_c2_g2	0.890426	-0.689905	-0.20052
Sub-Cluster_1	DN29360_c0_g2	0.877957	-0.707005	-0.170952
Sub-Cluster_1	DN54615_c0_g1	2.33101	-0.827722	-1.50329
Sub-Cluster_1	DN9664_c1_g1	2.57673	-1.39044	-1.1863
Sub-Cluster_1	DN64582_c0_g1	2.36885	-1.02346	-1.34539
Sub-Cluster_1	DN8359_c0_g1	1.84647	-0.0823222	-1.76415
Sub-Cluster_1	DN205_c1_g2	1.89286	-0.789486	-1.10338
Sub-Cluster_1	DN5257_c0_g1	1.7698	-0.854418	-0.915386
Sub-Cluster_1	DN14966_c0_g2	1.76442	-1.11005	-0.65437
Sub-Cluster_1	DN671_c0_g1	1.68243	-1.02897	-0.653459
Sub-Cluster_1	DN9091_c0_g3	1.35708	-0.853411	-0.503665
Sub-Cluster_1	DN10166_c0_g1	2.821	-1.21434	-1.60666
Sub-Cluster_1	DN13270_c0_g1	2.69226	-0.963659	-1.7286
Sub-Cluster_1	DN51218_c0_g1	2.19669	-1.11895	-1.07773
Sub-Cluster_1	DN8845_c0_g2	1.62782	-0.208504	-1.41932
Sub-Cluster_1	DN14142_c0_g1	1.34603	-0.389494	-0.956534
Sub-Cluster_1	DN15811_c0_g2	0.902516	-0.633985	-0.26853
Sub-Cluster_1	DN7852_c0_g1	0.940679	-0.728347	-0.212332
Sub-Cluster_1	DN5321_c0_g1	2.25962	-1.3025	-0.957114
Sub-Cluster_1	DN6458_c0_g1	1.72209	-1.0702	-0.651887
Sub-Cluster_1	DN46143_c0_g1	1.51282	-0.988033	-0.524786
Sub-Cluster_1	DN7303_c0_g2	1.26758	-0.811453	-0.456122
Sub-Cluster_1	DN18838_c0_g2	1.24433	-0.76805	-0.476284
Sub-Cluster_1	DN7224_c0_g1	2.17876	-1.30743	-0.871329
Sub-Cluster_1	DN3778_c6_g1	2.19545	-1.34557	-0.849876
Sub-Cluster_1	DN54603_c0_g1	1.82145	-1.15857	-0.662878
Sub-Cluster_1	DN46143_c0_g2	1.60639	-0.913539	-0.692851
Sub-Cluster_1	DN9473_c0_g1	1.27162	-0.746154	-0.525466
Sub-Cluster_1	DN14146_c0_g1	0.862074	-0.630079	-0.231995
Sub-Cluster_1	DN51033_c0_g1	0.760467	-0.599789	-0.160678
Sub-Cluster_1	DN6664_c0_g2	3.17869	-1.81777	-1.36091
Sub-Cluster_1	DN12779_c0_g1	1.94942	-0.65526	-1.29416
Sub-Cluster_1	DN5949_c0_g1	1.67446	-0.902851	-0.771607
Sub-Cluster_1	DN42194_c0_g1	1.29364	-0.139132	-1.15451
Sub-Cluster_1	DN13484_c0_g1	1.56172	-0.750158	-0.811559
Sub-Cluster_1	DN12275_c0_g2	1.44277	-0.922066	-0.520704
Sub-Cluster_1	DN19329_c0_g2	0.852314	-0.561037	-0.291277
Sub-Cluster_1	DN10191_c2_g1	0.759784	-0.615428	-0.144356
Sub-Cluster_1	DN3285_c2_g1	3.01361	-1.13109	-1.88252
Sub-Cluster_1	DN11863_c0_g1	2.52847	-1.24362	-1.28485
Sub-Cluster_1	DN312_c0_g4	2.30214	-0.813334	-1.48881
Sub-Cluster_1	DN59710_c0_g1	2.3749	-1.10886	-1.26604
Sub-Cluster_1	DN17841_c0_g3	2.03141	-1.0708	-0.960613
Sub-Cluster_1	DN43272_c0_g1	1.32604	-0.879241	-0.446801
Sub-Cluster_1	DN4208_c0_g1	1.32529	-0.893012	-0.432282
Sub-Cluster_1	DN57240_c0_g1	1.04825	-0.66085	-0.387399
Sub-Cluster_1	DN44_c2_g1	0.282871	-0.3718	0.0889292
Sub-Cluster_1	DN1435_c4_g1	2.47599	-1.22762	-1.24837
Sub-Cluster_1	DN3602_c0_g1	1.98531	-0.904215	-1.08109
Sub-Cluster_1	DN59090_c0_g1	1.77364	-0.527807	-1.24583
Sub-Cluster_1	DN13870_c0_g1	1.83055	-0.80785	-1.0227
Sub-Cluster_1	DN55468_c0_g1	1.72079	-1.09273	-0.628063
Sub-Cluster_1	DN27097_c0_g1	0.870519	-0.625562	-0.244958
Sub-Cluster_1	DN29708_c0_g1	0.510768	-0.509891	-0.000877392
Sub-Cluster_1	DN6885_c1_g1	1.92252	-0.999092	-0.923428
Sub-Cluster_1	DN11414_c0_g2	1.79636	-1.03075	-0.765607
Sub-Cluster_1	DN3237_c1_g2	1.50757	-0.867618	-0.639951
Sub-Cluster_1	DN6780_c6_g1	1.20996	-0.790037	-0.419926
Sub-Cluster_1	DN5382_c0_g5	0.857797	-0.613955	-0.243843
Sub-Cluster_1	DN751_c0_g3	0.865987	-0.660082	-0.205906
Sub-Cluster_1	DN45997_c1_g1	2.53003	-0.944786	-1.58524
Sub-Cluster_1	DN60011_c0_g1	2.28208	-1.30733	-0.974753
Sub-Cluster_1	DN17522_c0_g2	2.1488	-1.23404	-0.914758
Sub-Cluster_1	DN5463_c0_g2	1.06677	0.339328	-1.4061
Sub-Cluster_1	DN5834_c0_g1	1.20707	-0.065088	-1.14198
Sub-Cluster_1	DN4278_c0_g3	1.54659	-0.834136	-0.712457
Sub-Cluster_1	DN7174_c0_g2	1.5372	-0.928238	-0.608959
Sub-Cluster_1	DN31410_c0_g7	1.35855	-0.879758	-0.478796
Sub-Cluster_1	DN8481_c0_g1	1.23139	-0.788693	-0.442698
Sub-Cluster_1	DN312_c5_g1	4.12395	-2.04612	-2.07783
Sub-Cluster_1	DN7068_c0_g1	3.03649	-1.69632	-1.34017
Sub-Cluster_1	DN55788_c0_g1	1.0098	0.59708	-1.60688
Sub-Cluster_1	DN12736_c0_g1	1.03783	-0.469572	-0.568257
Sub-Cluster_1	DN6318_c0_g1	1.4453	-0.896109	-0.549187
Sub-Cluster_1	DN60643_c0_g1	1.39007	-0.911516	-0.478556
Sub-Cluster_1	DN2275_c0_g1	0.887194	-0.592549	-0.294644
Sub-Cluster_1	DN20291_c0_g2	0.827071	-0.58121	-0.245861
Sub-Cluster_1	DN12187_c1_g2	4.04198	-1.94879	-2.09318
Sub-Cluster_1	DN188_c2_g4	2.83878	-1.37631	-1.46247
Sub-Cluster_1	DN6948_c0_g2	2.41057	-1.3676	-1.04297
Sub-Cluster_1	DN3234_c0_g5	2.36469	-1.29265	-1.07205
Sub-Cluster_1	DN7671_c0_g5	1.85597	-0.938835	-0.91714
Sub-Cluster_1	DN4951_c2_g3	1.76132	-0.896996	-0.864329
Sub-Cluster_1	DN859_c0_g4	1.37323	-0.248403	-1.12483
Sub-Cluster_1	DN42081_c0_g1	1.30975	-0.728488	-0.581262
Sub-Cluster_1	DN17237_c0_g1	0.971269	-0.592256	-0.379012
Sub-Cluster_1	DN43_c0_g1	3.02424	-1.61157	-1.41267
Sub-Cluster_1	DN653_c0_g2	3.06641	-1.74968	-1.31672
Sub-Cluster_1	DN3025_c0_g1	3.07677	-1.80258	-1.2742
Sub-Cluster_1	DN2794_c0_g2	1.68146	-0.903498	-0.777967
Sub-Cluster_1	DN4880_c0_g1	0.866202	0.458494	-1.3247
Sub-Cluster_1	DN65579_c0_g1	1.43074	-0.754371	-0.676369
Sub-Cluster_1	DN11861_c0_g1	0.917124	-0.608759	-0.308364
Sub-Cluster_1	DN54269_c0_g1	0.8117	-0.549399	-0.262301
Sub-Cluster_1	DN54922_c0_g1	5.90068	-3.13633	-2.76436
Sub-Cluster_1	DN2155_c0_g1	2.7154	-0.1546	-2.5608
Sub-Cluster_1	DN13163_c0_g1	1.43837	0.492139	-1.93051
Sub-Cluster_1	DN761_c0_g2	2.15293	-1.11109	-1.04183
Sub-Cluster_1	DN40008_c0_g1	1.61344	-0.999811	-0.613629
Sub-Cluster_1	DN22349_c0_g2	1.24251	-0.848343	-0.394167
Sub-Cluster_1	DN11615_c0_g1	0.831058	-0.496107	-0.334952
Sub-Cluster_1	DN14057_c0_g2	0.898913	-0.642548	-0.256365
Sub-Cluster_1	DN3788_c0_g2	4.7111	-2.5123	-2.1988
Sub-Cluster_1	DN54705_c0_g1	3.80531	-1.97805	-1.82727
Sub-Cluster_1	DN55038_c0_g1	3.06252	-1.40066	-1.66186
Sub-Cluster_1	DN3064_c1_g2	3.26433	-1.82695	-1.43738
Sub-Cluster_1	DN56341_c0_g1	2.13844	-0.735712	-1.40273
Sub-Cluster_1	DN9282_c0_g1	2.12943	-1.25614	-0.873284
Sub-Cluster_1	DN14440_c0_g2	1.71557	-0.933173	-0.782393
Sub-Cluster_1	DN131_c0_g3	1.68388	-0.881556	-0.802329
Sub-Cluster_1	DN5874_c0_g1	1.53537	-0.735856	-0.799515
Sub-Cluster_1	DN50964_c0_g1	1.33874	-0.750898	-0.58784
Sub-Cluster_1	DN46145_c0_g1	1.38837	-0.867645	-0.520723
Sub-Cluster_1	DN2475_c0_g2	1.13345	-0.642116	-0.491336
Sub-Cluster_1	DN3756_c0_g2	0.681208	-0.507096	-0.174112
Sub-Cluster_1	DN55072_c0_g1	2.78104	-1.26364	-1.5174
Sub-Cluster_1	DN8845_c0_g3	1.77079	0.0553643	-1.82615
Sub-Cluster_1	DN3614_c2_g3	2.15837	-1.01043	-1.14794
Sub-Cluster_1	DN940_c3_g2	1.35563	-0.492841	-0.862791
Sub-Cluster_1	DN6077_c0_g1	1.17876	-0.68734	-0.491419
Sub-Cluster_1	DN31336_c0_g2	1.1008	-0.657904	-0.442891
Sub-Cluster_1	DN940_c3_g1	0.96455	-0.598183	-0.366367
Sub-Cluster_1	DN15922_c0_g1	2.99322	-1.07324	-1.91999
Sub-Cluster_1	DN2178_c0_g1	1.89453	-1.07653	-0.817998
Sub-Cluster_1	DN7815_c3_g1	1.77659	-1.00982	-0.766773
Sub-Cluster_1	DN7876_c3_g1	1.75423	-1.05519	-0.699042
Sub-Cluster_1	DN12734_c0_g1	1.45005	-0.428962	-1.02108
Sub-Cluster_1	DN7843_c0_g1	1.54064	-0.937034	-0.60361
Sub-Cluster_1	DN6885_c1_g2	1.09866	-0.704725	-0.393937
Sub-Cluster_1	DN66144_c0_g1	1.03744	-0.702406	-0.335035
Sub-Cluster_1	DN13907_c0_g1	0.904569	-0.576964	-0.327605
Sub-Cluster_1	DN14983_c1_g1	1.07068	-0.757142	-0.313535
Sub-Cluster_1	DN60109_c0_g1	3.15336	-1.72646	-1.4269
Sub-Cluster_1	DN2923_c1_g4	2.39744	-1.30804	-1.0894
Sub-Cluster_1	DN56425_c0_g1	1.27811	0.673799	-1.95191
Sub-Cluster_1	DN22542_c0_g1	1.99917	-0.934943	-1.06423
Sub-Cluster_1	DN10076_c0_g1	1.50632	-0.4336	-1.07272
Sub-Cluster_1	DN3506_c0_g2	1.89073	-0.991917	-0.898808
Sub-Cluster_1	DN7796_c0_g1	1.38666	-0.13127	-1.25539
Sub-Cluster_1	DN5811_c0_g1	1.76376	-1.03166	-0.732098
Sub-Cluster_1	DN14170_c0_g1	1.42109	-0.560046	-0.861048
Sub-Cluster_1	DN19791_c0_g2	1.66239	-0.967237	-0.695157
Sub-Cluster_1	DN11213_c0_g1	1.27485	-0.186202	-1.08865
Sub-Cluster_1	DN59212_c0_g1	1.32798	-0.773308	-0.554668
Sub-Cluster_1	DN6202_c0_g2	0.847288	-0.574736	-0.272552
Sub-Cluster_1	DN8448_c0_g1	0.747688	-0.489752	-0.257936
Sub-Cluster_1	DN670_c0_g1	4.21432	-2.21227	-2.00205
Sub-Cluster_1	DN9474_c0_g1	3.16022	-1.59165	-1.56857
Sub-Cluster_1	DN64019_c0_g1	1.83723	-0.291371	-1.54586
Sub-Cluster_1	DN57166_c0_g1	2.1462	-1.23123	-0.914968
Sub-Cluster_1	DN5336_c0_g1	1.49215	-0.569255	-0.922891
Sub-Cluster_1	DN13109_c1_g2	1.15485	-0.717068	-0.437784
Sub-Cluster_1	DN12785_c0_g2	1.15611	-0.675187	-0.480918
Sub-Cluster_1	DN2947_c0_g2	0.799888	-0.544066	-0.255821
Sub-Cluster_1	DN46727_c0_g1	0.610054	-0.437699	-0.172355
Sub-Cluster_1	DN8442_c0_g1	0.630187	-0.487508	-0.142679
Sub-Cluster_1	DN47013_c0_g1	0.51785	-0.417055	-0.100795
Sub-Cluster_1	DN59387_c0_g1	3.46931	-1.66382	-1.80549
Sub-Cluster_1	DN61837_c0_g1	2.80235	-1.37863	-1.42372
Sub-Cluster_1	DN9926_c0_g1	2.84601	-1.56142	-1.28458
Sub-Cluster_1	DN5865_c0_g1	2.66946	-1.48852	-1.18094
Sub-Cluster_1	DN4242_c0_g2	1.85832	-1.09587	-0.76245
Sub-Cluster_1	DN3351_c0_g2	1.52534	-0.623618	-0.90172
Sub-Cluster_1	DN50424_c1_g1	1.34694	-0.69674	-0.650197
Sub-Cluster_1	DN17185_c0_g1	1.14031	-0.699422	-0.440889
Sub-Cluster_1	DN96_c0_g2	1.02542	-0.597674	-0.427749
Sub-Cluster_1	DN19455_c0_g3	0.929544	-0.617199	-0.312345
Sub-Cluster_1	DN11700_c0_g1	4.52947	-1.85042	-2.67905
Sub-Cluster_1	DN1471_c2_g1	3.70986	-1.68593	-2.02393
Sub-Cluster_1	DN6664_c0_g1	2.34565	-1.31695	-1.0287
Sub-Cluster_1	DN3471_c0_g2	2.1775	-1.25546	-0.922037
Sub-Cluster_1	DN2079_c0_g1	1.25334	-0.22217	-1.03117
Sub-Cluster_1	DN45832_c0_g2	1.51052	-0.784709	-0.725815
Sub-Cluster_1	DN10370_c0_g1	1.44656	-0.683974	-0.762584
Sub-Cluster_1	DN6541_c0_g1	0.850678	0.357537	-1.20822
Sub-Cluster_1	DN15670_c0_g1	1.28982	-0.794241	-0.495583
Sub-Cluster_1	DN10191_c0_g4	0.380146	-0.351037	-0.029109
Sub-Cluster_1	DN50174_c0_g1	2.76758	-0.970207	-1.79737
Sub-Cluster_1	DN41238_c0_g1	1.24311	0.588865	-1.83198
Sub-Cluster_1	DN21646_c0_g1	1.88993	-1.0581	-0.831828
Sub-Cluster_1	DN10203_c0_g1	1.65575	-0.943022	-0.712724
Sub-Cluster_1	DN6654_c0_g1	1.69877	-0.983234	-0.715538
Sub-Cluster_1	DN6478_c0_g2	1.43186	-0.782376	-0.649482
Sub-Cluster_1	DN8316_c0_g1	1.14707	-0.728707	-0.418367
Sub-Cluster_1	DN8821_c3_g1	0.959514	-0.566922	-0.392592
Sub-Cluster_1	DN22846_c0_g1	5.00072	-2.28101	-2.7197
Sub-Cluster_1	DN48474_c0_g2	3.78627	-1.92307	-1.8632
Sub-Cluster_1	DN14768_c0_g1	3.53601	-1.76216	-1.77385
Sub-Cluster_1	DN488_c0_g3	2.62137	-0.921391	-1.69998
Sub-Cluster_1	DN8804_c0_g1	2.68694	-1.3202	-1.36674
Sub-Cluster_1	DN562_c1_g1	2.82873	-1.52652	-1.3022
Sub-Cluster_1	DN8052_c0_g1	2.18232	-1.13566	-1.04666
Sub-Cluster_1	DN3289_c1_g1	1.81126	-0.757687	-1.05358
Sub-Cluster_1	DN13731_c1_g1	1.76722	-0.758081	-1.00914
Sub-Cluster_1	DN4910_c0_g1	1.94523	-1.0023	-0.942925
Sub-Cluster_1	DN59486_c0_g1	1.51396	-0.442967	-1.071
Sub-Cluster_1	DN769_c1_g1	1.21951	-0.133602	-1.08591
Sub-Cluster_1	DN6019_c1_g1	1.60719	-0.601399	-1.00579
Sub-Cluster_1	DN11414_c0_g1	1.36232	-0.809165	-0.553151
Sub-Cluster_1	DN59677_c0_g1	1.19195	-0.689788	-0.502161
Sub-Cluster_1	DN27059_c0_g1	0.956318	-0.549381	-0.406937
Sub-Cluster_1	DN124_c0_g2	3.61506	-1.87398	-1.74108
Sub-Cluster_1	DN13946_c0_g1	2.51151	-1.17552	-1.33599
Sub-Cluster_1	DN16918_c0_g2	2.7474	-1.51714	-1.23026
Sub-Cluster_1	DN1768_c0_g2	2.03454	-1.08543	-0.949109
Sub-Cluster_1	DN11245_c0_g1	1.41392	-0.70696	-0.70696
Sub-Cluster_1	DN5927_c0_g1	1.22173	-0.702796	-0.518932
Sub-Cluster_1	DN14057_c1_g1	0.914193	-0.579215	-0.334978
Sub-Cluster_1	DN12496_c1_g1	0.815749	-0.557203	-0.258545
Sub-Cluster_1	DN325_c0_g1	1.83535	-0.543158	-1.2922
Sub-Cluster_1	DN2265_c0_g1	2.13154	-1.19609	-0.935442
Sub-Cluster_1	DN23654_c0_g1	1.72727	-0.445622	-1.28165
Sub-Cluster_1	DN10945_c0_g1	2.08605	-1.13019	-0.955858
Sub-Cluster_1	DN40008_c0_g2	1.68339	-0.878384	-0.80501
Sub-Cluster_1	DN5848_c1_g1	0.908379	-0.499901	-0.408478
Sub-Cluster_1	DN19090_c0_g1	0.936445	-0.577434	-0.359011
Sub-Cluster_1	DN24007_c2_g1	0.705229	-0.490118	-0.215111
Sub-Cluster_1	DN45429_c0_g1	0.541124	-0.393781	-0.147343
Sub-Cluster_1	DN5669_c0_g2	3.41516	-1.70758	-1.70758
Sub-Cluster_1	DN10227_c0_g2	2.76787	-1.16301	-1.60485
Sub-Cluster_1	DN2222_c1_g1	2.71147	-1.39909	-1.31238
Sub-Cluster_1	DN64025_c0_g1	2.35765	-1.20328	-1.15437
Sub-Cluster_1	DN25487_c0_g1	1.84026	-0.850829	-0.989434
Sub-Cluster_1	DN6948_c0_g1	1.91772	-1.07884	-0.838886
Sub-Cluster_1	DN12360_c3_g1	1.07604	0.046944	-1.12298
Sub-Cluster_1	DN43315_c0_g1	1.54316	-0.903097	-0.640062
Sub-Cluster_1	DN46309_c0_g1	1.30297	-0.510019	-0.792953
Sub-Cluster_1	DN65284_c0_g1	1.43756	-0.822004	-0.615553
Sub-Cluster_1	DN6765_c0_g2	0.746296	-0.504665	-0.241631
Sub-Cluster_1	DN45371_c0_g1	0.705236	-0.42862	-0.276617
Sub-Cluster_1	DN32876_c0_g1	0.705643	-0.435533	-0.27011
Sub-Cluster_1	DN311_c0_g1	3.62662	-1.89506	-1.73156
Sub-Cluster_1	DN21159_c1_g2	2.0798	-1.04599	-1.03381
Sub-Cluster_1	DN17060_c0_g1	1.99795	-0.89212	-1.10583
Sub-Cluster_1	DN7512_c0_g2	1.96856	-0.960234	-1.00833
Sub-Cluster_1	DN11012_c0_g2	1.81419	-0.735304	-1.07889
Sub-Cluster_1	DN61543_c0_g1	1.48601	-0.144037	-1.34198
Sub-Cluster_1	DN11443_c0_g4	1.80348	-0.87789	-0.925587
Sub-Cluster_1	DN21824_c0_g1	1.37467	-0.27741	-1.09726
Sub-Cluster_1	DN78_c1_g1	1.63965	-0.945308	-0.694346
Sub-Cluster_1	DN25792_c0_g1	1.0302	0.0474073	-1.07761
Sub-Cluster_1	DN20033_c0_g1	1.16513	-0.300256	-0.86487
Sub-Cluster_1	DN109_c0_g2	1.20202	-0.520777	-0.681241
Sub-Cluster_1	DN11234_c0_g2	1.21858	-0.597267	-0.621312
Sub-Cluster_1	DN34860_c1_g1	1.09788	-0.618906	-0.478976
Sub-Cluster_1	DN31712_c0_g1	1.07768	-0.582571	-0.495108
Sub-Cluster_1	DN13984_c0_g1	1.07336	-0.662161	-0.4112
Sub-Cluster_1	DN23803_c0_g1	0.737706	-0.451565	-0.286141
Sub-Cluster_1	DN10596_c0_g1	3.74718	-1.90482	-1.84236
Sub-Cluster_1	DN11596_c0_g1	1.86602	-0.0740824	-1.79194
Sub-Cluster_1	DN12050_c0_g1	1.9253	-0.976134	-0.949167
Sub-Cluster_1	DN13840_c0_g1	1.99729	-0.870189	-1.1271
Sub-Cluster_1	DN8539_c3_g1	1.88395	-0.923401	-0.960554
Sub-Cluster_1	DN4130_c1_g1	1.84353	-0.94034	-0.903187
Sub-Cluster_1	DN27127_c0_g1	1.51995	-0.851075	-0.668872
Sub-Cluster_1	DN5099_c2_g1	1.4645	-0.851644	-0.612857
Sub-Cluster_1	DN6689_c0_g1	1.17218	-0.493633	-0.678551
Sub-Cluster_1	DN8456_c0_g1	1.17415	-0.556889	-0.617262
Sub-Cluster_1	DN2574_c3_g1	1.11067	-0.496658	-0.614015
Sub-Cluster_1	DN40422_c0_g1	0.999098	-0.563427	-0.435671
Sub-Cluster_1	DN65690_c0_g1	0.801875	-0.492039	-0.309836
Sub-Cluster_1	DN11684_c1_g1	0.828149	-0.52427	-0.303879
Sub-Cluster_1	DN5497_c0_g1	5.68685	-2.95668	-2.73017
Sub-Cluster_1	DN274_c0_g2	4.57354	-1.83207	-2.74147
Sub-Cluster_1	DN6507_c0_g1	4.11841	-2.1786	-1.93981
Sub-Cluster_1	DN2439_c0_g1	2.9491	-1.54577	-1.40333
Sub-Cluster_1	DN2211_c0_g1	1.84588	-0.99416	-0.851716
Sub-Cluster_1	DN3237_c1_g1	1.80577	-0.974106	-0.831662
Sub-Cluster_1	DN3234_c0_g6	1.52156	-0.454055	-1.06751
Sub-Cluster_1	DN63518_c0_g2	1.55774	-0.75462	-0.803118
Sub-Cluster_1	DN19622_c0_g1	1.41294	-0.819723	-0.593215
Sub-Cluster_1	DN1907_c0_g1	1.28179	-0.672402	-0.609392
Sub-Cluster_1	DN11830_c0_g1	0.743643	-0.456784	-0.286859
Sub-Cluster_1	DN42378_c0_g1	5.13627	-2.54368	-2.59259
Sub-Cluster_1	DN15678_c0_g1	2.46919	-1.2284	-1.24079
Sub-Cluster_1	DN6177_c0_g1	1.96369	-0.848203	-1.11549
Sub-Cluster_1	DN10942_c0_g1	1.70416	-0.615894	-1.08826
Sub-Cluster_1	DN2222_c1_g3	1.7649	-0.870121	-0.894783
Sub-Cluster_1	DN8915_c0_g1	0.997141	0.412179	-1.40932
Sub-Cluster_1	DN5865_c0_g2	1.56396	-0.874755	-0.6892
Sub-Cluster_1	DN56204_c0_g1	1.09448	-0.288708	-0.805767
Sub-Cluster_1	DN3861_c0_g1	1.11209	-0.385201	-0.726893
Sub-Cluster_1	DN63518_c0_g1	1.13159	-0.617344	-0.51425
Sub-Cluster_1	DN513_c0_g1	1.15526	-0.684695	-0.47057
Sub-Cluster_1	DN50133_c0_g1	0.776132	-0.432964	-0.343167
Sub-Cluster_1	DN52106_c0_g1	2.84352	-1.27986	-1.56366
Sub-Cluster_1	DN47427_c0_g1	2.31335	-1.23617	-1.07718
Sub-Cluster_1	DN2064_c0_g1	1.99008	-0.811651	-1.17843
Sub-Cluster_1	DN45832_c0_g1	2.09663	-1.11394	-0.982693
Sub-Cluster_1	DN51066_c0_g1	1.31394	-0.396554	-0.917386
Sub-Cluster_1	DN9525_c0_g1	1.26405	-0.638497	-0.625558
Sub-Cluster_1	DN7320_c0_g1	1.34002	-0.702364	-0.637659
Sub-Cluster_1	DN16396_c0_g1	1.37415	-0.773606	-0.600541
Sub-Cluster_1	DN50709_c0_g3	1.19585	-0.663549	-0.532304
Sub-Cluster_1	DN7673_c0_g3	1.03234	-0.509813	-0.522524
Sub-Cluster_1	DN59590_c1_g1	0.916179	-0.558906	-0.357272
Sub-Cluster_1	DN15900_c0_g1	0.375314	-0.274189	-0.101124
Sub-Cluster_1	DN8115_c0_g1	3.10983	-0.764545	-2.34528
Sub-Cluster_1	DN22017_c0_g1	3.13402	-1.60824	-1.52578
Sub-Cluster_1	DN761_c0_g1	2.3489	-0.649573	-1.69933
Sub-Cluster_1	DN3049_c0_g1	2.53249	-1.06654	-1.46595
Sub-Cluster_1	DN59653_c0_g1	1.73463	-0.880082	-0.854547
Sub-Cluster_1	DN40992_c0_g1	1.70904	-0.873756	-0.835282
Sub-Cluster_1	DN11073_c0_g2	1.42338	-0.806207	-0.617173
Sub-Cluster_1	DN7815_c0_g1	0.865804	0.0444018	-0.910206
Sub-Cluster_1	DN50112_c0_g1	1.17133	-0.579367	-0.591967
Sub-Cluster_1	DN8281_c0_g4	1.18735	-0.652996	-0.534351
Sub-Cluster_1	DN3848_c1_g1	1.15133	-0.676484	-0.47485
Sub-Cluster_1	DN12951_c0_g1	0.937523	-0.563279	-0.374245
Sub-Cluster_1	DN46278_c0_g1	0.79096	-0.489997	-0.300963
Sub-Cluster_1	DN6421_c0_g1	2.84989	-0.715834	-2.13406
Sub-Cluster_1	DN54904_c0_g1	2.56556	-0.802191	-1.76337
Sub-Cluster_1	DN8967_c1_g1	2.74422	-1.44599	-1.29823
Sub-Cluster_1	DN8849_c0_g1	1.2028	1.69655	-2.89935
Sub-Cluster_1	DN1721_c0_g1	2.12398	-1.00425	-1.11973
Sub-Cluster_1	DN10841_c1_g3	2.25805	-0.746635	-1.51142
Sub-Cluster_1	DN6547_c0_g2	2.54108	-1.35229	-1.18879
Sub-Cluster_1	DN5605_c0_g1	2.18866	-0.929547	-1.25912
Sub-Cluster_1	DN6653_c0_g1	1.36385	-0.307086	-1.05676
Sub-Cluster_1	DN55259_c0_g1	1.31667	-0.291131	-1.02554
Sub-Cluster_1	DN11741_c0_g1	1.31979	-0.418092	-0.901694
Sub-Cluster_1	DN51627_c0_g1	0.879751	0.201679	-1.08143
Sub-Cluster_1	DN2077_c0_g4	1.11448	-0.324629	-0.789853
Sub-Cluster_1	DN8461_c0_g6	1.1102	-0.510985	-0.599212
Sub-Cluster_1	DN2503_c0_g3	1.08571	-0.582212	-0.5035
Sub-Cluster_1	DN13919_c0_g2	0.969846	-0.531052	-0.438794
Sub-Cluster_1	DN29657_c0_g1	0.721176	-0.448749	-0.272426
Sub-Cluster_1	DN3208_c0_g1	3.65164	-1.91156	-1.74008
Sub-Cluster_1	DN46994_c0_g1	2.06725	0.0354176	-2.10267
Sub-Cluster_1	DN1989_c0_g1	2.29749	-1.20029	-1.0972
Sub-Cluster_1	DN16229_c0_g1	1.43621	-0.392068	-1.04414
Sub-Cluster_1	DN22199_c0_g3	1.5798	-0.777133	-0.802668
Sub-Cluster_1	DN34705_c0_g1	0.992465	-0.524249	-0.468215
Sub-Cluster_1	DN3920_c1_g1	1.37263	-0.761594	-0.611034
Sub-Cluster_1	DN18812_c0_g1	1.33162	-0.712362	-0.619253
Sub-Cluster_1	DN4327_c0_g1	1.22943	-0.439844	-0.78959
Sub-Cluster_1	DN15724_c0_g2	1.30532	-0.740822	-0.564499
Sub-Cluster_1	DN13072_c1_g1	1.07002	-0.466849	-0.60317
Sub-Cluster_1	DN2584_c2_g1	0.959108	-0.249838	-0.70927
Sub-Cluster_1	DN13606_c1_g1	1.08834	-0.570403	-0.517935
Sub-Cluster_1	DN5275_c0_g1	0.856694	-0.203331	-0.653364
Sub-Cluster_1	DN9221_c0_g1	0.89343	-0.322751	-0.570679
Sub-Cluster_1	DN31410_c0_g3	1.04247	-0.574202	-0.468268
Sub-Cluster_1	DN50457_c0_g2	2.72112	-1.20875	-1.51237
Sub-Cluster_1	DN943_c0_g1	2.15993	-0.928155	-1.23177
Sub-Cluster_1	DN6896_c0_g1	1.14529	-0.246608	-0.898685
Sub-Cluster_1	DN54597_c0_g2	1.82066	-0.651095	-1.16956
Sub-Cluster_1	DN50153_c0_g1	1.69709	-0.842073	-0.855012
Sub-Cluster_1	DN62265_c0_g1	1.59467	-0.872613	-0.722053
Sub-Cluster_1	DN5342_c0_g3	1.14058	-0.334103	-0.806474
Sub-Cluster_1	DN8139_c0_g3	1.19132	-0.449137	-0.742184
Sub-Cluster_1	DN13572_c0_g2	1.21586	-0.641179	-0.574684
Sub-Cluster_1	DN380_c0_g2	1.22107	-0.685817	-0.535257
Sub-Cluster_1	DN26224_c0_g1	1.11981	-0.628655	-0.491151
Sub-Cluster_1	DN12391_c0_g3	1.19508	-0.672819	-0.522259
Sub-Cluster_1	DN50709_c0_g2	1.11386	-0.55046	-0.563399
Sub-Cluster_1	DN3470_c5_g4	0.798521	-0.216533	-0.581988
Sub-Cluster_1	DN40517_c0_g1	0.859298	-0.490644	-0.368654
Sub-Cluster_1	DN4417_c0_g2	0.653586	-0.366878	-0.286708
Sub-Cluster_1	DN40529_c0_g1	0.653883	-0.387937	-0.265946
Sub-Cluster_1	DN8723_c0_g1	3.4001	-1.52467	-1.87543
Sub-Cluster_1	DN9215_c0_g1	2.4394	0.0471934	-2.4866
Sub-Cluster_1	DN3970_c0_g4	2.93235	-1.43382	-1.49853
Sub-Cluster_1	DN55177_c0_g1	2.37955	-1.25853	-1.12102
Sub-Cluster_1	DN55461_c0_g1	2.29566	-1.19526	-1.1004
Sub-Cluster_1	DN65606_c0_g1	1.74852	-0.35805	-1.39047
Sub-Cluster_1	DN20655_c0_g1	2.09506	-1.09496	-1.0001
Sub-Cluster_1	DN9222_c0_g1	1.74703	-0.942268	-0.804764
Sub-Cluster_1	DN14528_c0_g1	1.35929	-0.748397	-0.610894
Sub-Cluster_1	DN59599_c0_g1	1.23611	-0.492022	-0.744085
Sub-Cluster_1	DN2369_c2_g2	1.27939	-0.639693	-0.639693
Sub-Cluster_1	DN8461_c0_g4	1.12554	-0.589487	-0.536048
Sub-Cluster_1	DN13185_c0_g1	1.08778	-0.518124	-0.569654
Sub-Cluster_1	DN60631_c0_g1	1.06078	-0.599143	-0.461639
Sub-Cluster_1	DN13279_c2_g2	0.869634	-0.396506	-0.473128
Sub-Cluster_1	DN61381_c0_g1	0.858004	-0.469462	-0.388542
Sub-Cluster_1	DN8462_c0_g1	0.708119	-0.422811	-0.285308
Sub-Cluster_1	DN12365_c0_g1	0.689038	-0.378076	-0.310962
Sub-Cluster_1	DN31336_c0_g1	0.658036	-0.376898	-0.281139
Sub-Cluster_1	DN41262_c0_g1	4.72421	-2.38224	-2.34197
Sub-Cluster_1	DN7081_c0_g1	3.13926	-1.54931	-1.58995
Sub-Cluster_1	DN7742_c0_g1	3.10688	-1.48408	-1.62279
Sub-Cluster_1	DN46816_c0_g1	2.33924	-1.20349	-1.13575
Sub-Cluster_1	DN6250_c0_g1	2.12109	-1.06055	-1.06055
Sub-Cluster_1	DN11840_c0_g3	1.79114	-0.944378	-0.846767
Sub-Cluster_1	DN9533_c0_g1	1.55361	-0.804287	-0.74932
Sub-Cluster_1	DN41447_c0_g1	1.2023	0.193532	-1.39584
Sub-Cluster_1	DN26694_c2_g2	1.43521	-0.737737	-0.697473
Sub-Cluster_1	DN14699_c1_g1	1.32732	-0.618357	-0.708959
Sub-Cluster_1	DN10001_c0_g1	1.33882	-0.731572	-0.607244
Sub-Cluster_1	DN6825_c1_g2	1.31995	-0.666625	-0.653329
Sub-Cluster_1	DN8371_c0_g3	1.16812	-0.456969	-0.711153
Sub-Cluster_1	DN9495_c0_g2	1.11214	-0.468906	-0.643236
Sub-Cluster_1	DN7073_c1_g2	0.863127	-0.132495	-0.730632
Sub-Cluster_1	DN8265_c2_g2	0.964572	-0.344181	-0.620391
Sub-Cluster_1	DN2832_c0_g2	1.04631	-0.557029	-0.489284
Sub-Cluster_1	DN9844_c0_g1	1.05292	-0.588625	-0.464297
Sub-Cluster_1	DN6851_c0_g1	1.00877	-0.566547	-0.442219
Sub-Cluster_1	DN3833_c1_g2	0.883982	-0.422406	-0.461576
Sub-Cluster_1	DN4658_c0_g5	0.921989	-0.508874	-0.413115
Sub-Cluster_1	DN2039_c0_g1	5.41239	-2.76836	-2.64403
Sub-Cluster_1	DN51666_c0_g2	4.95724	-2.53413	-2.4231
Sub-Cluster_1	DN51992_c0_g1	3.22935	-1.62816	-1.60119
Sub-Cluster_1	DN10261_c0_g2	2.7771	-1.42375	-1.35336
Sub-Cluster_1	DN3064_c1_g1	2.74986	-1.43045	-1.31941
Sub-Cluster_1	DN13515_c0_g1	2.40825	-0.957607	-1.45065
Sub-Cluster_1	DN17268_c0_g1	1.28973	-0.651972	-0.637758
Sub-Cluster_1	DN9709_c0_g1	2.18531	-1.11988	-1.06543
Sub-Cluster_1	DN50839_c0_g1	2.18437	-1.11941	-1.06496
Sub-Cluster_1	DN9946_c0_g1	2.14831	-1.12967	-1.01864
Sub-Cluster_1	DN64229_c0_g1	1.90163	-0.950814	-0.950814
Sub-Cluster_1	DN61265_c0_g1	1.3541	-0.577397	-0.776706
Sub-Cluster_1	DN5198_c0_g1	1.28137	-0.689488	-0.591877
Sub-Cluster_1	DN2560_c1_g1	1.25213	-0.56219	-0.689945
Sub-Cluster_1	DN4868_c0_g3	1.26703	-0.689029	-0.577998
Sub-Cluster_1	DN7852_c0_g4	1.24191	-0.676473	-0.565441
Sub-Cluster_1	DN20705_c0_g1	0.914886	-0.356919	-0.557967
Sub-Cluster_1	DN6342_c0_g1	0.85688	-0.476319	-0.38056
Sub-Cluster_1	DN13632_c2_g1	0.63945	-0.353597	-0.285853
Sub-Cluster_1	DN3512_c3_g1	3.52855	-1.81308	-1.71547
Sub-Cluster_1	DN63693_c0_g2	3.04439	-1.21415	-1.83024
Sub-Cluster_1	DN41431_c0_g1	3.15791	-1.62059	-1.53733
Sub-Cluster_1	DN2527_c0_g1	2.07647	-1.01176	-1.06471
Sub-Cluster_1	DN22801_c0_g1	2.06261	-1.04492	-1.0177
Sub-Cluster_1	DN11572_c0_g2	2.06022	-1.07892	-0.981307
Sub-Cluster_1	DN15287_c0_g1	1.68667	-0.440623	-1.24605
Sub-Cluster_1	DN30202_c0_g1	1.63365	-0.796879	-0.836771
Sub-Cluster_1	DN15569_c0_g1	1.56417	-0.830891	-0.73328
Sub-Cluster_1	DN9312_c2_g1	1.32455	-0.332567	-0.991979
Sub-Cluster_1	DN5388_c0_g1	1.99443	-0.864643	-1.12978
Sub-Cluster_1	DN2178_c0_g2	1.48034	-0.753781	-0.72656
Sub-Cluster_1	DN64025_c1_g1	1.48413	-0.790873	-0.693262
Sub-Cluster_1	DN9533_c1_g2	1.32287	-0.615725	-0.707149
Sub-Cluster_1	DN9554_c0_g1	1.00923	-0.141547	-0.867686
Sub-Cluster_1	DN21165_c0_g1	1.16496	-0.442029	-0.72293
Sub-Cluster_1	DN6558_c0_g1	1.28092	-0.582201	-0.698715
Sub-Cluster_1	DN52405_c0_g1	1.1919	-0.609559	-0.582337
Sub-Cluster_1	DN41602_c0_g1	1.15853	-0.628069	-0.530458
Sub-Cluster_1	DN6400_c0_g1	1.0241	-0.560858	-0.463247
Sub-Cluster_1	DN51967_c0_g1	0.983894	-0.51943	-0.464464
Sub-Cluster_1	DN50817_c0_g1	0.991498	-0.544555	-0.446944
Sub-Cluster_1	DN5342_c1_g1	0.886471	-0.354537	-0.531934
Sub-Cluster_1	DN46520_c0_g1	0.920737	-0.453658	-0.467079
Sub-Cluster_1	DN32876_c0_g2	0.771448	-0.256458	-0.514991
Sub-Cluster_1	DN8439_c1_g1	0.701421	-0.280122	-0.421298
Sub-Cluster_1	DN17006_c0_g1	2.81301	1.60216	-4.41517
Sub-Cluster_1	DN566_c2_g2	2.55414	-1.11339	-1.44075
Sub-Cluster_1	DN2338_c2_g1	2.60188	-1.34297	-1.25891
Sub-Cluster_1	DN9554_c0_g2	2.17155	-0.539648	-1.63191
Sub-Cluster_1	DN2869_c0_g1	1.9125	-0.922692	-0.989806
Sub-Cluster_1	DN901_c0_g1	1.91401	-0.54752	-1.36649
Sub-Cluster_1	DN50196_c0_g1	2.13354	-1.04664	-1.0869
Sub-Cluster_1	DN47018_c0_g1	1.95255	-0.943029	-1.00952
Sub-Cluster_1	DN59357_c0_g1	1.88597	-0.768536	-1.11743
Sub-Cluster_1	DN9976_c0_g1	1.77319	-0.587402	-1.18579
Sub-Cluster_1	DN38597_c0_g1	1.70941	-0.847804	-0.86161
Sub-Cluster_1	DN46858_c0_g2	1.77653	-0.677351	-1.09918
Sub-Cluster_1	DN6010_c0_g2	1.56269	-0.716317	-0.846377
Sub-Cluster_1	DN57027_c0_g2	1.49657	-0.790315	-0.706251
Sub-Cluster_1	DN54631_c0_g1	1.32671	-0.705388	-0.621324
Sub-Cluster_1	DN12505_c0_g1	1.18889	-0.574311	-0.614575
Sub-Cluster_1	DN10227_c0_g3	1.11589	-0.571686	-0.544205
Sub-Cluster_1	DN25671_c1_g1	0.940034	-0.177536	-0.762498
Sub-Cluster_1	DN6851_c1_g1	1.08768	-0.585874	-0.501809
Sub-Cluster_1	DN7902_c0_g3	0.886096	-0.365687	-0.520409
Sub-Cluster_1	DN5431_c1_g3	0.909307	-0.496686	-0.412621
Sub-Cluster_1	DN3280_c0_g1	0.860928	-0.472496	-0.388432
Sub-Cluster_1	DN60468_c0_g1	0.7795	-0.242526	-0.536974
Sub-Cluster_1	DN5059_c0_g3	0.740531	-0.363492	-0.377039
Sub-Cluster_1	DN5750_c0_g1	0.430352	0.205792	-0.636144
Sub-Cluster_1	DN4658_c0_g1	0.493584	-0.288824	-0.20476
Sub-Cluster_1	DN13317_c0_g1	5.03914	-2.40442	-2.63472
Sub-Cluster_1	DN4037_c0_g1	3.68213	-1.06012	-2.622
Sub-Cluster_1	DN21406_c0_g1	2.67011	-1.32144	-1.34866
Sub-Cluster_1	DN7864_c0_g1	2.4481	-1.25234	-1.19576
Sub-Cluster_1	DN2281_c0_g2	2.03295	-1.01648	-1.01648
Sub-Cluster_1	DN16163_c0_g2	1.91094	-0.801407	-1.10953
Sub-Cluster_1	DN26559_c0_g2	2.0001	-1.02096	-0.97914
Sub-Cluster_1	DN2281_c0_g1	1.48824	-0.744121	-0.744121
Sub-Cluster_1	DN46101_c0_g1	1.81384	-0.886599	-0.927241
Sub-Cluster_1	DN13958_c0_g1	1.43105	-0.131325	-1.29972
Sub-Cluster_1	DN6123_c0_g1	1.20469	-0.0150945	-1.18959
Sub-Cluster_1	DN1126_c0_g1	1.27251	-0.622645	-0.649867
Sub-Cluster_1	DN31220_c0_g1	1.27311	-0.671749	-0.60136
Sub-Cluster_1	DN11512_c2_g1	1.13931	-0.60485	-0.534461
Sub-Cluster_1	DN10733_c0_g1	0.950467	-0.343716	-0.606751
Sub-Cluster_1	DN9342_c0_g1	0.665758	0.27148	-0.937238
Sub-Cluster_1	DN10854_c0_g2	1.03318	-0.551784	-0.481395
Sub-Cluster_1	DN7574_c0_g3	0.934968	-0.389424	-0.545544
Sub-Cluster_1	DN65_c2_g1	0.755416	-0.106137	-0.649279
Sub-Cluster_1	DN60018_c0_g1	0.77844	-0.382383	-0.396058
Sub-Cluster_1	DN19532_c0_g4	0.679596	-0.196921	-0.482675
Sub-Cluster_1	DN7267_c0_g1	0.722834	-0.289549	-0.433285
Sub-Cluster_1	DN9422_c1_g3	0.569785	-0.153375	-0.41641
Sub-Cluster_1	DN1500_c1_g2	0.547478	-0.201871	-0.345607
Sub-Cluster_1	DN4121_c0_g2	0.536327	-0.289278	-0.247049
Sub-Cluster_1	DN3320_c1_g2	0.551784	-0.255571	-0.296213
Sub-Cluster_1	DN11908_c0_g1	5.75485	-2.90572	-2.84913
Sub-Cluster_1	DN1338_c1_g2	3.56508	-1.76893	-1.79615
Sub-Cluster_1	DN61273_c0_g1	3.4296	-1.7079	-1.72171
Sub-Cluster_1	DN46413_c0_g1	2.83807	-1.44733	-1.39075
Sub-Cluster_1	DN6320_c0_g3	2.78254	-1.39824	-1.3843
Sub-Cluster_1	DN8920_c0_g1	2.47198	-0.782547	-1.68944
Sub-Cluster_1	DN2202_c0_g1	2.66207	-1.35215	-1.30992
Sub-Cluster_1	DN9053_c0_g3	2.20718	-0.80192	-1.40526
Sub-Cluster_1	DN17932_c0_g1	2.10081	-1.0787	-1.02211
Sub-Cluster_1	DN299_c1_g2	1.78163	-0.912137	-0.869492
Sub-Cluster_1	DN2202_c0_g2	2.07171	-1.06415	-1.00757
Sub-Cluster_1	DN57064_c0_g1	1.7888	-0.922693	-0.866109
Sub-Cluster_1	DN4293_c0_g1	1.6997	-0.695787	-1.00391
Sub-Cluster_1	DN9959_c0_g2	1.57318	-0.746128	-0.827048
Sub-Cluster_1	DN34487_c0_g1	1.47459	-0.683838	-0.790753
Sub-Cluster_1	DN18764_c0_g4	1.4998	-0.778189	-0.721606
Sub-Cluster_1	DN21165_c0_g2	1.11459	0.0245788	-1.13917
Sub-Cluster_1	DN10606_c0_g1	1.4783	-0.753157	-0.725143
Sub-Cluster_1	DN7707_c0_g2	1.27868	-0.375148	-0.903527
Sub-Cluster_1	DN3302_c0_g2	1.47366	-0.765123	-0.70854
Sub-Cluster_1	DN10914_c0_g1	1.33395	-0.522853	-0.811098
Sub-Cluster_1	DN2787_c0_g2	1.36824	-0.712414	-0.65583
Sub-Cluster_1	DN45833_c0_g1	1.35681	-0.706695	-0.650112
Sub-Cluster_1	DN22135_c0_g1	1.19528	-0.425662	-0.769617
Sub-Cluster_1	DN16711_c0_g2	0.993159	-0.0321208	-0.961038
Sub-Cluster_1	DN7617_c1_g1	1.31447	-0.685528	-0.628944
Sub-Cluster_1	DN60483_c0_g1	1.2727	-0.664643	-0.608059
Sub-Cluster_1	DN7174_c0_g1	1.13256	-0.573252	-0.559313
Sub-Cluster_1	DN4327_c0_g2	0.919537	-0.190786	-0.728751
Sub-Cluster_1	DN42049_c0_g1	0.972796	-0.407627	-0.565169
Sub-Cluster_1	DN13072_c1_g2	0.940001	-0.498292	-0.441709
Sub-Cluster_1	DN14047_c0_g1	1.05052	-0.553552	-0.496968
Sub-Cluster_1	DN13109_c1_g4	0.803962	0.0946085	-0.89857
Sub-Cluster_1	DN8344_c1_g1	0.716276	-0.344266	-0.372011
Sub-Cluster_1	DN4512_c0_g2	0.842993	-0.449788	-0.393205
Sub-Cluster_1	DN51796_c0_g1	0.570341	0.0777422	-0.648083
Sub-Cluster_1	DN18398_c0_g1	0.673411	-0.23348	-0.439931
Sub-Cluster_1	DN59106_c0_g1	0.583877	-0.188713	-0.395164
Sub-Cluster_1	DN54724_c0_g1	0.520925	-0.22659	-0.294335
Sub-Cluster_1	DN11275_c0_g4	0.531589	-0.279802	-0.251787
Sub-Cluster_1	DN41246_c0_g1	4.88937	-2.37149	-2.51788
Sub-Cluster_1	DN1238_c0_g2	3.59807	-1.73157	-1.8665
Sub-Cluster_1	DN22690_c0_g1	3.94043	-1.84221	-2.09822
Sub-Cluster_1	DN3467_c0_g1	3.75826	-1.88617	-1.87209
Sub-Cluster_1	DN1569_c0_g1	3.42953	-1.72181	-1.70773
Sub-Cluster_1	DN42025_c1_g1	3.26312	-1.65288	-1.61024
Sub-Cluster_1	DN14578_c0_g1	3.00402	-1.50905	-1.49497
Sub-Cluster_1	DN48474_c0_g1	2.95216	-1.4974	-1.45476
Sub-Cluster_1	DN2039_c1_g1	2.74576	-1.3942	-1.35156
Sub-Cluster_1	DN896_c2_g2	2.11204	-0.350256	-1.76179
Sub-Cluster_1	DN896_c2_g1	2.08099	-0.424313	-1.65668
Sub-Cluster_1	DN7709_c0_g2	2.42905	-1.18704	-1.24201
Sub-Cluster_1	DN3026_c0_g1	2.37656	-1.2096	-1.16696
Sub-Cluster_1	DN46281_c0_g1	2.16442	-1.00271	-1.1617
Sub-Cluster_1	DN20204_c0_g1	1.7888	-0.49681	-1.29199
Sub-Cluster_1	DN5811_c0_g2	2.10425	-1.02464	-1.07961
Sub-Cluster_1	DN19516_c0_g2	1.99773	-1.02019	-0.977544
Sub-Cluster_1	DN974_c0_g2	1.8737	-0.958174	-0.91553
Sub-Cluster_1	DN17632_c0_g1	1.40907	-0.676789	-0.732284
Sub-Cluster_1	DN46364_c0_g1	1.71389	-0.878267	-0.835623
Sub-Cluster_1	DN7337_c0_g1	1.37622	-0.254066	-1.12215
Sub-Cluster_1	DN24428_c1_g1	1.63238	-0.83751	-0.794866
Sub-Cluster_1	DN1541_c0_g1	1.51192	-0.599212	-0.912712
Sub-Cluster_1	DN21497_c0_g1	0.92556	-0.448635	-0.476924
Sub-Cluster_1	DN50326_c0_g1	0.993968	0.28846	-1.28243
Sub-Cluster_1	DN13734_c4_g1	1.49648	-0.76956	-0.726916
Sub-Cluster_1	DN12847_c0_g1	1.43879	-0.740718	-0.698074
Sub-Cluster_1	DN13454_c0_g1	1.2635	-0.624779	-0.638718
Sub-Cluster_1	DN5728_c0_g1	1.31611	-0.59763	-0.718484
Sub-Cluster_1	DN14799_c0_g3	1.35684	-0.699743	-0.657098
Sub-Cluster_1	DN4658_c0_g4	1.23874	-0.47398	-0.764759
Sub-Cluster_1	DN19402_c0_g2	1.1549	-0.35606	-0.798842
Sub-Cluster_1	DN46467_c0_g1	0.844645	0.178799	-1.02344
Sub-Cluster_1	DN9959_c0_g3	1.14459	-0.432655	-0.711938
Sub-Cluster_1	DN11086_c1_g1	1.23368	-0.638163	-0.595518
Sub-Cluster_1	DN5993_c0_g1	1.18087	-0.576562	-0.604307
Sub-Cluster_1	DN6822_c0_g1	0.933951	-0.149262	-0.78469
Sub-Cluster_1	DN8173_c0_g1	1.11049	-0.576568	-0.533924
Sub-Cluster_1	DN8599_c0_g1	1.54813	-0.801813	-0.746317
Sub-Cluster_1	DN15591_c0_g1	0.998379	-0.513334	-0.485045
Sub-Cluster_1	DN22587_c3_g1	0.999793	-0.452467	-0.547326
Sub-Cluster_1	DN10909_c0_g1	1.01066	-0.498358	-0.512297
Sub-Cluster_1	DN8845_c2_g1	0.97933	-0.435707	-0.543623
Sub-Cluster_1	DN12606_c0_g1	0.942364	-0.236439	-0.705925
Sub-Cluster_1	DN25249_c0_g1	0.986939	-0.500507	-0.486432
Sub-Cluster_1	DN16866_c0_g1	0.832151	-0.362118	-0.470033
Sub-Cluster_1	DN28655_c0_g1	0.789594	-0.210406	-0.579188
Sub-Cluster_1	DN8107_c0_g1	0.873903	-0.423079	-0.450824
Sub-Cluster_1	DN15057_c0_g1	0.769875	-0.337508	-0.432367
Sub-Cluster_1	DN41408_c0_g1	0.652464	-0.340376	-0.312087
Sub-Cluster_1	DN34100_c0_g1	0.597952	-0.238549	-0.359403
Sub-Cluster_1	DN2369_c2_g1	0.54223	-0.271115	-0.271115
Sub-Cluster_1	DN51666_c0_g1	4.52484	-2.26242	-2.26242
Sub-Cluster_1	DN59123_c0_g1	4.37777	-2.19599	-2.18178
Sub-Cluster_1	DN54825_c0_g1	3.95963	-1.9941	-1.96553
Sub-Cluster_1	DN6882_c0_g1	4.08515	-2.05686	-2.02829
Sub-Cluster_1	DN41279_c0_g1	3.94153	-1.97077	-1.97077
Sub-Cluster_1	DN46381_c0_g1	3.02899	-0.230313	-2.79868
Sub-Cluster_1	DN4155_c0_g1	3.70128	-1.75786	-1.94342
Sub-Cluster_1	DN46513_c0_g1	3.39532	-1.71195	-1.68338
Sub-Cluster_1	DN41030_c0_g1	3.37705	-1.69563	-1.68142
Sub-Cluster_1	DN59112_c0_g1	3.37074	-1.69965	-1.67108
Sub-Cluster_1	DN15916_c0_g1	3.20833	-1.61134	-1.59699
Sub-Cluster_1	DN4575_c0_g1	3.15325	-1.59091	-1.56234
Sub-Cluster_1	DN2809_c0_g1	3.04239	-1.5212	-1.5212
Sub-Cluster_1	DN1835_c0_g2	2.79334	-1.09482	-1.69852
Sub-Cluster_1	DN50722_c0_g1	2.96299	-1.49578	-1.46721
Sub-Cluster_1	DN64308_c0_g1	2.87416	-1.45137	-1.4228
Sub-Cluster_1	DN21342_c0_g1	2.7194	-1.37399	-1.34542
Sub-Cluster_1	DN1338_c1_g4	2.67087	-1.34972	-1.32115
Sub-Cluster_1	DN47142_c0_g1	2.68965	-1.35911	-1.33054
Sub-Cluster_1	DN45700_c0_g1	2.60718	-1.31787	-1.2893
Sub-Cluster_1	DN849_c0_g4	2.56842	-1.29849	-1.26992
Sub-Cluster_1	DN51040_c0_g1	2.54574	-1.28715	-1.25858
Sub-Cluster_1	DN20179_c0_g1	1.8396	0.0641076	-1.90371
Sub-Cluster_1	DN54994_c0_g1	2.46187	-1.24522	-1.21665
Sub-Cluster_1	DN5052_c0_g2	2.40264	-1.2156	-1.18703
Sub-Cluster_1	DN15990_c0_g1	2.25111	-1.13984	-1.11127
Sub-Cluster_1	DN6870_c0_g1	2.31065	-1.16961	-1.14104
Sub-Cluster_1	DN55915_c0_g1	2.26386	-1.14621	-1.11764
Sub-Cluster_1	DN6963_c0_g1	2.18075	-1.10466	-1.07609
Sub-Cluster_1	DN61553_c0_g1	2.13943	-1.084	-1.05543
Sub-Cluster_1	DN57357_c0_g1	2.09948	-1.06402	-1.03545
Sub-Cluster_1	DN5808_c0_g2	2.04652	-1.03754	-1.00898
Sub-Cluster_1	DN63536_c0_g2	1.9587	-0.993634	-0.965065
Sub-Cluster_1	DN18083_c0_g1	1.57313	-0.279528	-1.2936
Sub-Cluster_1	DN59824_c0_g1	1.87975	-0.954157	-0.925588
Sub-Cluster_1	DN5734_c0_g1	1.5282	-0.18387	-1.34433
Sub-Cluster_1	DN8609_c0_g1	1.90622	-0.932201	-0.974021
Sub-Cluster_1	DN50733_c0_g1	1.83417	-0.931368	-0.902799
Sub-Cluster_1	DN1441_c0_g4	1.66617	-0.759207	-0.90696
Sub-Cluster_1	DN50024_c0_g2	1.64914	-0.838857	-0.810287
Sub-Cluster_1	DN1338_c1_g1	1.61955	-0.824059	-0.795489
Sub-Cluster_1	DN5078_c0_g1	1.81127	-0.919917	-0.891348
Sub-Cluster_1	DN60896_c0_g1	1.43502	-0.548108	-0.88691
Sub-Cluster_1	DN12140_c0_g1	1.43495	-0.731762	-0.703192
Sub-Cluster_1	DN8351_c0_g1	1.32381	-0.67619	-0.647621
Sub-Cluster_1	DN18362_c0_g1	1.19991	-0.464909	-0.734998
Sub-Cluster_1	DN50610_c0_g1	1.27953	-0.654047	-0.625478
Sub-Cluster_1	DN2652_c3_g1	1.13587	-0.582219	-0.55365
Sub-Cluster_1	DN8697_c0_g1	1.01705	-0.206674	-0.810373
Sub-Cluster_1	DN55309_c0_g1	1.23837	-0.633471	-0.604902
Sub-Cluster_1	DN23769_c0_g1	1.24839	-0.617225	-0.631164
Sub-Cluster_1	DN13783_c0_g1	1.22514	-0.626856	-0.598287
Sub-Cluster_1	DN20572_c0_g1	1.07548	-0.335545	-0.739935
Sub-Cluster_1	DN15978_c0_g1	1.20902	-0.618796	-0.590227
Sub-Cluster_1	DN55493_c0_g1	1.03774	-0.30082	-0.736919
Sub-Cluster_1	DN12347_c0_g1	1.0069	-0.462217	-0.544679
Sub-Cluster_1	DN60281_c0_g1	1.16183	-0.595197	-0.566628
Sub-Cluster_1	DN11544_c0_g1	1.11518	-0.571877	-0.543307
Sub-Cluster_1	DN6049_c0_g1	0.605903	-0.247965	-0.357938
Sub-Cluster_1	DN64342_c0_g1	1.00488	-0.355762	-0.649121
Sub-Cluster_1	DN19496_c0_g1	1.06302	-0.545793	-0.517224
Sub-Cluster_1	DN9194_c0_g1	0.789516	-0.0178385	-0.771678
Sub-Cluster_1	DN13546_c2_g1	0.985119	-0.438092	-0.547027
Sub-Cluster_1	DN13498_c2_g3	0.819765	-0.122132	-0.697634
Sub-Cluster_1	DN17863_c0_g1	0.74324	0.0259701	-0.76921
Sub-Cluster_1	DN48157_c0_g1	0.980762	-0.504665	-0.476096
Sub-Cluster_1	DN11894_c0_g1	0.903406	-0.423956	-0.479451
Sub-Cluster_1	DN4901_c0_g2	0.931428	-0.479998	-0.451429
Sub-Cluster_1	DN26988_c0_g1	0.945845	-0.445175	-0.50067
Sub-Cluster_1	DN38921_c0_g1	0.848136	-0.363073	-0.485063
Sub-Cluster_1	DN23309_c0_g1	0.756766	-0.225956	-0.53081
Sub-Cluster_1	DN43413_c0_g1	0.724899	-0.227405	-0.497494
Sub-Cluster_1	DN10799_c0_g1	0.795739	-0.412154	-0.383585
Sub-Cluster_1	DN28468_c0_g2	0.730506	-0.365253	-0.365253
Sub-Cluster_1	DN3088_c2_g2	4.5771	-2.29573	-2.28137
Sub-Cluster_1	DN41752_c0_g1	3.94065	-1.9775	-1.96315
Sub-Cluster_1	DN4258_c1_g1	3.66835	-1.84135	-1.827
Sub-Cluster_1	DN2983_c0_g1	3.47959	-1.68481	-1.79478
Sub-Cluster_1	DN10702_c0_g1	3.4661	-1.74023	-1.72587
Sub-Cluster_1	DN13156_c0_g1	3.53326	-1.77381	-1.75945
Sub-Cluster_1	DN54896_c0_g1	3.4572	-1.73578	-1.72142
Sub-Cluster_1	DN51498_c0_g1	3.38629	-1.70032	-1.68597
Sub-Cluster_1	DN63703_c0_g1	3.23387	-1.62411	-1.60976
Sub-Cluster_1	DN13310_c0_g1	2.99192	-1.50314	-1.48878
Sub-Cluster_1	DN4629_c0_g2	2.88897	-1.40963	-1.47934
Sub-Cluster_1	DN41627_c0_g1	2.75027	-1.38231	-1.36796
Sub-Cluster_1	DN41081_c0_g1	2.74311	-1.37873	-1.36438
Sub-Cluster_1	DN55336_c0_g1	2.34233	-0.715345	-1.62699
Sub-Cluster_1	DN19917_c0_g1	2.53208	-1.27322	-1.25886
Sub-Cluster_1	DN50735_c0_g1	2.51402	-1.26419	-1.24983
Sub-Cluster_1	DN16791_c0_g1	2.48339	-1.24887	-1.23452
Sub-Cluster_1	DN63654_c0_g1	2.44274	-1.22855	-1.21419
Sub-Cluster_1	DN56579_c0_g1	2.37552	-1.19494	-1.18058
Sub-Cluster_1	DN26629_c0_g1	2.07257	-1.04346	-1.02911
Sub-Cluster_1	DN50765_c0_g1	2.23733	-1.12584	-1.11149
Sub-Cluster_1	DN55629_c0_g1	2.22605	-1.1202	-1.10585
Sub-Cluster_1	DN25300_c1_g1	2.21559	-1.11497	-1.10062
Sub-Cluster_1	DN64268_c0_g1	2.13173	-1.07304	-1.05869
Sub-Cluster_1	DN15641_c0_g1	2.2175	-1.11593	-1.10157
Sub-Cluster_1	DN13971_c0_g1	2.13277	-1.07356	-1.05921
Sub-Cluster_1	DN12369_c0_g2	2.03178	-1.02307	-1.00871
Sub-Cluster_1	DN63923_c0_g1	1.98068	-0.997517	-0.983162
Sub-Cluster_1	DN64481_c0_g1	1.9684	-0.991375	-0.97702
Sub-Cluster_1	DN56712_c0_g1	1.89921	-0.956782	-0.942426
Sub-Cluster_1	DN50360_c1_g1	1.89655	-0.955451	-0.941096
Sub-Cluster_1	DN40980_c1_g1	1.89388	-0.954117	-0.939762
Sub-Cluster_1	DN59447_c0_g1	1.86816	-0.941257	-0.926901
Sub-Cluster_1	DN41938_c0_g1	1.80581	-0.910083	-0.895728
Sub-Cluster_1	DN39561_c0_g2	1.77909	-0.896724	-0.882368
Sub-Cluster_1	DN28623_c0_g1	1.75625	-0.8853	-0.870945
Sub-Cluster_1	DN20177_c0_g2	1.7547	-0.884529	-0.870174
Sub-Cluster_1	DN14983_c1_g2	1.55464	-0.784498	-0.770142
Sub-Cluster_1	DN56955_c0_g1	1.54701	-0.780681	-0.766326
Sub-Cluster_1	DN62280_c0_g1	1.54124	-0.777798	-0.763443
Sub-Cluster_1	DN15879_c0_g1	1.5099	-0.762126	-0.747771
Sub-Cluster_1	DN55418_c0_g2	1.46922	-0.741789	-0.727434
Sub-Cluster_1	DN28579_c0_g1	1.38203	-0.50341	-0.878621
Sub-Cluster_1	DN50888_c0_g1	1.4461	-0.730226	-0.715871
Sub-Cluster_1	DN28466_c0_g1	1.4354	-0.724877	-0.710521
Sub-Cluster_1	DN45926_c0_g1	1.40257	-0.708462	-0.694107
Sub-Cluster_1	DN59732_c0_g1	1.16722	-0.288753	-0.878469
Sub-Cluster_1	DN5199_c0_g1	1.36396	-0.689156	-0.6748
Sub-Cluster_1	DN4242_c0_g1	1.38459	-0.699473	-0.685118
Sub-Cluster_1	DN42125_c0_g1	1.31645	-0.665403	-0.651047
Sub-Cluster_1	DN59129_c0_g1	1.30666	-0.660508	-0.646153
Sub-Cluster_1	DN55269_c0_g1	1.29179	-0.653071	-0.638716
Sub-Cluster_1	DN4100_c0_g1	1.26648	-0.640415	-0.62606
Sub-Cluster_1	DN1989_c0_g2	1.25096	-0.632659	-0.618303
Sub-Cluster_1	DN4489_c0_g1	1.22988	-0.622118	-0.607763
Sub-Cluster_1	DN50955_c0_g1	1.1988	-0.592295	-0.606509
Sub-Cluster_1	DN42383_c0_g1	1.1511	-0.500978	-0.650121
Sub-Cluster_1	DN34376_c0_g3	1.19461	-0.604481	-0.590126
Sub-Cluster_1	DN4207_c0_g1	1.10691	-0.388219	-0.718692
Sub-Cluster_1	DN61_c4_g1	1.17788	-0.596117	-0.581762
Sub-Cluster_1	DN3961_c0_g2	1.17676	-0.581271	-0.595485
Sub-Cluster_1	DN37122_c0_g1	1.16656	-0.59046	-0.576104
Sub-Cluster_1	DN7565_c0_g1	1.11693	-0.565643	-0.551288
Sub-Cluster_1	DN50448_c0_g1	1.1079	-0.561127	-0.546772
Sub-Cluster_1	DN28579_c0_g2	1.0461	-0.442064	-0.604032
Sub-Cluster_1	DN33505_c0_g1	1.03657	-0.483433	-0.553142
Sub-Cluster_1	DN45736_c0_g1	1.04865	-0.5315	-0.517145
Sub-Cluster_1	DN60254_c0_g1	1.04865	-0.5315	-0.517145
Sub-Cluster_1	DN10006_c2_g1	1.03895	-0.526651	-0.512296
Sub-Cluster_1	DN15014_c0_g1	1.00925	-0.511802	-0.497447
Sub-Cluster_1	DN50191_c0_g1	0.999142	-0.506749	-0.492393
Sub-Cluster_1	DN8276_c0_g1	0.992345	-0.50335	-0.488995
Sub-Cluster_1	DN41234_c0_g1	0.950521	-0.482438	-0.468083
Sub-Cluster_1	DN17021_c0_g1	0.930252	-0.458019	-0.472233
Sub-Cluster_1	DN24181_c0_g1	0.914223	-0.464289	-0.449934
Sub-Cluster_1	DN29461_c0_g1	0.868775	-0.441565	-0.42721
Sub-Cluster_1	DN46005_c0_g1	0.480441	0.287796	-0.768238
Sub-Cluster_1	DN5753_c0_g2	0.829189	-0.421772	-0.407417
Sub-Cluster_1	DN64387_c0_g1	0.796304	-0.40533	-0.390974
Sub-Cluster_1	DN15970_c0_g1	0.770881	-0.392618	-0.378263
Sub-Cluster_1	DN24997_c0_g1	0.766577	-0.390466	-0.376111
Sub-Cluster_1	DN31482_c0_g1	0.657061	-0.335708	-0.321353
Sub-Cluster_1	DN18276_c0_g1	0.703418	-0.316854	-0.386563
Sub-Cluster_1	DN42097_c0_g1	0.731439	-0.372897	-0.358542
Sub-Cluster_1	DN26781_c0_g1	0.717924	-0.36614	-0.351785
Sub-Cluster_1	DN59895_c0_g1	0.717924	-0.36614	-0.351785
Sub-Cluster_1	DN44195_c0_g1	0.690311	-0.352333	-0.337978
Sub-Cluster_1	DN15156_c0_g1	0.680928	-0.347641	-0.333286
Sub-Cluster_1	DN23873_c0_g3	0.652215	-0.333285	-0.31893
Sub-Cluster_1	DN55637_c0_g1	0.652215	-0.333285	-0.31893
Sub-Cluster_1	DN41418_c0_g2	0.637531	-0.325943	-0.311588
Sub-Cluster_1	DN34896_c0_g1	0.617597	-0.315976	-0.301621
Sub-Cluster_1	DN30176_c0_g1	0.59724	-0.305798	-0.291443
Sub-Cluster_1	DN64169_c0_g1	0.5498	-0.282078	-0.267722
Sub-Cluster_1	DN19065_c0_g1	0.5498	-0.282078	-0.267722
Sub-Cluster_1	DN63676_c0_g1	4.57472	-2.28736	-2.28736
Sub-Cluster_1	DN3248_c0_g1	4.49817	-2.24908	-2.24908
Sub-Cluster_1	DN50779_c0_g2	4.33874	-2.16937	-2.16937
Sub-Cluster_1	DN51647_c0_g1	4.15125	-1.98111	-2.17014
Sub-Cluster_1	DN16258_c0_g1	4.17586	-2.08793	-2.08793
Sub-Cluster_1	DN57980_c0_g1	4.16148	-2.08074	-2.08074
Sub-Cluster_1	DN1381_c0_g1	3.8842	-1.9421	-1.9421
Sub-Cluster_1	DN8534_c0_g1	3.88362	-1.92752	-1.95609
Sub-Cluster_1	DN52329_c0_g1	3.73881	-1.86941	-1.86941
Sub-Cluster_1	DN50779_c0_g1	3.72691	-1.86345	-1.86345
Sub-Cluster_1	DN50260_c0_g1	3.70204	-1.85102	-1.85102
Sub-Cluster_1	DN2959_c0_g1	3.62264	-1.81132	-1.81132
Sub-Cluster_1	DN13170_c0_g1	3.62019	-1.8101	-1.8101
Sub-Cluster_1	DN19289_c0_g1	3.49608	-1.74804	-1.74804
Sub-Cluster_1	DN51087_c0_g1	3.44072	-1.72036	-1.72036
Sub-Cluster_1	DN3525_c0_g1	3.38977	-1.62613	-1.76363
Sub-Cluster_1	DN2039_c3_g1	3.42691	-1.71346	-1.71346
Sub-Cluster_1	DN4615_c0_g2	3.42418	-1.71209	-1.71209
Sub-Cluster_1	DN16149_c0_g1	3.36497	-1.68248	-1.68248
Sub-Cluster_1	DN5125_c1_g2	3.36758	-1.68379	-1.68379
Sub-Cluster_1	DN50809_c0_g1	3.30528	-1.65264	-1.65264
Sub-Cluster_1	DN59884_c0_g1	3.28747	-1.64374	-1.64374
Sub-Cluster_1	DN7694_c2_g1	3.26483	-1.63241	-1.63241
Sub-Cluster_1	DN64040_c0_g1	3.23699	-1.6185	-1.6185
Sub-Cluster_1	DN54919_c0_g1	3.20765	-1.60382	-1.60382
Sub-Cluster_1	DN65059_c0_g1	3.17135	-1.58567	-1.58567
Sub-Cluster_1	DN48773_c0_g1	3.10966	-1.55483	-1.55483
Sub-Cluster_1	DN64476_c0_g1	3.06144	-1.53072	-1.53072
Sub-Cluster_1	DN64214_c0_g1	3.06064	-1.53032	-1.53032
Sub-Cluster_1	DN55157_c0_g1	3.05664	-1.52832	-1.52832
Sub-Cluster_1	DN52019_c0_g2	3.05101	-1.52551	-1.52551
Sub-Cluster_1	DN5808_c0_g1	2.98123	-1.49061	-1.49061
Sub-Cluster_1	DN60020_c0_g1	2.995	-1.4975	-1.4975
Sub-Cluster_1	DN50224_c0_g1	2.989	-1.4945	-1.4945
Sub-Cluster_1	DN50093_c0_g1	2.9877	-1.49385	-1.49385
Sub-Cluster_1	DN11864_c0_g1	2.60395	-1.30198	-1.30198
Sub-Cluster_1	DN4065_c0_g1	2.94411	-1.47205	-1.47205
Sub-Cluster_1	DN47658_c0_g1	2.93733	-1.46866	-1.46866
Sub-Cluster_1	DN18381_c0_g1	2.73342	-1.36671	-1.36671
Sub-Cluster_1	DN8369_c0_g1	2.85397	-1.39179	-1.46218
Sub-Cluster_1	DN65754_c0_g1	2.89561	-1.4478	-1.4478
Sub-Cluster_1	DN56174_c0_g1	2.88704	-1.44352	-1.44352
Sub-Cluster_1	DN12829_c0_g1	2.97514	-1.48757	-1.48757
Sub-Cluster_1	DN13704_c0_g1	2.79637	-1.39819	-1.39819
Sub-Cluster_1	DN20203_c0_g1	2.86136	-1.43068	-1.43068
Sub-Cluster_1	DN8885_c0_g1	2.91669	-1.45835	-1.45835
Sub-Cluster_1	DN2739_c2_g1	2.83498	-1.41749	-1.41749
Sub-Cluster_1	DN1706_c0_g3	2.83246	-1.41623	-1.41623
Sub-Cluster_1	DN59727_c0_g1	2.82126	-1.41063	-1.41063
Sub-Cluster_1	DN17436_c0_g1	2.78315	-1.39158	-1.39158
Sub-Cluster_1	DN50419_c0_g1	2.78846	-1.39423	-1.39423
Sub-Cluster_1	DN7195_c0_g1	2.75121	-1.3756	-1.3756
Sub-Cluster_1	DN7707_c0_g1	2.34509	-0.529106	-1.81599
Sub-Cluster_1	DN2244_c0_g1	2.77674	-1.38837	-1.38837
Sub-Cluster_1	DN61810_c0_g1	2.74717	-1.3593	-1.38787
Sub-Cluster_1	DN60516_c0_g1	2.75669	-1.37835	-1.37835
Sub-Cluster_1	DN1870_c0_g1	2.7501	-1.37505	-1.37505
Sub-Cluster_1	DN50746_c0_g1	2.73902	-1.36951	-1.36951
Sub-Cluster_1	DN51184_c0_g1	2.73846	-1.36923	-1.36923
Sub-Cluster_1	DN10057_c0_g1	2.90785	-1.45392	-1.45392
Sub-Cluster_1	DN5932_c0_g1	2.70323	-1.35162	-1.35162
Sub-Cluster_1	DN41146_c0_g1	2.709	-1.3545	-1.3545
Sub-Cluster_1	DN1179_c0_g1	2.70149	-1.35075	-1.35075
Sub-Cluster_1	DN45770_c0_g1	2.67921	-1.3396	-1.3396
Sub-Cluster_1	DN55587_c0_g1	2.66124	-1.33062	-1.33062
Sub-Cluster_1	DN13133_c0_g1	2.63613	-1.31807	-1.31807
Sub-Cluster_1	DN3785_c0_g1	2.657	-1.3285	-1.3285
Sub-Cluster_1	DN8050_c0_g2	2.64478	-1.32239	-1.32239
Sub-Cluster_1	DN6967_c0_g1	2.67564	-1.33782	-1.33782
Sub-Cluster_1	DN5029_c0_g1	2.64108	-1.32054	-1.32054
Sub-Cluster_1	DN58389_c0_g1	2.63923	-1.31961	-1.31961
Sub-Cluster_1	DN67165_c0_g1	2.63861	-1.3193	-1.3193
Sub-Cluster_1	DN61149_c0_g1	2.63613	-1.31807	-1.31807
Sub-Cluster_1	DN56308_c0_g1	2.63302	-1.31651	-1.31651
Sub-Cluster_1	DN10484_c0_g1	2.58973	-1.29487	-1.29487
Sub-Cluster_1	DN55792_c0_g1	2.62238	-1.31119	-1.31119
Sub-Cluster_1	DN63572_c0_g1	2.61733	-1.30867	-1.30867
Sub-Cluster_1	DN41758_c0_g1	2.60652	-1.30326	-1.30326
Sub-Cluster_1	DN44316_c0_g1	2.60588	-1.30294	-1.30294
Sub-Cluster_1	DN60648_c0_g1	2.59945	-1.29973	-1.29973
Sub-Cluster_1	DN12389_c0_g1	2.62049	-1.31025	-1.31025
Sub-Cluster_1	DN13156_c0_g2	2.58908	-1.29454	-1.29454
Sub-Cluster_1	DN59619_c0_g1	2.58385	-1.29193	-1.29193
Sub-Cluster_1	DN64752_c0_g1	2.56266	-1.28133	-1.28133
Sub-Cluster_1	DN7594_c0_g1	2.59298	-1.29649	-1.29649
Sub-Cluster_1	DN51696_c0_g2	2.54372	-1.27186	-1.27186
Sub-Cluster_1	DN59542_c0_g1	2.5403	-1.27015	-1.27015
Sub-Cluster_1	DN60805_c0_g1	1.83001	0.14218	-1.97219
Sub-Cluster_1	DN46983_c0_g1	2.53065	-1.26532	-1.26532
Sub-Cluster_1	DN46445_c0_g1	2.52718	-1.26359	-1.26359
Sub-Cluster_1	DN59890_c0_g1	2.5244	-1.2622	-1.2622
Sub-Cluster_1	DN62748_c0_g1	2.52091	-1.26045	-1.26045
Sub-Cluster_1	DN60758_c0_g1	2.52021	-1.2601	-1.2601
Sub-Cluster_1	DN48457_c0_g1	2.51951	-1.25975	-1.25975
Sub-Cluster_1	DN13974_c0_g1	2.57066	-1.28533	-1.28533
Sub-Cluster_1	DN41113_c0_g1	2.5167	-1.25835	-1.25835
Sub-Cluster_1	DN56438_c0_g1	2.51248	-1.25624	-1.25624
Sub-Cluster_1	DN56231_c0_g1	2.49658	-1.23401	-1.26257
Sub-Cluster_1	DN63875_c0_g1	2.50183	-1.25092	-1.25092
Sub-Cluster_1	DN51845_c0_g1	2.50183	-1.25092	-1.25092
Sub-Cluster_1	DN61783_c0_g1	2.48019	-1.24009	-1.24009
Sub-Cluster_1	DN51534_c0_g1	2.47653	-1.23827	-1.23827
Sub-Cluster_1	DN60685_c0_g1	2.47065	-1.23533	-1.23533
Sub-Cluster_1	DN17106_c0_g1	2.4677	-1.23385	-1.23385
Sub-Cluster_1	DN14189_c0_g2	2.46696	-1.23348	-1.23348
Sub-Cluster_1	DN61855_c0_g1	2.46028	-1.23014	-1.23014
Sub-Cluster_1	DN51052_c0_g1	2.45879	-1.22939	-1.22939
Sub-Cluster_1	DN4309_c0_g1	2.45655	-1.22827	-1.22827
Sub-Cluster_1	DN9021_c0_g1	1.2861	1.47481	-2.76091
Sub-Cluster_1	DN47034_c0_g1	2.4513	-1.22565	-1.22565
Sub-Cluster_1	DN54650_c0_g1	2.44602	-1.22301	-1.22301
Sub-Cluster_1	DN5383_c0_g1	1.94214	-0.759954	-1.18219
Sub-Cluster_1	DN18802_c0_g1	2.31152	-1.15576	-1.15576
Sub-Cluster_1	DN64461_c0_g1	2.41763	-1.20881	-1.20881
Sub-Cluster_1	DN9141_c0_g1	2.40508	-1.20254	-1.20254
Sub-Cluster_1	DN55826_c0_g1	2.41216	-1.20608	-1.20608
Sub-Cluster_1	DN17932_c0_g2	2.41138	-1.20569	-1.20569
Sub-Cluster_1	DN63974_c0_g1	2.38998	-1.19499	-1.19499
Sub-Cluster_1	DN2006_c0_g2	2.40113	-1.20057	-1.20057
Sub-Cluster_1	DN17595_c0_g2	2.39557	-1.19778	-1.19778
Sub-Cluster_1	DN41420_c0_g1	2.38757	-1.19378	-1.19378
Sub-Cluster_1	DN43267_c0_g1	2.3795	-1.18975	-1.18975
Sub-Cluster_1	DN8050_c0_g1	2.38031	-1.19015	-1.19015
Sub-Cluster_1	DN54915_c0_g1	2.37136	-1.18568	-1.18568
Sub-Cluster_1	DN59951_c0_g1	2.3648	-1.1824	-1.1824
Sub-Cluster_1	DN5125_c1_g1	2.36068	-1.18034	-1.18034
Sub-Cluster_1	DN54931_c0_g1	2.35654	-1.17827	-1.17827
Sub-Cluster_1	DN781_c1_g1	2.35488	-1.17744	-1.17744
Sub-Cluster_1	DN15482_c0_g1	1.60273	0.355259	-1.95799
Sub-Cluster_1	DN66087_c0_g1	2.34904	-1.17452	-1.17452
Sub-Cluster_1	DN21087_c0_g1	2.22799	-1.114	-1.114
Sub-Cluster_1	DN60908_c0_g1	2.32961	-1.16481	-1.16481
Sub-Cluster_1	DN50695_c1_g1	2.32961	-1.16481	-1.16481
Sub-Cluster_1	DN50529_c0_g1	2.31586	-1.15793	-1.15793
Sub-Cluster_1	DN11015_c0_g1	2.30716	-1.15358	-1.15358
Sub-Cluster_1	DN54946_c0_g1	2.30629	-1.15314	-1.15314
Sub-Cluster_1	DN16998_c0_g1	2.33557	-1.16778	-1.16778
Sub-Cluster_1	DN52138_c0_g1	2.29574	-1.14787	-1.14787
Sub-Cluster_1	DN16989_c0_g1	2.1386	-1.0693	-1.0693
Sub-Cluster_1	DN8451_c0_g1	2.28953	-1.14476	-1.14476
Sub-Cluster_1	DN54844_c0_g1	2.28059	-1.1403	-1.1403
Sub-Cluster_1	DN52590_c0_g1	2.27428	-1.13714	-1.13714
Sub-Cluster_1	DN3455_c0_g1	2.60716	-1.30358	-1.30358
Sub-Cluster_1	DN10952_c0_g1	2.2975	-1.14875	-1.14875
Sub-Cluster_1	DN2565_c0_g1	2.25603	-1.12802	-1.12802
Sub-Cluster_1	DN50819_c0_g1	2.26794	-1.13397	-1.13397
Sub-Cluster_1	DN41428_c0_g1	2.26703	-1.13351	-1.13351
Sub-Cluster_1	DN62106_c0_g1	2.26246	-1.13123	-1.13123
Sub-Cluster_1	DN59496_c0_g1	2.26063	-1.13031	-1.13031
Sub-Cluster_1	DN65072_c0_g1	2.25787	-1.12894	-1.12894
Sub-Cluster_1	DN50719_c0_g1	2.25327	-1.12663	-1.12663
Sub-Cluster_1	DN59624_c0_g1	2.24491	-1.12246	-1.12246
Sub-Cluster_1	DN59524_c0_g1	2.24118	-1.12059	-1.12059
Sub-Cluster_1	DN2700_c0_g1	2.24024	-1.12012	-1.12012
Sub-Cluster_1	DN8140_c0_g1	2.23461	-1.1173	-1.1173
Sub-Cluster_1	DN8851_c0_g1	2.25419	-1.12709	-1.12709
Sub-Cluster_1	DN55793_c0_g2	2.23272	-1.11636	-1.11636
Sub-Cluster_1	DN14272_c0_g1	2.21558	-1.10779	-1.10779
Sub-Cluster_1	DN45849_c0_g1	2.22514	-1.11257	-1.11257
Sub-Cluster_1	DN60039_c0_g1	2.22324	-1.11162	-1.11162
Sub-Cluster_1	DN16006_c0_g2	2.19125	-1.09563	-1.09563
Sub-Cluster_1	DN13522_c0_g1	2.06282	-1.03141	-1.03141
Sub-Cluster_1	DN4251_c0_g2	2.22037	-1.11019	-1.11019
Sub-Cluster_1	DN15684_c0_g2	2.21366	-1.10683	-1.10683
Sub-Cluster_1	DN45568_c0_g1	2.21269	-1.10635	-1.10635
Sub-Cluster_1	DN8388_c0_g1	2.2098	-1.1049	-1.1049
Sub-Cluster_1	DN5284_c0_g1	2.11435	-1.05718	-1.05718
Sub-Cluster_1	DN63890_c0_g2	2.20592	-1.10296	-1.10296
Sub-Cluster_1	DN42294_c0_g1	2.20106	-1.10053	-1.10053
Sub-Cluster_1	DN65487_c0_g1	2.19813	-1.09906	-1.09906
Sub-Cluster_1	DN11042_c0_g1	2.2098	-1.1049	-1.1049
Sub-Cluster_1	DN46426_c0_g1	2.19715	-1.09857	-1.09857
Sub-Cluster_1	DN64084_c0_g1	2.18829	-1.09415	-1.09415
Sub-Cluster_1	DN4113_c0_g2	2.1873	-1.09365	-1.09365
Sub-Cluster_1	DN3359_c0_g1	2.2175	-1.10875	-1.10875
Sub-Cluster_1	DN51321_c0_g1	2.18035	-1.09018	-1.09018
Sub-Cluster_1	DN42540_c0_g1	2.18035	-1.09018	-1.09018
Sub-Cluster_1	DN50811_c0_g1	2.14482	-1.02361	-1.12122
Sub-Cluster_1	DN3351_c0_g1	2.17536	-1.08768	-1.08768
Sub-Cluster_1	DN11419_c0_g2	2.18433	-1.09217	-1.09217
Sub-Cluster_1	DN14761_c0_g2	2.15778	-1.06461	-1.09318
Sub-Cluster_1	DN1827_c0_g2	2.16021	-1.0801	-1.0801
Sub-Cluster_1	DN9016_c0_g1	2.15919	-1.0796	-1.0796
Sub-Cluster_1	DN12992_c0_g1	2.15919	-1.0796	-1.0796
Sub-Cluster_1	DN50311_c0_g1	2.15306	-1.07653	-1.07653
Sub-Cluster_1	DN41520_c1_g1	2.14895	-1.07447	-1.07447
Sub-Cluster_1	DN8715_c0_g2	2.14689	-1.07344	-1.07344
Sub-Cluster_1	DN22330_c1_g2	2.14482	-1.07241	-1.07241
Sub-Cluster_1	DN184_c1_g4	2.12285	-1.03313	-1.08972
Sub-Cluster_1	DN45780_c0_g1	2.13964	-1.06982	-1.06982
Sub-Cluster_1	DN63693_c0_g1	2.10502	-1.0037	-1.10131
Sub-Cluster_1	DN63821_c0_g1	2.13755	-1.06878	-1.06878
Sub-Cluster_1	DN10516_c0_g2	2.13651	-1.06826	-1.06826
Sub-Cluster_1	DN12278_c0_g1	2.17335	-1.08668	-1.08668
Sub-Cluster_1	DN18798_c0_g1	2.12602	-1.06301	-1.06301
Sub-Cluster_1	DN45449_c0_g1	2.11967	-1.05984	-1.05984
Sub-Cluster_1	DN46414_c0_g1	2.11221	-1.05611	-1.05611
Sub-Cluster_1	DN42031_c0_g2	2.10685	-1.05342	-1.05342
Sub-Cluster_1	DN63737_c0_g1	2.10254	-1.05127	-1.05127
Sub-Cluster_1	DN13594_c0_g2	1.91456	-0.957281	-0.957281
Sub-Cluster_1	DN46705_c0_g1	2.10037	-1.05019	-1.05019
Sub-Cluster_1	DN60164_c0_g2	2.10037	-1.05019	-1.05019
Sub-Cluster_1	DN17271_c0_g1	2.0982	-1.0491	-1.0491
Sub-Cluster_1	DN20742_c0_g1	2.09712	-1.04856	-1.04856
Sub-Cluster_1	DN42031_c0_g1	2.09167	-1.04583	-1.04583
Sub-Cluster_1	DN13771_c0_g2	2.08948	-1.04474	-1.04474
Sub-Cluster_1	DN4007_c0_g2	2.08729	-1.04364	-1.04364
Sub-Cluster_1	DN11579_c0_g1	1.93664	-0.968322	-0.968322
Sub-Cluster_1	DN4895_c0_g1	2.08509	-1.04254	-1.04254
Sub-Cluster_1	DN61686_c0_g1	2.07957	-1.03979	-1.03979
Sub-Cluster_1	DN63625_c0_g1	2.07957	-1.03979	-1.03979
Sub-Cluster_1	DN11641_c0_g1	2.06092	-1.00914	-1.05178
Sub-Cluster_1	DN53517_c0_g1	2.07179	-1.0359	-1.0359
Sub-Cluster_1	DN51303_c0_g1	2.06282	-1.03141	-1.03141
Sub-Cluster_1	DN65249_c0_g1	2.0617	-1.03085	-1.03085
Sub-Cluster_1	DN24580_c0_g1	2.05831	-1.02915	-1.02915
Sub-Cluster_1	DN63588_c0_g1	2.05831	-1.02915	-1.02915
Sub-Cluster_1	DN55612_c0_g1	2.05718	-1.02859	-1.02859
Sub-Cluster_1	DN54661_c0_g1	2.05604	-1.02802	-1.02802
Sub-Cluster_1	DN55296_c0_g1	2.05604	-1.02802	-1.02802
Sub-Cluster_1	DN52083_c0_g2	2.05377	-1.02689	-1.02689
Sub-Cluster_1	DN41389_c1_g1	2.05036	-1.02518	-1.02518
Sub-Cluster_1	DN60511_c0_g1	2.05036	-1.02518	-1.02518
Sub-Cluster_1	DN62152_c0_g2	2.04807	-1.02404	-1.02404
Sub-Cluster_1	DN2006_c0_g1	2.04807	-1.02404	-1.02404
Sub-Cluster_1	DN59495_c0_g1	2.04578	-1.02289	-1.02289
Sub-Cluster_1	DN55516_c0_g1	2.04349	-1.02174	-1.02174
Sub-Cluster_1	DN14988_c0_g1	2.14998	-1.07499	-1.07499
Sub-Cluster_1	DN4764_c0_g1	2.03772	-1.01886	-1.01886
Sub-Cluster_1	DN56108_c0_g1	2.04003	-1.02002	-1.02002
Sub-Cluster_1	DN55399_c0_g1	2.02022	-1.01011	-1.01011
Sub-Cluster_1	DN53539_c0_g1	1.97276	-0.904632	-1.06813
Sub-Cluster_1	DN65455_c0_g1	2.02609	-1.01305	-1.01305
Sub-Cluster_1	DN9149_c0_g1	2.09603	-1.04802	-1.04802
Sub-Cluster_1	DN4393_c0_g1	1.64634	-0.267655	-1.37869
Sub-Cluster_1	DN42376_c0_g1	2.0155	-1.00775	-1.00775
Sub-Cluster_1	DN11548_c1_g1	1.67397	-0.836987	-0.836987
Sub-Cluster_1	DN63635_c0_g1	2.01195	-1.00597	-1.00597
Sub-Cluster_1	DN55887_c0_g1	2.01076	-1.00538	-1.00538
Sub-Cluster_1	DN14272_c0_g2	2.00957	-1.00479	-1.00479
Sub-Cluster_1	DN50546_c0_g1	2.0036	-1.0018	-1.0018
Sub-Cluster_1	DN46655_c0_g1	1.9988	-0.999399	-0.999399
Sub-Cluster_1	DN3750_c0_g1	1.99759	-0.998796	-0.998796
Sub-Cluster_1	DN56523_c0_g1	1.88521	-0.942606	-0.942606
Sub-Cluster_1	DN60420_c0_g1	1.99397	-0.996985	-0.996985
Sub-Cluster_1	DN7657_c0_g2	1.99276	-0.99638	-0.99638
Sub-Cluster_1	DN41883_c0_g1	1.99276	-0.99638	-0.99638
Sub-Cluster_1	DN13974_c0_g2	1.98912	-0.994559	-0.994559
Sub-Cluster_1	DN22967_c0_g2	1.97688	-0.988441	-0.988441
Sub-Cluster_1	DN46705_c0_g3	1.98546	-0.992732	-0.992732
Sub-Cluster_1	DN47645_c0_g1	1.98424	-0.992121	-0.992121
Sub-Cluster_1	DN41014_c0_g1	1.98057	-0.990285	-0.990285
Sub-Cluster_1	DN7055_c0_g1	1.97934	-0.989671	-0.989671
Sub-Cluster_1	DN8200_c0_g1	1.97688	-0.988441	-0.988441
Sub-Cluster_1	DN13020_c0_g1	1.62553	-0.812764	-0.812764
Sub-Cluster_1	DN51461_c0_g1	1.96613	-0.968779	-0.997348
Sub-Cluster_1	DN5052_c0_g1	1.97565	-0.987825	-0.987825
Sub-Cluster_1	DN46258_c0_g1	1.97442	-0.987208	-0.987208
Sub-Cluster_1	DN21122_c0_g1	1.96449	-0.982244	-0.982244
Sub-Cluster_1	DN52752_c0_g1	1.96324	-0.981619	-0.981619
Sub-Cluster_1	DN11573_c0_g1	1.94559	-0.972795	-0.972795
Sub-Cluster_1	DN12308_c0_g1	1.96324	-0.981619	-0.981619
Sub-Cluster_1	DN50454_c0_g1	1.96074	-0.980369	-0.980369
Sub-Cluster_1	DN56295_c0_g1	1.95697	-0.978487	-0.978487
Sub-Cluster_1	DN63536_c0_g1	1.95572	-0.977858	-0.977858
Sub-Cluster_1	DN23586_c0_g2	1.88892	-0.849943	-1.03898
Sub-Cluster_1	DN8431_c1_g1	1.94686	-0.973431	-0.973431
Sub-Cluster_1	DN8931_c0_g1	1.93149	-0.965747	-0.965747
Sub-Cluster_1	DN47374_c0_g1	1.93664	-0.968322	-0.968322
Sub-Cluster_1	DN66202_c0_g1	1.93536	-0.967679	-0.967679
Sub-Cluster_1	DN10922_c0_g1	1.93278	-0.966392	-0.966392
Sub-Cluster_1	DN46135_c0_g2	1.93407	-0.967036	-0.967036
Sub-Cluster_1	DN60698_c0_g1	1.93149	-0.965747	-0.965747
Sub-Cluster_1	DN45792_c0_g1	1.92891	-0.964454	-0.964454
Sub-Cluster_1	DN14485_c0_g2	1.40608	0.0773188	-1.4834
Sub-Cluster_1	DN5026_c0_g1	1.87705	-0.938525	-0.938525
Sub-Cluster_1	DN51696_c0_g1	1.91502	-0.950332	-0.964687
Sub-Cluster_1	DN53221_c0_g1	1.9198	-0.959902	-0.959902
Sub-Cluster_1	DN59698_c0_g1	1.9198	-0.959902	-0.959902
Sub-Cluster_1	DN41171_c0_g1	1.9185	-0.959248	-0.959248
Sub-Cluster_1	DN5339_c0_g2	1.9185	-0.959248	-0.959248
Sub-Cluster_1	DN14285_c0_g1	1.91588	-0.957938	-0.957938
Sub-Cluster_1	DN53415_c0_g1	1.91325	-0.956624	-0.956624
Sub-Cluster_1	DN42494_c0_g1	1.91325	-0.956624	-0.956624
Sub-Cluster_1	DN41780_c0_g1	1.91061	-0.955306	-0.955306
Sub-Cluster_1	DN55178_c0_g1	1.91061	-0.955306	-0.955306
Sub-Cluster_1	DN28327_c0_g1	1.62197	-0.810986	-0.810986
Sub-Cluster_1	DN45972_c0_g1	1.90399	-0.951997	-0.951997
Sub-Cluster_1	DN41151_c0_g1	1.90266	-0.951332	-0.951332
Sub-Cluster_1	DN50030_c0_g1	1.9	-0.95	-0.95
Sub-Cluster_1	DN63837_c0_g1	1.9	-0.95	-0.95
Sub-Cluster_1	DN47370_c0_g1	1.89196	-0.945981	-0.945981
Sub-Cluster_1	DN12057_c0_g1	1.89196	-0.945981	-0.945981
Sub-Cluster_1	DN34172_c0_g1	1.92891	-0.964454	-0.964454
Sub-Cluster_1	DN41386_c0_g1	1.88927	-0.944634	-0.944634
Sub-Cluster_1	DN16979_c0_g1	1.63787	-0.818935	-0.818935
Sub-Cluster_1	DN7921_c0_g1	1.92241	-0.961207	-0.961207
Sub-Cluster_1	DN51148_c0_g1	1.84451	-0.873451	-0.971062
Sub-Cluster_1	DN55793_c0_g1	1.87568	-0.937842	-0.937842
Sub-Cluster_1	DN46705_c0_g2	1.87294	-0.936471	-0.936471
Sub-Cluster_1	DN19085_c0_g1	1.87294	-0.936471	-0.936471
Sub-Cluster_1	DN30545_c0_g1	1.87157	-0.935785	-0.935785
Sub-Cluster_1	DN41921_c0_g1	1.86744	-0.93372	-0.93372
Sub-Cluster_1	DN12314_c0_g1	1.89733	-0.948664	-0.948664
Sub-Cluster_1	DN5339_c0_g1	1.84227	-0.921137	-0.921137
Sub-Cluster_1	DN42467_c0_g1	1.86329	-0.931645	-0.931645
Sub-Cluster_1	DN63558_c0_g1	1.8619	-0.930952	-0.930952
Sub-Cluster_1	DN21150_c0_g1	1.57451	-0.787256	-0.787256
Sub-Cluster_1	DN7212_c0_g1	1.57076	-0.785381	-0.785381
Sub-Cluster_1	DN48053_c0_g1	1.86051	-0.930257	-0.930257
Sub-Cluster_1	DN13321_c0_g1	1.89196	-0.945981	-0.945981
Sub-Cluster_1	DN54571_c0_g1	1.85494	-0.92747	-0.92747
Sub-Cluster_1	DN17857_c0_g1	1.85494	-0.92747	-0.92747
Sub-Cluster_1	DN41598_c0_g1	1.85214	-0.92607	-0.92607
Sub-Cluster_1	DN11334_c0_g1	1.80472	-0.902361	-0.902361
Sub-Cluster_1	DN10158_c1_g1	1.72651	-0.863254	-0.863254
Sub-Cluster_1	DN22330_c1_g1	1.83659	-0.918296	-0.918296
Sub-Cluster_1	DN45365_c0_g3	1.84369	-0.921845	-0.921845
Sub-Cluster_1	DN24961_c0_g1	1.54216	-0.771082	-0.771082
Sub-Cluster_1	DN8722_c0_g1	1.92241	-0.961207	-0.961207
Sub-Cluster_1	DN3203_c2_g1	2	-1	-1
Sub-Cluster_1	DN50092_c0_g1	1.82657	-0.913283	-0.913283
Sub-Cluster_1	DN60091_c0_g1	1.82368	-0.911841	-0.911841
Sub-Cluster_1	DN55294_c0_g1	1.82368	-0.911841	-0.911841
Sub-Cluster_1	DN56413_c0_g1	1.82224	-0.911118	-0.911118
Sub-Cluster_1	DN13826_c0_g1	1.82224	-0.911118	-0.911118
Sub-Cluster_1	DN5175_c0_g1	1.82079	-0.910394	-0.910394
Sub-Cluster_1	DN59645_c0_g1	1.78988	-0.89494	-0.89494
Sub-Cluster_1	DN51614_c0_g1	1.81206	-0.906029	-0.906029
Sub-Cluster_1	DN41520_c0_g1	1.8106	-0.905298	-0.905298
Sub-Cluster_1	DN64480_c0_g1	1.8106	-0.905298	-0.905298
Sub-Cluster_1	DN9641_c0_g1	1.55784	-0.690759	-0.867082
Sub-Cluster_1	DN52978_c0_g1	1.80325	-0.901624	-0.901624
Sub-Cluster_1	DN55556_c0_g1	1.79733	-0.898665	-0.898665
Sub-Cluster_1	DN50022_c0_g1	1.79733	-0.898665	-0.898665
Sub-Cluster_1	DN18012_c1_g1	1.79733	-0.898665	-0.898665
Sub-Cluster_1	DN56760_c0_g1	1.79436	-0.897178	-0.897178
Sub-Cluster_1	DN13572_c0_g1	1.50668	-0.753342	-0.753342
Sub-Cluster_1	DN61171_c0_g1	1.79137	-0.895687	-0.895687
Sub-Cluster_1	DN60399_c1_g1	1.79137	-0.895687	-0.895687
Sub-Cluster_1	DN38111_c0_g1	1.79137	-0.895687	-0.895687
Sub-Cluster_1	DN3256_c0_g2	1.7201	-0.860048	-0.860048
Sub-Cluster_1	DN41314_c0_g1	1.78838	-0.894191	-0.894191
Sub-Cluster_1	DN47367_c0_g2	1.78688	-0.893441	-0.893441
Sub-Cluster_1	DN28878_c1_g4	1.78538	-0.892691	-0.892691
Sub-Cluster_1	DN60453_c0_g1	1.78538	-0.892691	-0.892691
Sub-Cluster_1	DN16588_c0_g1	1.78237	-0.891185	-0.891185
Sub-Cluster_1	DN12322_c0_g1	1.79137	-0.895687	-0.895687
Sub-Cluster_1	DN64707_c0_g1	1.77784	-0.888919	-0.888919
Sub-Cluster_1	DN6287_c0_g1	1.77632	-0.888161	-0.888161
Sub-Cluster_1	DN50590_c0_g1	1.7748	-0.887402	-0.887402
Sub-Cluster_1	DN6247_c0_g1	1.72651	-0.863254	-0.863254
Sub-Cluster_1	DN50078_c0_g2	1.77328	-0.886642	-0.886642
Sub-Cluster_1	DN11907_c0_g1	1.80177	-0.900886	-0.900886
Sub-Cluster_1	DN3429_c0_g2	1.66145	-0.809401	-0.852045
Sub-Cluster_1	DN19209_c0_g1	1.78237	-0.891185	-0.891185
Sub-Cluster_1	DN55098_c0_g1	1.76718	-0.883588	-0.883588
Sub-Cluster_1	DN47261_c0_g1	1.76103	-0.880515	-0.880515
Sub-Cluster_1	DN55965_c0_g1	1.57264	-0.78632	-0.78632
Sub-Cluster_1	DN6310_c0_g1	1.77328	-0.886642	-0.886642
Sub-Cluster_1	DN5605_c1_g2	1.74678	-0.845099	-0.901683
Sub-Cluster_1	DN41745_c0_g1	1.75018	-0.87509	-0.87509
Sub-Cluster_1	DN55418_c0_g1	1.75018	-0.87509	-0.87509
Sub-Cluster_1	DN21112_c0_g1	1.75018	-0.87509	-0.87509
Sub-Cluster_1	DN42910_c0_g1	1.74862	-0.87431	-0.87431
Sub-Cluster_1	DN64310_c0_g1	1.74706	-0.873529	-0.873529
Sub-Cluster_1	DN59723_c0_g2	1.74392	-0.871962	-0.871962
Sub-Cluster_1	DN15665_c0_g2	1.7104	-0.855199	-0.855199
Sub-Cluster_1	DN52320_c0_g1	1.74235	-0.871177	-0.871177
Sub-Cluster_1	DN15491_c0_g1	1.58011	-0.790055	-0.790055
Sub-Cluster_1	DN26852_c0_g1	1.73129	-0.865645	-0.865645
Sub-Cluster_1	DN3892_c0_g1	1.76103	-0.880515	-0.880515
Sub-Cluster_1	DN50075_c0_g1	1.72811	-0.864053	-0.864053
Sub-Cluster_1	DN59416_c1_g1	1.72651	-0.863254	-0.863254
Sub-Cluster_1	DN62174_c0_g1	1.72331	-0.861654	-0.861654
Sub-Cluster_1	DN42374_c0_g1	1.72331	-0.861654	-0.861654
Sub-Cluster_1	DN17801_c0_g1	1.7104	-0.855199	-0.855199
Sub-Cluster_1	DN48632_c0_g1	1.71849	-0.859244	-0.859244
Sub-Cluster_1	DN13862_c0_g1	1.80619	-0.903097	-0.903097
Sub-Cluster_1	DN34879_c0_g2	1.53634	-0.76817	-0.76817
Sub-Cluster_1	DN46219_c0_g1	1.71202	-0.856011	-0.856011
Sub-Cluster_1	DN15577_c0_g2	1.68075	-0.798343	-0.882407
Sub-Cluster_1	DN50137_c0_g1	1.69236	-0.846179	-0.846179
Sub-Cluster_1	DN41923_c0_g1	1.70714	-0.853572	-0.853572
Sub-Cluster_1	DN34793_c0_g1	1.43803	-0.719015	-0.719015
Sub-Cluster_1	DN65282_c0_g1	1.68237	-0.841187	-0.841187
Sub-Cluster_1	DN51783_c0_g1	1.70224	-0.85112	-0.85112
Sub-Cluster_1	DN50061_c0_g2	1.70224	-0.85112	-0.85112
Sub-Cluster_1	DN6206_c0_g1	1.77784	-0.888919	-0.888919
Sub-Cluster_1	DN45365_c0_g2	1.69896	-0.849479	-0.849479
Sub-Cluster_1	DN8715_c0_g1	1.76257	-0.881285	-0.881285
Sub-Cluster_1	DN50061_c0_g3	1.69566	-0.847832	-0.847832
Sub-Cluster_1	DN54849_c0_g1	1.69566	-0.847832	-0.847832
Sub-Cluster_1	DN2509_c0_g2	1.69236	-0.846179	-0.846179
Sub-Cluster_1	DN43460_c0_g1	1.69236	-0.846179	-0.846179
Sub-Cluster_1	DN61250_c0_g1	1.6907	-0.845351	-0.845351
Sub-Cluster_1	DN60164_c0_g1	1.6907	-0.845351	-0.845351
Sub-Cluster_1	DN51910_c0_g1	1.68904	-0.844521	-0.844521
Sub-Cluster_1	DN22751_c1_g1	1.68904	-0.844521	-0.844521
Sub-Cluster_1	DN19962_c0_g1	1.68571	-0.842857	-0.842857
Sub-Cluster_1	DN14761_c0_g1	1.68405	-0.842023	-0.842023
Sub-Cluster_1	DN3019_c0_g1	1.68405	-0.842023	-0.842023
Sub-Cluster_1	DN6801_c0_g1	1.59118	-0.720311	-0.870871
Sub-Cluster_1	DN4251_c0_g1	1.67902	-0.839512	-0.839512
Sub-Cluster_1	DN8967_c1_g2	1.65388	-0.791745	-0.862135
Sub-Cluster_1	DN41330_c0_g1	1.67734	-0.838672	-0.838672
Sub-Cluster_1	DN23586_c0_g1	1.62915	-0.752412	-0.87674
Sub-Cluster_1	DN11544_c1_g3	1.7706	-0.816548	-0.954051
Sub-Cluster_1	DN4007_c0_g1	1.71202	-0.856011	-0.856011
Sub-Cluster_1	DN11036_c0_g1	1.6672	-0.833601	-0.833601
Sub-Cluster_1	DN10678_c0_g1	1.6689	-0.83445	-0.83445
Sub-Cluster_1	DN57193_c0_g1	1.6672	-0.833601	-0.833601
Sub-Cluster_1	DN56726_c0_g1	1.60581	-0.802904	-0.802904
Sub-Cluster_1	DN44290_c0_g2	1.66209	-0.831045	-0.831045
Sub-Cluster_1	DN51130_c0_g1	1.66038	-0.83019	-0.83019
Sub-Cluster_1	DN61304_c0_g1	1.65867	-0.829334	-0.829334
Sub-Cluster_1	DN21122_c0_g2	1.65695	-0.828476	-0.828476
Sub-Cluster_1	DN7043_c1_g2	1.65695	-0.828476	-0.828476
Sub-Cluster_1	DN4335_c0_g1	1.65351	-0.826755	-0.826755
Sub-Cluster_1	DN66276_c0_g1	1.65178	-0.825892	-0.825892
Sub-Cluster_1	DN56239_c0_g1	1.65178	-0.825892	-0.825892
Sub-Cluster_1	DN45641_c0_g1	1.65006	-0.825028	-0.825028
Sub-Cluster_1	DN7257_c0_g1	1.71526	-0.85763	-0.85763
Sub-Cluster_1	DN64132_c0_g1	1.64485	-0.822426	-0.822426
Sub-Cluster_1	DN52392_c0_g1	1.61661	-0.808307	-0.808307
Sub-Cluster_1	DN42000_c0_g1	1.64137	-0.820684	-0.820684
Sub-Cluster_1	DN3870_c0_g1	1.45936	-0.729678	-0.729678
Sub-Cluster_1	DN9266_c0_g1	1.65523	-0.827616	-0.827616
Sub-Cluster_1	DN60008_c0_g1	1.63787	-0.818935	-0.818935
Sub-Cluster_1	DN47026_c0_g1	1.63084	-0.815419	-0.815419
Sub-Cluster_1	DN11640_c0_g1	1.63533	-0.80338	-0.83195
Sub-Cluster_1	DN60606_c0_g1	1.6273	-0.813651	-0.813651
Sub-Cluster_1	DN41399_c0_g2	1.62197	-0.810986	-0.810986
Sub-Cluster_1	DN15319_c1_g1	1.49223	-0.556861	-0.935373
Sub-Cluster_1	DN42700_c0_g1	1.60888	-0.790156	-0.818725
Sub-Cluster_1	DN59696_c0_g1	1.6184	-0.809202	-0.809202
Sub-Cluster_1	DN6436_c0_g1	1.61661	-0.808307	-0.808307
Sub-Cluster_1	DN46724_c0_g1	1.61661	-0.808307	-0.808307
Sub-Cluster_1	DN30419_c0_g1	1.42062	-0.71031	-0.71031
Sub-Cluster_1	DN46135_c0_g3	1.61303	-0.806513	-0.806513
Sub-Cluster_1	DN24901_c0_g1	1.61123	-0.805613	-0.805613
Sub-Cluster_1	DN50116_c0_g1	1.60942	-0.804712	-0.804712
Sub-Cluster_1	DN59948_c0_g1	1.60762	-0.803809	-0.803809
Sub-Cluster_1	DN55354_c0_g1	1.60581	-0.802904	-0.802904
Sub-Cluster_1	DN54686_c0_g1	1.60399	-0.801997	-0.801997
Sub-Cluster_1	DN63687_c0_g1	1.60399	-0.801997	-0.801997
Sub-Cluster_1	DN37657_c0_g1	1.30156	-0.650778	-0.650778
Sub-Cluster_1	DN45984_c0_g1	1.59854	-0.799268	-0.799268
Sub-Cluster_1	DN6175_c0_g2	1.51506	-0.743248	-0.771817
Sub-Cluster_1	DN29279_c0_g1	1.62019	-0.810095	-0.810095
Sub-Cluster_1	DN64327_c0_g1	1.59488	-0.797439	-0.797439
Sub-Cluster_1	DN18429_c0_g1	1.64311	-0.821556	-0.821556
Sub-Cluster_1	DN61258_c0_g1	1.59121	-0.795604	-0.795604
Sub-Cluster_1	DN62523_c0_g2	1.59121	-0.795604	-0.795604
Sub-Cluster_1	DN7047_c0_g1	1.59121	-0.795604	-0.795604
Sub-Cluster_1	DN27035_c0_g1	1.5659	-0.747757	-0.818146
Sub-Cluster_1	DN16952_c0_g1	1.54216	-0.771082	-0.771082
Sub-Cluster_1	DN59194_c0_g1	1.58382	-0.791912	-0.791912
Sub-Cluster_1	DN23525_c0_g1	1.5494	-0.673885	-0.875519
Sub-Cluster_1	DN5199_c0_g3	1.57638	-0.788191	-0.788191
Sub-Cluster_1	DN51849_c0_g1	1.58011	-0.790055	-0.790055
Sub-Cluster_1	DN47129_c0_g1	1.57825	-0.789124	-0.789124
Sub-Cluster_1	DN42506_c0_g1	1.57451	-0.787256	-0.787256
Sub-Cluster_1	DN60969_c0_g1	1.57451	-0.787256	-0.787256
Sub-Cluster_1	DN28416_c0_g1	1.57264	-0.78632	-0.78632
Sub-Cluster_1	DN37473_c0_g1	1.56888	-0.784441	-0.784441
Sub-Cluster_1	DN50138_c0_g1	1.56888	-0.784441	-0.784441
Sub-Cluster_1	DN4901_c0_g1	1.49456	-0.74728	-0.74728
Sub-Cluster_1	DN64975_c0_g1	1.56511	-0.782555	-0.782555
Sub-Cluster_1	DN59671_c0_g1	1.55752	-0.778761	-0.778761
Sub-Cluster_1	DN55773_c0_g1	1.55371	-0.776853	-0.776853
Sub-Cluster_1	DN1513_c1_g4	1.49302	-0.658347	-0.83467
Sub-Cluster_1	DN65518_c0_g1	1.55179	-0.775896	-0.775896
Sub-Cluster_1	DN5004_c0_g1	1.55179	-0.775896	-0.775896
Sub-Cluster_1	DN5346_c0_g2	1.55179	-0.775896	-0.775896
Sub-Cluster_1	DN64204_c0_g1	1.54987	-0.774937	-0.774937
Sub-Cluster_1	DN61458_c0_g1	1.54795	-0.773976	-0.773976
Sub-Cluster_1	DN45848_c0_g1	1.54795	-0.773976	-0.773976
Sub-Cluster_1	DN44011_c0_g1	1.54603	-0.773013	-0.773013
Sub-Cluster_1	DN63524_c0_g1	1.54603	-0.773013	-0.773013
Sub-Cluster_1	DN15405_c0_g1	1.56511	-0.782555	-0.782555
Sub-Cluster_1	DN46684_c0_g1	1.5441	-0.772049	-0.772049
Sub-Cluster_1	DN10421_c0_g1	1.45301	-0.726504	-0.726504
Sub-Cluster_1	DN45648_c0_g2	1.54216	-0.771082	-0.771082
[truncated: 5,244 more rows]
