# Supplementary material for: An Integrative Transcriptional Network Revealed Spatial Molecular Interplay Underlying Alantolactone and Inulin Biosynthesis in Inula racemosa Hook f
Source: Int J Mol Sci. 2022 Sep 23;23(19):11213. doi: 10.3390/ijms231911213 (PMC9570477; doi:10.3390/ijms231911213)
Supplement: Supplementary file 1 [file ijms-23-11213-s001.zip › Table S3.xlsx]

## Sheet: GO_Enrichment
Table S3: Organ specific GO enrichment analysis of leaf, stem and root tissue of Inula racemosa.
	GO_acc	description	Leaf	Root	Stem	pvalue
Cellular Component	GO:0031974	membrane-enclosed lumen	5.7	-2.7	-5.7	1.3e-08
	GO:0031975	envelope	6.6	-4.3	-4.9	8.7e-07
	GO:0016020	membrane	6.7	-5.6	-3	0.0026
	GO:0031967	organelle envelope	6.6	-4.3	-4.9	8.7e-07
	GO:0005829	cytosol	6.1	-3.3	-5.4	7.3e-08
	GO:0043233	organelle lumen	5.8	-2.8	-5.7	1.3e-08
	GO:0043231	intracellular membrane-bounded organelle	11	-6.4	-8.5	2.5e-17
	GO:0044424	intracellular part	12	-7.1	-9.5	1.4e-21
	GO:0043232	intracellular non-membrane-bounded organelle	6.9	-3.1	-7	2.5e-12
	GO:0043229	intracellular organelle	12	-7.1	-9.8	7.3e-23
	GO:0005622	intracellular	12	-7.1	-9.3	9.3e-21
	GO:0043227	membrane-bounded organelle	11	-6.5	-8.6	9e-18
	GO:0009579	thylakoid	12	-7.4	-9.9	6.2e-23
	GO:0012505	endomembrane system	-4.7	3.1	3.3	0.00097
	GO:0005840	ribosome	9.2	-4.7	-8.5	1.4e-17
	GO:0044446	intracellular organelle part	14	-8.2	-11	1e-29
	GO:0044444	cytoplasmic part	14	-8.3	-12	9e-32
	GO:0044422	organelle part	14	-8.2	-11	1e-29
	GO:0030529	ribonucleoprotein complex	9	-4.7	-8.4	4.6e-17
	GO:0032991	macromolecular complex	10	-6.2	-8.2	2.2e-16
	GO:0044464	cell part	6.2	-3.6	-5.2	1.6e-07
	GO:0005623	cell	6.2	-3.6	-5.2	1.6e-07
	GO:0043228	non-membrane-bounded organelle	6.9	-3.1	-7	2.5e-12
	GO:0009536	plastid	14	-8.8	-11	3.5e-30
	GO:0005737	cytoplasm	14	-8.1	-11	1.5e-29
	GO:0070013	intracellular organelle lumen	5.8	-2.8	-5.7	1.3e-08
	GO:0005576	extracellular region	-4.6	3.6	2.4	0.017
	GO:0043226	organelle	12	-7.1	-9.8	7.3e-23
Molecular Functions	GO:0005198	structural molecule activity	7.8	-4	-7.3	2.1e-13
	GO:0003677	DNA binding	-5	2.9	4.2	2.8e-05
	GO:0005215	transporter activity	2.9	-5.3	3	0.0023
	GO:0030528	transcription regulator activity	4.7	2.5	4.2	3.1e-05
	GO:0003700	transcription factor activity	-4.4	2.4	3.8	0.00012
Biological Processes	GO:0065007	biological regulation	-3.1	1.6	2.9	0.0036
	GO:0006350	transcription	3.1	1.1	3.6	0.00028
	GO:0015979	photosynthesis	9.4	-6.5	1.3	2.4e-10
	GO:0019538	protein metabolic process	5.6	-4.4	-3	0.0025
	GO:0010468	regulation of gene expression	3.3	1.1	4	6.2e-05
	GO:0044267	cellular protein metabolic process	6.1	-4.4	-3.7	0.00018
	GO:0008152	metabolic process	5.5	-3.3	-4.6	4.2e-06
	GO:0044249	cellular biosynthetic process	4.4	2.3	-4.1	4.2e-05
	GO:0006091	generation of precursor metabolites and energy	7.5	-4.7	-5.8	5e-09
	GO:0019748	secondary metabolic process	1.1	2.019	-1.9	0.0028
	GO:0010467	gene expression	4.2	3.1	-2.6	0.0099
	GO:0016049	cell growth	-2.2	2.2	0.54	0.024
	GO:0005975	carbohydrate metabolic process	-1.5	1.8	-0.19	0.036
	GO:0048869	cellular developmental process	-1.9	1.1	1.7	0.0028
	GO:0051179	localization	1.5	-3.7	3	0.00025
	GO:0009987	cellular process	5.2	3.7	-3.4	0.00073
	GO:0009058	biosynthetic process	4.2	2	-4.2	2.7e-05
	GO:0044237	cellular metabolic process	6.6	4.4	-4.6	3.9e-06
	GO:0006259	DNA metabolic process	-2.5	1.8	1.5	0.014
	GO:0006810	transport	1.4	-3.5	3	0.00043
	GO:0006412	translation	9.1	-5.1	-7.9	2.5e-15

## Sheet: Specific enriched GO terms
Table S3: Organ specific GO enrichment analysis of leaf, stem and root tissue of Inula racemosa.
	GO_acc	description	Leaf	Root	Stem	p value
Biological Processes	GO:0000272	polysaccharide catabolic process	-0.760877	0.847271	0	0.02023
	GO:0005976	polysaccharide metabolic process	-0.744746	0.432722	0.651379	0.01902
	GO:0006629	lipid metabolic process	-0.529165	2.70465	0	0.0073
	GO:0006694	steroid biosynthetic process	0	1.54704	0	0.01799
	GO:0006720	isoprenoid metabolic process	-1.00122	1.46056	0	0.0087
	GO:0006721	terpenoid metabolic process	1.22173	2.61939	0	0.00037
	GO:0008202	steroid metabolic process	0	1.61584	0	1.181e-06
	GO:0008299	isoprenoid biosynthetic process	-1.21886	1.66747	0	2.3e-08
	GO:0008300	isoprenoid catabolic process	0	1.77924	0	2.411e-06
	GO:0009685	gibberellin metabolic process	-1.98632	2.07202	0	1.035e-05
	GO:0009740	gibberellic acid mediated signaling pathway	-1.47109	1.61603	0	0.000515
	GO:0009755	hormone-mediated signaling pathway	-1.06894	0.786497	0.662532	0.0004
	GO:0016101	diterpenoid metabolic process	-1.60814	1.70169	0	1.842e-05
	GO:0016114	terpenoid biosynthetic process	-1.6145	1.97452	0	0.0027
	GO:0016125	sterol metabolic process	0	1.68411	0	0.0432
	GO:0016126	sterol biosynthetic process	0	1.51444	0	0.00162
	GO:0042214	terpene metabolic process	-2.54572	3.31811	0	0.0142
	GO:0042445	hormone metabolic process	-0.854347	0.866061	0	0.000867
	GO:0042446	hormone biosynthetic process	-0.979588	0.897281	0	0.0438
	GO:0046246	terpene biosynthetic process	1.79398	4.99004	-3.97251	0.0027
	GO:0071370	cellular response to gibberellin stimulus	-1.6261	1.74308	0	0.0349
	GO:0009813	flavonoid biosynthetic process	2.17208	1.02946	-2.43417	0.0045
	GO:0009734	auxin-activated signaling pathway	-1.07874	0.971938	0	0.0433
Cellular Components	GO:0009941	chloroplast envelope	1.52047	-1.4894	-1.23509	6.37e-13
	GO:0009706	chloroplast inner membrane	1.39135	-1.99094	0	0.0245
	GO:0031969	chloroplast membrane	1.19244	-1.65724	0	0.00081
	GO:0009570	chloroplast stroma	1.41169	-1.08781	-1.60062	1.41e-11
	GO:0009534	chloroplast thylakoid	2.27991	-1.95018	-2.29727	1.78e-29
	GO:0009543	chloroplast thylakoid lumen	2.61847	0	-3.55679	5.69e-05
	GO:0009535	chloroplast thylakoid membrane	2.42336	-2.09851	-2.39458	1.78e-29
	GO:0098807	chloroplast thylakoid membrane protein complex	2.90181	-2.70828	-2.59488	0.0025
	GO:1990204	oxidoreductase complex	1.52032	-1.02665	-1.93483	6.34e-06
	GO:0009522	photosystem I	3.53225	-3.84941	-2.29612	3.26e-07
	GO:0009538	photosystem I reaction center	4.46946	-5.27589	0	0.0009
	GO:0009523	photosystem II	2.84234	-2.53205	-2.69536	1.09e-07
	GO:0009654	photosystem II oxygen evolving complex	2.54589	-1.6403	-3.3697	8.86e-05
	GO:0009505	plant-type cell wall	-1.26551	1.11922	0	0.0083
	GO:0009526	plastid envelope	1.43728	-1.35366	-1.24686	1.63e-11
	GO:0009528	plastid inner membrane	1.41217	-2.04891	0	0.0221
	GO:0009532	plastid stroma	1.43205	-1.10699	-1.61821	7.68e-12
Molecular Functions	GO:0046527	glucosyltransferase activity	-0.985159	1.0695	0	0.004
	GO:0004337	geranyltranstransferase activity	0	3.29006	0	0.01145
	GO:0016705	oxidoreductase activity	-0.786736	1.13171	0	0.0247
	GO:0016168	chlorophyll binding	2.61172	-3.17337	0	0.00013
	GO:0004553	hydrolase activity	-1.40148	1.47584	0.925395	0.00024
