# Supplementary material for: An Integrative Transcriptional Network Revealed Spatial Molecular Interplay Underlying Alantolactone and Inulin Biosynthesis in Inula racemosa Hook f
Source: Int J Mol Sci. 2022 Sep 23;23(19):11213. doi: 10.3390/ijms231911213 (PMC9570477; doi:10.3390/ijms231911213)
Supplement: Supplementary file 1 [file ijms-23-11213-s001.zip › Table S4.xlsx]

## Sheet: Positively enriched TFs
Table S4: Significantly enriched transcription factor family in leaf, root and stem tissue.
Leaf				Stem				Root
Category Name	#Genes Enriched	p-value		Category ID	#Genes Enriched	p-value		Category ID	#Genes Enriched	p-value
GATA	7.4	0.02		Trihelix	10.1	0.0057		C3H	9.1	0.00098
HSF	6.8	0.04		AP2	9	0.00038		WRKY	7.2	0.01
MYB	6	0.013		BZR1	7.8	0.0023		NF-YC	3.6	0.03
FAR1	6	0.013		S1Fa-like	6.5	0.0022		MYB_related	5.5	0.02
bZIP	5	0.012		NF-YB	6.1	0.0077		ERF	3.6	0.019
M-type_MADS	4.5	0.017		E2F/DP	3.6	0.013		bHLH	2.9	0.028
GeBP	4.4	0.04		Dof	3.4	0.017		NAC	1.2	0.041
GRAS	4.3	0.018		SBP	3.2	0.02		GRAS	0.7	0.044
TCP	3.6	0.019		bHLH	3.2	0.035		MYB	0.3	0.012
YABBY	3.1	0.09		G2-like	2.9	0.026
B3	2.9	0.03		MIKC_MADS	2.8	0.017
EIL	2.7	0.02		Nin-like	2.1	0.026
CO-like	2.4	0.021		ZF-HD	1.9	0.021
CPP	2.3	0.021		B3	1.7	0.039
C2H2	2.1	0.038		CAMTA	1.5	0.03
LSD	1.9	0.018		HD-ZIP	1.5	0.036
CAMTA	1.8	0.027		ARF	1	0.041
ARR-B	1.7	0.028		DBB	0.9	0.04
Nin-like	1.5	0.037		TALE	0.7	0.045
STAT	1.1	0.041		NF-YA	0	0.012
C3H	1.1	0.045
E2F/DP	0.6	0.049
TALE	0.4	0.01

## Sheet: Enriched TFs
Table S4: Significantly enriched transcription factor family in leaf, root and stem tissue.
	Enrichment Score
	Leaf	Root	Stem
EIL	2.7	-	-
GATA	7.4	-1.9	-
HSF	6.8	-1.1	-
YABBY	3.1	-	-
Trihelix	-2.7	10.1	-
BZR1	-3.8	7.8	-
NF-YB	-3.5	6.1	-
AP2	-7.3	9	-
S1Fa-like	-	6.5	-
C3H	1.1	-3.9	9.1
NF-YC	-2.8	-0.2	3.6
WRKY	-7.4	-1.7	7.2
GeBP	4.4	-4.3	-
bZIP	5	-2.7	-
MYB	6	-5.9	0.3
FAR1	6	-0.9	-
M-type_MADS	4.5	-2	-0.8
GRAS	4.3	-2.4	0.7
LSD	1.9	-	-
TCP	3.6	-3	-
CPP	2.3	-	-
CO-like	2.4	-	-
CAMTA	1.8	1.5	-
ARR-B	1.7	-	-
B3	2.9	1.7	-
Nin-like	1.5	2.1	-
C2H2	2.1	-2	-1.8
STAT	1.1	-0.1	-
E2F/DP	0.6	3.6	-
TALE	0.4	0.7	-
G2-like	-0.3	2.9	-
ERF	-1	-6.2	3.6
HD-ZIP	-0.3	1.5	-
ARF	-0.4	1	-
NF-YA	-0.3	0	-
NAC	-3.3	-5.5	1.2
BBR-BPC	-0.9	-	-
LBD	-2.6	-5.5	-0.6
HB-other	-1.8	-2.2	-
SBP	-1.6	3.2	-
bHLH	-7.5	3.2	2.9
MYB_related	-6.9	-6.7	5.5
DBB	-1.9	0.9	-
Dof	-5.1	3.4	-
MIKC_MADS	-4.8	2.8	-
ZF-HD	-	1.9	-
