# Supplementary material for: An Integrative Transcriptional Network Revealed Spatial Molecular Interplay Underlying Alantolactone and Inulin Biosynthesis in Inula racemosa Hook f
Source: Int J Mol Sci. 2022 Sep 23;23(19):11213. doi: 10.3390/ijms231911213 (PMC9570477; doi:10.3390/ijms231911213)
Supplement: Supplementary file 1 [file ijms-23-11213-s001.zip › Table S5.xlsx]

## Sheet: Nodes
Table S5: Predicted interrologous transcriptional interactome network
Unigene ID	display name	Canonical name	Description
DN18838_c0_g1	ORF102	P92555	RNA-directed DNA polymerase (reverse transcriptase); Its function is described as RNA binding, RNA-directed DNA polymerase activity; Involved in RNA-dependent DNA replication; Located in cellular_component unknown; Contains the following InterPro domains: RNA-directed DNA polymerase (reverse transcriptase) (InterPro:IPR000477), RNA-directed DNA polymerase (reverse transcriptase), related (InterPr…
DN59112_c0_g1	ATP9	P60112	Mitochondrial F0-ATPase subunit 9; This protein is one of the chains of the nonenzymatic membrane component (F0) of mitochondrial ATPase.
DN27059_c0_g1	ORF158	P92523	DNA/RNA polymerases superfamily protein.
DN1500_c1_g2	CCB382	Q9T6H8	Cytochrome C biogenesis 382; Forms a complex with CCMFC, CCMFN2 and CCMH that performs the assembly of heme with c-type apocytochromes in mitochondria; Belongs to the CcmF/CycK/Ccl1/NrfE/CcsA family.
DN28200_c0_g1	ORF170	P92520	Reverse transcriptase (RNA-dependent DNA polymerase); Contains the following InterPro domains: Reverse transcriptase, RNA-dependent DNA polymerase (InterPro:IPR013103); BEST Arabidopsis thaliana protein match is: cysteine-rich RLK (RECEPTOR-like protein kinase) 8 (TAIR:AT4G23160.1).
DN65337_c0_g1	NAD7	P93306	NADH dehydrogenase subunit 7; Core subunit of the mitochondrial membrane respiratory chain NADH dehydrogenase (Complex I) that is believed to belong to the minimal assembly required for catalysis. Complex I functions in the transfer of electrons from NADH to the respiratory chain. The immediate electron acceptor for the enzyme is believed to be ubiquinone (By similarity). Component of the iron-su…
DN55664_c0_g1	NAD9	Q95748	NADH dehydrogenase subunit 9; Core subunit of the mitochondrial membrane respiratory chain NADH dehydrogenase (Complex I) that is believed to belong to the minimal assembly required for catalysis. Complex I functions in the transfer of electrons from NADH to the respiratory chain. The immediate electron acceptor for the enzyme is believed to be ubiquinone (By similarity).
DN7917_c0_g1	RPL2.2	P56791	Encodes a chloroplast ribosomal protein L2, a constituent of the large subunit of the ribosomal complex; Belongs to the universal ribosomal protein uL2 family.
DN41572_c0_g1	RPS12B	P62126	Chloroplast gene encoding ribosomal protein s12. The gene is located in three distinct loci on the chloroplast genome and is transpliced to make one transcript.
DN4726_c0_g1	YCF1.2	P56785	Ycf1 protein; Involved in protein precursor import into chloroplasts. May be part of an intermediate translocation complex acting as a protein-conducting channel at the inner envelope; Belongs to the TIC214 family.
DN17841_c0_g3	NDHA	Q37165	NADH dehydrogenase family protein; NDH shuttles electrons from NAD(P)H:plastoquinone, via FMN and iron-sulfur (Fe-S) centers, to quinones in the photosynthetic chain and possibly in a chloroplast respiratory chain. The immediate electron acceptor for the enzyme in this species is believed to be plastoquinone. Couples the redox reaction to proton translocation, and thus conserves the redox energy …
DN27127_c0_g1	PSAC	P62090	Iron-sulfur cluster binding;electron carriers;4 iron, 4 sulfur cluster binding; Apoprotein for the two 4Fe-4S centers FA and FB of photosystem I (PSI); essential for photochemical activity. FB is the terminal electron acceptor of PSI, donating electrons to ferredoxin. The C-terminus interacts with PsaA/B/D and helps assemble the protein into the PSI complex. Required for binding of PsaD and PsaE …
DN1441_c0_g4	NDHF	P56752	NADH-Ubiquinone oxidoreductase (complex I), chain 5 protein; NDH shuttles electrons from NAD(P)H:plastoquinone, via FMN and iron-sulfur (Fe-S) centers, to quinones in the photosynthetic chain and possibly in a chloroplast respiratory chain. The immediate electron acceptor for the enzyme in this species is believed to be plastoquinone. Couples the redox reaction to proton translocation, and thus c…
DN6885_c1_g2	PSBB	P56777	Photosystem II reaction center protein B; One of the components of the core complex of photosystem II (PSII). It binds chlorophyll and helps catalyze the primary light-induced photochemical processes of PSII. PSII is a light- driven water:plastoquinone oxidoreductase, using light energy to abstract electrons from H(2)O, generating O(2) and a proton gradient subsequently used for ATP formation; Be…
DN1292_c3_g6	RPS18	P56807	Chloroplast-encoded ribosomal protein S18; Belongs to the bacterial ribosomal protein bS18 family.
DN1292_c3_g2	PETG	P56775	PETG; Component of the cytochrome b6-f complex, which mediates electron transfer between photosystem II (PSII) and photosystem I (PSI), cyclic electron flow around PSI, and state transitions. PetG is required for either the stability or assembly of the cytochrome b6-f complex.
DN96_c0_g2	PSBE	P56779	Photosystem II reaction center protein E; This b-type cytochrome is tightly associated with the reaction center of photosystem II (PSII). PSII is a light-driven water:plastoquinone oxidoreductase that uses light energy to abstract electrons from H(2)O, generating O(2) and a proton gradient subsequently used for ATP formation. It consists of a core antenna complex that captures photons, and an ele…
DN96_c1_g3	PETA	P56771	Photosynthetic electron transfer A; Component of the cytochrome b6-f complex, which mediates electron transfer between photosystem II (PSII) and photosystem I (PSI), cyclic electron flow around PSI, and state transitions.
DN3234_c0_g6	NDHC	P56751	NADH:ubiquinone/plastoquinone oxidoreductase, chain 3 protein; NDH shuttles electrons from NAD(P)H:plastoquinone, via FMN and iron-sulfur (Fe-S) centers, to quinones in the photosynthetic chain and possibly in a chloroplast respiratory chain. The immediate electron acceptor for the enzyme in this species is believed to be plastoquinone. Couples the redox reaction to proton translocation, and thus…
DN3234_c0_g5	PSBG	P56756	Photosystem II reaction center protein G; NDH shuttles electrons from NAD(P)H:plastoquinone, via FMN and iron-sulfur (Fe-S) centers, to quinones in the photosynthetic chain and possibly in a chloroplast respiratory chain. The immediate electron acceptor for the enzyme in this species is believed to be plastoquinone. Couples the redox reaction to proton translocation, and thus conserves the redox …
DN1292_c2_g1	YCF3	P61843	Tetratricopeptide repeat (TPR)-like superfamily protein; Encodes a protein required for photosystem I assembly and stability. In Chlamydomonas reinhardtii, this protein seems to act as a PSI specific chaperone facilitating the assembly of the complex by interacting with PsaA and PsaD. A loss of function mutation in tobacco leads to a loss of photosystem I.
DN1768_c0_g3	PSAA	P56766	Photosystem I, PsaA/PsaB protein; PsaA and PsaB bind P700, the primary electron donor of photosystem I (PSI), as well as the electron acceptors A0, A1 and FX. PSI is a plastocyanin-ferredoxin oxidoreductase, converting photonic excitation into a charge separation, which transfers an electron from the donor P700 chlorophyll pair to the spectroscopically characterized acceptors A0, A1, FX, FA and F…
DN1768_c0_g2	PSAB	P56767	Photosystem I, PsaA/PsaB protein; PsaA and PsaB bind P700, the primary electron donor of photosystem I (PSI), as well as the electron acceptors A0, A1 and FX. PSI is a plastocyanin-ferredoxin oxidoreductase, converting photonic excitation into a charge separation, which transfers an electron from the donor P700 chlorophyll pair to the spectroscopically characterized acceptors A0, A1, FX, FA and F…
DN22199_c0_g1	PSBC	P56778	Photosystem II reaction center protein C; One of the components of the core complex of photosystem II (PSII). It binds chlorophyll and helps catalyze the primary light-induced photochemical processes of PSII. PSII is a light- driven water:plastoquinone oxidoreductase, using light energy to abstract electrons from H(2)O, generating O(2) and a proton gradient subsequently used for ATP formation; Be…
DN51218_c0_g1	PSBM	P62109	Photosystem II reaction center protein M; One of the components of the core complex of photosystem II (PSII). PSII is a light-driven water:plastoquinone oxidoreductase that uses light energy to abstract electrons from H(2)O, generating O(2) and a proton gradient subsequently used for ATP formation. It consists of a core antenna complex that captures photons, and an electron transfer chain that co…
DN65_c2_g1	YCF6	P61039	Electron transporter, transferring electrons within cytochrome b6/f complex of photosystem IIs; Component of the cytochrome b6-f complex, which mediates electron transfer between photosystem II (PSII) and photosystem I (PSI), cyclic electron flow around PSI, and state transitions.
DN63777_c0_g1	rps2	P56797	Chloroplast ribosomal protein S2
DN8461_c0_g6	ATPF	P56759	ATPase, F0 complex, subunit B/B', bacterial/chloroplast; F(1)F(0) ATP synthase produces ATP from ADP in the presence of a proton or sodium gradient. F-type ATPases consist of two structural domains, F(1) containing the extramembraneous catalytic core and F(0) containing the membrane proton channel, linked together by a central stalk and a peripheral stalk. During catalysis, ATP synthesis in the c…
DN8461_c0_g4	ATPA	P56757	Encodes the ATPase alpha subunit, which is a subunit of ATP synthase and part of the CF1 portion which catalyzes the conversion of ADP to ATP using the proton motive force. This complex is located in the thylakoid membrane of the chloroplast; Belongs to the ATPase alpha/beta chains family.
DN2222_c1_g2	PSBI	P62100	Photosystem II reaction center protein I; One of the components of the core complex of photosystem II (PSII), required for its stability and/or assembly. PSII is a light-driven water:plastoquinone oxidoreductase that uses light energy to abstract electrons from H(2)O, generating O(2) and a proton gradient subsequently used for ATP formation. It consists of a core antenna complex that captures pho…
DN2222_c1_g3	PSBK	P56782	Photosystem II reaction center protein K precursor; One of the components of the core complex of photosystem II (PSII). PSII is a light-driven water:plastoquinone oxidoreductase that uses light energy to abstract electrons from H(2)O, generating O(2) and a proton gradient subsequently used for ATP formation. It consists of a core antenna complex that captures photons, and an electron transfer cha…
DN38038_c0_g2	RPS16	P56806	Ribosomal protein S16; Homologous to the bacterial ribosomal protein S16
DN41586_c0_g1	PSBA	P83755	Photosystem II reaction center protein A; Photosystem II (PSII) is a light-driven water: plastoquinone oxidoreductase that uses light energy to abstract electrons from H(2)O, generating O(2) and a proton gradient subsequently used for ATP formation. It consists of a core antenna complex that captures photons, and an electron transfer chain that converts photonic excitation into a charge separatio…
DN59045_c0_g1	AT5G67630	Q9FJW0	P-loop containing nucleoside triphosphate hydrolases superfamily protein; Its function is described as DNA helicase activity, nucleoside-triphosphatase activity, nucleotide binding, ATP binding; Located in nucleolus, chloroplast; Expressed in 21 plant structures; Expressed during 13 growth stages; Contains the following InterPro domains: TIP49, C-terminal (InterPro:IPR010339), ATPase, AAA+ type, …
DN11810_c0_g1	AT5G67620	Q9FJW1	Uncharacterized protein At5g67620; Unknown protein; Its function is described as molecular_function unknown; Involved in N-terminal protein myristoylation; Located in microtubule; BEST Arabidopsis thaliana protein match is: unknown protein (TAIR:AT5G62900.1); Has 1807 Blast hits to 1807 proteins in 277 species: Archae - 0; Bacteria - 0; Metazoa - 736; Fungi - 347; Plants - 385; Viruses - 0; Other…
DN60538_c0_g1	At5g67590	Q9FJW4	NADH-ubiquinone oxidoreductase-related; Accessory subunit of the mitochondrial membrane respiratory chain NADH dehydrogenase (Complex I), that is believed not to be involved in catalysis. Complex I functions in the transfer of electrons from NADH to the respiratory chain. The immediate electron acceptor for the enzyme is believed to be ubiquinone (By similarity).
DN2532_c0_g1	BT4	Q9FJX5	BTB and TAZ domain protein 4; May act as a substrate-specific adapter of an E3 ubiquitin-protein ligase complex (CUL3-RBX1-BTB) which mediates the ubiquitination and subsequent proteasomal degradation of target proteins.
DN6664_c0_g3	AT5G67385	Q66GP0	Phototropic-responsive NPH3 family protein; Acts as a substrate-specific adapter of an E3 ubiquitin- protein ligase complex (CUL3-RBX1-BTB) which mediates the ubiquitination and subsequent proteasomal degradation of target proteins (Probable). Involved in disease resistance. Acts as a substrate adapter that recruits CAMTA3/SR1 for ubiquitination and degradation during pathogen infection. Acts as …
DN6157_c0_g1	CGLD27	Q9FN15	Protein of unknown function (DUF1230); Required for growth in low iron conditions.
DN2864_c0_g3	NRAMP4	Q9FN18	Natural resistance associated macrophage protein 4; Vacuolar metal transporter involved in intracellular metal homeostasis. Can transport iron (Fe), manganese (Mn) and cadmium (Cd). Regulates metal accumulation under Fe starvation. Acts redundantly with NRAMP3 to mobilize vacuolar Fe and provide sufficient Fe during seed germination. In association with NRAMP3, required for optimal growth and pho…
DN59389_c0_g1	MYBR1	Q9FDW1	Myb domain protein r1; Transcription factor. Represses the expression of protein phosphatases 2C in response to abscisic acid (ABA). Confers resistance to abiotic stresses dependent of ABA. In response to auxin, activates the transcription of the auxin-responsive gene IAA19. The IAA19 transcription activation by MYB44 is enhanced by direct interaction between MYB44 and PYL8.
DN37233_c0_g1	EB1C	Q9FGQ6	End binding protein 1C; Plant-specific EB1 subtype that functions preferentially at early stages of plant mitosis by regulating spindle positioning and chromosome segregation. Accumulates in the prophase nucleus and is required to maintain spindle bipolarity during premetaphase and/or metaphase and for efficient segregation of chromosomes at anaphase. May play a role in the dynamics of microtubul…
DN59090_c0_g1	AT5G67220	Q9FH91	FMN-linked oxidoreductases superfamily protein; Its function is described as tRNA dihydrouridine synthase activity, FAD binding, catalytic activity; Involved in regulation of nitrogen utilization, oxidation reduction, tRNA processing, metabolic process; Located in mitochondrion; Expressed in 23 plant structures; Expressed during 13 growth stages; Contains the following InterPro domains: Aldolase-…
DN9068_c2_g1	IRX15-L	Q9FH92	Protein of unknown function (DUF579); Required for xylan biosynthesis, but not directly involved in catalyzing the addition of sugars to the growing polymer.
DN7355_c0_g1	AT5G67200	Q93Y06	Leucine-rich repeat protein kinase family protein; Its function is described as protein serine/threonine kinase activity, protein kinase activity, ATP binding; Involved in transmembrane receptor protein tyrosine kinase signaling pathway, protein amino acid phosphorylation; Located in plasma membrane; Expressed in 22 plant structures; Expressed during 10 growth stages; Contains the following Inter…
DN5654_c1_g1	AT5G67140	Q9FH99	F-box/RNI-like superfamily protein; Contains the following InterPro domains: F-box domain, cyclin-like (InterPro:IPR001810), F-box domain, Skp2-like (InterPro:IPR022364); BEST Arabidopsis thaliana protein match is: F-box/RNI-like superfamily protein (TAIR:AT1G21410.1); Has 1807 Blast hits to 1807 proteins in 277 species: Archae - 0; Bacteria - 0; Metazoa - 736; Fungi - 347; Plants - 385; Viruses …
DN64242_c0_g1	RALFL34	Q9FHA6	Ralf-like 34; Cell signaling peptide that may regulate plant stress, growth, and development. Mediates a rapid alkalinization of extracellular space by mediating a transient increase in the cytoplasmic Ca(2+) concentration leading to a calcium-dependent signaling events through a cell surface receptor and a concomitant activation of some intracellular mitogen-activated protein kinases (By similar…
DN3276_c0_g2	AT5G67050	F4K280	alpha/beta-Hydrolases superfamily protein; Its function is described as triglyceride lipase activity; Involved in lipid metabolic process; Located in membrane; Expressed in sepal, carpel, stamen, leaf; Expressed during petal differentiation and expansion stage; Contains the following InterPro domains: Lipase, class 3 (InterPro:IPR002921); BEST Arabidopsis thaliana protein match is: alpha/beta-Hyd…
DN57328_c0_g1	ABA1	Q9FGC7	Zeaxanthin epoxidase (ZEP) (ABA1); Zeaxanthin epoxidase that plays an important role in the xanthophyll cycle and abscisic acid (ABA) biosynthesis. Converts zeaxanthin into antheraxanthin and subsequently violaxanthin. Required for resistance to osmotic and drought stresses, ABA- dependent stomatal closure, seed development and dormancy, modulation of defense gene expression and disease resistanc…
DN12154_c0_g1	ASL1	Q9FKZ3	ASYMMETRIC LEAVES 2-like 1; Encodes LOB domain protein whose overexpression results in KNOX gene repression. Overexpression also results in plants with hyponastic leaves, downward pointing flowers and reduced apical dominance. May be involved in the transcriptional regulation of the homeobox gene BP (brevipedicellus) during lateral organ differentiation. Acts together with AS2 in proximal-distal …
DN3750_c0_g1	SDH1-1	O82663	Succinate dehydrogenase 1-1; Flavoprotein (FP) subunit of succinate dehydrogenase (SDH) that is involved in complex II of the mitochondrial electron transport chain and is responsible for transferring electrons from succinate to ubiquinone (coenzyme Q).
DN45567_c0_g1	DGL1	Q944K2	Dolichyl-diphosphooligosaccharide-protein glycosyltransferase 48kDa subunit family protein; Essential subunit of the N-oligosaccharyl transferase (OST) complex which catalyzes the transfer of a high mannose oligosaccharide from a lipid-linked oligosaccharide donor to an asparagine residue within an Asn-X-Ser/Thr consensus motif in nascent polypeptide chains; Belongs to the DDOST 48 kDa subunit fa…
DN64375_c0_g1	AT5G66590	Q9FJY1	CAP (Cysteine-rich secretory proteins, Antigen 5, and Pathogenesis-related 1 protein) superfamily protein; Its function is described as molecular_function unknown; Involved in biological_process unknown; Located in endomembrane system, extracellular region; Expressed in 22 plant structures; Expressed during 13 growth stages; Contains the following InterPro domains: Allergen V5/Tpx-1 related (Inte…
DN8134_c0_g1	AT5G66550	A0A1P8BDL4	Maf-like protein; Its function is described as molecular_function unknown; Involved in biological_process unknown; Located in chloroplast; Expressed in 15 plant structures; Expressed during 9 growth stages; Contains the following InterPro domains: Maf-like protein (InterPro:IPR003697); BEST Arabidopsis thaliana protein match is: Maf-like protein (TAIR:AT5G42770.2); Has 30201 Blast hits to 17322 p…
DN14349_c0_g3	MAN7	Q9FJZ3	Glycosyl hydrolase superfamily protein; Required for both, loosening of the micropylar endosperm, and rupture of the seed coat in germinating seeds. May participate in the hydrolysis of the mannans in the cell wall of germinating seeds.
DN12634_c0_g1	AT5G66440	Q9FJZ5	tRNA-methyltransferase non-catalytic subunit trm6MTase subunit; Unknown protein; BEST Arabidopsis thaliana protein match is: unknown protein (TAIR:AT4G34560.1); Has 1807 Blast hits to 1807 proteins in 277 species: Archae - 0; Bacteria - 0; Metazoa - 736; Fungi - 347; Plants - 385; Viruses - 0; Other Eukaryotes - 339 (source: NCBI BLink).
DN59092_c0_g1	AT5G66330	Q9FH56	Leucine-rich repeat (LRR) family protein; Involved in signal transduction; Located in endomembrane system; Expressed in 15 plant structures; Expressed during 8 growth stages; Contains the following InterPro domains: Leucine-rich repeat-containing N-terminal domain, type 2 (InterPro:IPR013210), Leucine-rich repeat (InterPro:IPR001611); BEST Arabidopsis thaliana protein match is: Leucine-rich repea…
DN13065_c0_g1	PAD2	O24616	Proteasome alpha subunit D2; The proteasome is a multicatalytic proteinase complex which is characterized by its ability to cleave peptides with Arg, Phe, Tyr, Leu, and Glu adjacent to the leaving group at neutral or slightly basic pH. The proteasome has an ATP-dependent proteolytic activity; Belongs to the peptidase T1A family.
DN41752_c0_g1	AT5G66120	Q8VYV7	3-dehydroquinate synthase, putative; Catalyzes the second step in the shikimate pathway; Belongs to the sugar phosphate cyclases superfamily. Dehydroquinate synthase family.
DN22902_c0_g1	ATSAC1B	Q7X911	Phosphoinositide phosphatase family protein; Mutants in this gene are unable to express female sterility in response to beta-aminobutyric acid, as wild type plants do. non-consensus AT donor splice site at exon 7, TA donor splice site at exon 10, AT acceptor splice at exon 13.
DN20973_c1_g1	ZWI	Q9FHN8	Kinesin-like calmodulin-binding protein (ZWICHEL); Minus-end microtubule-dependent motor protein involved in the regulation of cell division and trichome morphogenesis through microtubules bundling. Possesses basal and microtubule- stimulated ATPase activities. Acts as a hub that brings together microtubules and actin filaments to modulate the cytoskeleton during trichome formation and morphogene…
DN45749_c0_g1	ATBCAT-5	Q9FLH0	Branched-chain amino acid aminotransferase 5 / branched-chain amino acid transaminase 5 (BCAT5); Component of SUN-protein-containing multivariate complexes also called LINC complexes which link the nucleoskeleton and cytoskeleton by providing versatile outer nuclear membrane attachment sites for cytoskeletal filaments (By similarity). Required for nucleus structure organization (e.g. size and sha…
DN42344_c0_g1	AT5G65750	Q9FLH2	2-oxoglutarate dehydrogenase, E1 component; Its function is described as oxoglutarate dehydrogenase (succinyl-transferring) activity, cobalt ion binding, zinc ion binding; Involved in response to cadmium ion; Located in mitochondrion; Expressed in 23 plant structures; Expressed during 11 growth stages; Contains the following InterPro domains: 2-oxoglutarate dehydrogenase, E1 component (InterPro:I…
DN10181_c0_g1	bHLH093	Q9LSL1	Beta HLH protein 93; Transcription factor. May be involved in the differentiation of stomatal guard cells.
DN28878_c1_g4	AT5G65590	Q9LSL6	Dof-type zinc finger DNA-binding family protein; Transcription factor that binds specifically to a 5'- AA[AG]G-3' consensus core sequence.
DN3127_c0_g1	AT5G65380	Q9FKQ1	MATE efflux family protein; Its function is described as antiporter activity, drug transmembrane transporter activity, transporter activity; Involved in drug transmembrane transport, ripening, transmembrane transport; Located in membrane; Expressed in 22 plant structures; Expressed during 13 growth stages; Contains the following InterPro domains: Multi antimicrobial extrusion protein MatE (InterP…
DN41171_c0_g1	AT5G65360.1	P59226	Histone superfamily protein; Core component of nucleosome. Nucleosomes wrap and compact DNA into chromatin, limiting DNA accessibility to the cellular machineries which require DNA as a template. Histones thereby play a central role in transcription regulation, DNA repair, DNA replication and chromosomal stability. DNA accessibility is regulated via a complex set of post-translational modificatio…
DN1874_c2_g1	AT5G65240	C0LGX1	Leucine-rich repeat protein kinase family protein; Its function is described as kinase activity; Involved in protein amino acid phosphorylation; Expressed in 22 plant structures; Expressed during 12 growth stages; Contains the following InterPro domains: Protein kinase, ATP binding site (InterPro:IPR017441), Serine/threonine-protein kinase domain (InterPro:IPR002290), Leucine-rich repeat (InterPr…
DN51056_c0_g1	AT5G65170	Q9FJP8	VQ motif-containing protein; Contains the following InterPro domains: VQ (InterPro:IPR008889); BEST Arabidopsis thaliana protein match is: VQ motif-containing protein (TAIR:AT1G35830.1); Has 1807 Blast hits to 1807 proteins in 277 species: Archae - 0; Bacteria - 0; Metazoa - 736; Fungi - 347; Plants - 385; Viruses - 0; Other Eukaryotes - 339 (source: NCBI BLink).
DN19724_c0_g1	TPR14	Q9FJQ0	Tetratricopeptide repeat (TPR)-containing protein; Its function is described as binding; Involved in biological_process unknown; Located in cellular_component unknown; Expressed in 6 plant structures; Expressed during L mature pollen stage, M germinated pollen stage, 4 anthesis, petal differentiation and expansion stage; Contains the following InterPro domains: Molecular chaperone, heat shock pro…
DN51600_c0_g1	ASN2	Q9LV77	Asparagine synthetase 2; Essential for nitrogen assimilation, distribution and remobilization within the plant via the phloem.
DN59649_c0_g1	ABCF5	Q9LV93	General control non-repressible 5; Member of GCN subfamily; Belongs to the ABC transporter superfamily. ABCF family. EF3 (TC 3.A.1.121) subfamily.
DN19677_c0_g1	AT5G64730	Q94AH2	Transducin/WD40 repeat-like superfamily protein; Contains the following InterPro domains: WD40 repeat 2 (InterPro:IPR019782), WD40 repeat, conserved site (InterPro:IPR019775), WD40 repeat (InterPro:IPR001680), G-protein beta WD-40 repeat, region (InterPro:IPR020472), WD40 repeat-like-containing domain (InterPro:IPR011046), WD40-repeat-containing domain (InterPro:IPR017986), WD40/YVTN repeat-like-…
DN16952_c0_g1	AT5G64650	Q1ECK2	Ribosomal protein L17 family protein; Its function is described as structural constituent of ribosome; Involved in translation; Located in ribosome, intracellular; Expressed in 21 plant structures; Expressed during 13 growth stages; Contains the following InterPro domains: Ribosomal protein L17 (InterPro:IPR000456); BEST Arabidopsis thaliana protein match is: Ribosomal protein L17 family protein …
DN12505_c0_g1	HAG4	Q9FLF7	Histone acetyltransferase of the MYST family 1; Histone acetyltransferase which may be involved in transcriptional activation. Acetylates 'Lys-5' of histone H4 (H4K5ac). Essential for gametophyte development. Involved in DNA repair after UV-B exposure. Negative regulator of flowering controlling the H4K5ac levels in the FLC chromatin.
DN50654_c0_g1	XYL4	Q9FLG1	beta-D-xylosidase 4; Beta-D-xylosidase showing an optimal efficiency with the natural substrate xylobiose; Belongs to the glycosyl hydrolase 3 family.
DN63770_c0_g1	OPT4	Q9FME8	Oligopeptide transporter 4; Involved in the translocation of tetra- and pentapeptides across the cellular membrane in an energy-dependent manner.
DN59524_c0_g1	AT5G64250	Q9FMG0	Aldolase-type TIM barrel family protein; Its function is described as oxidoreductase activity, catalytic activity, nitronate monooxygenase activity; Involved in response to cadmium ion, response to symbiotic fungus, metabolic process; Expressed in 23 plant structures; Expressed during 13 growth stages; Contains the following InterPro domains: Aldolase-type TIM barrel (InterPro:IPR013785), 2-nitro…
DN2832_c0_g2	MC3	Q9FMG1	Metacaspase 3 (MC3); Its function is described as cysteine-type endopeptidase activity; Involved in proteolysis; Expressed in 20 plant structures; Expressed during 10 growth stages; Contains the following InterPro domains: Peptidase C14, caspase catalytic (InterPro:IPR011600); BEST Arabidopsis thaliana protein match is: metacaspase 1 (TAIR:AT1G02170.1); Has 1807 Blast hits to 1807 proteins in 277…
DN2655_c0_g1	AT5G64230	F4KDK4	1,8-cineole synthase; Unknown protein; Its function is described as molecular_function unknown; Involved in biological_process unknown; Located in endomembrane system; Expressed in 9 plant structures; Expressed during 4 anthesis, petal differentiation and expansion stage; BEST Arabidopsis thaliana protein match is: unknown protein (TAIR:AT3G19920.1); Has 35333 Blast hits to 34131 proteins in 2444…
DN59569_c0_g1	AOX2	O22049	Alternative oxidase 2; Catalyzes the cyanide-resistant oxidation of ubiquinol and the reduction of molecular oxygen to water, but does not translocate protons and consequently is not linked to oxidative phosphorylation. May increase respiration when the cytochrome respiratory pathway is restricted, or in response to low temperatures (By similarity); Belongs to the alternative oxidase family.
DN5261_c0_g2	AT5G64120	Q43387	Peroxidase superfamily protein; Removal of H(2)O(2), oxidation of toxic reductants, biosynthesis and degradation of lignin, suberization, auxin catabolism, response to environmental stresses such as wounding, pathogen attack and oxidative stress. These functions might be dependent on each isozyme/isoform in each plant tissue; Belongs to the peroxidase family. Classical plant (class III) peroxidas…
DN14605_c0_g1	PSAN	P49107	Photosystem I reaction center subunit PSI-N, chloroplast, putative / PSI-N, putative (PSAN); May function in mediating the binding of the antenna complexes to the PSI reaction center and core antenna. Plays an important role in docking plastocyanin to the PSI complex. Does not bind pigments.
DN37122_c0_g1	SAL2	O49623	Inositol monophosphatase family protein; Converts adenosine 3'-phosphate 5'-phosphosulfate (PAPS) to adenosine 5'-phosphosulfate (APS) and 3'(2')-phosphoadenosine 5'- phosphate (PAP) to AMP. May regulate the flux of sulfur in the sulfur-activation pathway by converting PAPS to APS (By similarity). Prevents both the toxicity of PAP on RNA processing enzymes as well as the product inhibition by PAP…
DN45622_c0_g1	HDH	Q9C5U8	Histidinol dehydrogenase; Catalyzes the sequential NAD-dependent oxidations of L- histidinol to L-histidinaldehyde and then to L-histidine.
DN31598_c0_g2	RSW3	Q9FN05	Glycosyl hydrolases family 31 protein; Cleaves sequentially the 2 innermost alpha-1,3-linked glucose residues from the Glc(2)Man(9)GlcNAc(2) oligosaccharide precursor of immature glycoproteins (By similarity). Essential for stable accumulation of the receptor EFR that determines the specific perception of bacterial elongation factor Tu (EF-Tu), a potent elicitor of the defense response to pathoge…
DN6616_c0_g1	BGAL10	Q9FN08	Beta-galactosidase 10; Member of Glycoside Hydrolase Family 35
DN12072_c0_g1	CDKE;1	Q84TI6	Cyclin-dependent kinase E;1; Significant sequence similarity to plant and animal cyclin-dependent protein kinases, and was classified as an E-type CDK with a SPTAIRE cyclin binding motif in the kinase domain; Belongs to the protein kinase superfamily. CMGC Ser/Thr protein kinase family. CDC2/CDKX subfamily.
DN46514_c0_g1	NF-YC4	Q9FMV5	Nuclear factor Y, subunit C4; Stimulates the transcription of various genes by recognizing and binding to a CCAAT motif in promoters (By similarity). Involved in the abscisic acid (ABA) signaling pathway.
DN2281_c0_g1	CYP94B1	Q9FMV7	Cytochrome P450, family 94, subfamily B, polypeptide 1; Hydroxylase involved in the oxidation of the plant hormone jasmonoyl-L-isoleucine (JA-Ile), a bioactive phytohormone of the jasmonate-mediated signaling pathway. Converts JA-Ile to 12-hydroxy-JA-Ile; Belongs to the cytochrome P450 family.
DN41234_c0_g1	At5g63400	O82514	Adenylate kinase 1; Catalyzes the reversible transfer of the terminal phosphate group between ATP and AMP. Plays an important role in cellular energy homeostasis and in adenine nucleotide metabolism.
DN39213_c0_g1	PAP29	Q9FMK9	Purple acid phosphatase 29 (PAP29); Its function is described as protein serine/threonine phosphatase activity, acid phosphatase activity; Located in endomembrane system; Expressed in 23 plant structures; Expressed during 13 growth stages; Contains the following InterPro domains: Metallophosphoesterase (InterPro:IPR004843), Phosphoesterase At2g46880 (InterPro:IPR011230); BEST Arabidopsis thaliana…
DN19319_c0_g1	AT5G63120	Q8W4R3	P-loop containing nucleoside triphosphate hydrolases superfamily protein; ATP-dependent RNA helicase involved nonsense-mediated mRNA decay and ribosome biogenesis through rRNA processing.
DN1221_c1_g1	LOB	Q9FML4	Lateral organ boundaries (LOB) domain family protein; Not known; ectopic expression of LOB leads to alterations in the size and shape of leaves and floral organs and causes male and female sterility; Belongs to the LOB domain-containing protein family.
DN2193_c0_g1	HCA2	Q9FM03	Dof-type zinc finger DNA-binding family protein; HCA2 induces the formation of interfascicular cambium and regulates vascular tissue development in the aerial parts of the plant. Evidence from both gain of function and dominant negative alleles.
DN59097_c0_g1	PEX14	Q9FXT6	Peroxin 14; Controls intracellular transport of both PTS1- and PTS2- containing proteins. Required for the proper targeting of PEX7 to the peroxisome.
DN4975_c0_g1	HIR1	Q9FM19	SPFH/Band 7/PHB domain-containing membrane-associated protein family; Positive regulator of hypersensitive response (HR)-like cell death. May be involved in potassium ion channel regulation.
DN3644_c0_g5	TUB3	Q56YW9	Tubulin beta chain 3; Tubulin is the major constituent of microtubules. It binds two moles of GTP, one at an exchangeable site on the beta chain and one at a non-exchangeable site on the alpha chain; Belongs to the tubulin family.
DN29561_c0_g1	MOS14	Q8GUL2	ARM repeat superfamily protein; Functions as nuclear import receptor for serine-arginine rich (SR) proteins. Regulates nuclear import of SR proteins that are required for proper splicing of the two resistance (R) genes SNC1 and RPS4, a crucial step for their functions in plant immunity; Belongs to the importin beta family.
DN5382_c0_g3	AT5G62570	C0SVV6	Calmodulin binding protein-like; Transcription activator that binds DNA in a sequence- specific manner, likely 5'-GAAATTTTGG-3', to promote the expression of target genes.
DN46173_c0_g1	AT5G62550	Q9FJJ1	Microtubule-associated futsch-like protein; Unknown protein; Its function is described as molecular_function unknown; Involved in biological_process unknown; Located in plasma membrane; Expressed in 17 plant structures; Expressed during 9 growth stages; Has 14949 Blast hits to 9947 proteins in 971 species: Archae - 43; Bacteria - 3248; Metazoa - 4424; Fungi - 1542; Plants - 562; Viruses - 55; Oth…
DN18566_c0_g1	ALDH12A1	Q8VZC3	Aldehyde dehydrogenase 12A1; Encodes mitochondrial Delta-pyrroline-5- carboxylate dehydrogenase. Involved in the catabolism of proline to glutamate. Involved in protection from proline toxicity. Induced at pathogen infection sites. P5CDH and SRO5 (an overlapping gene in the sense orientation) generate 24-nt and 21-nt siRNAs, which together are components of a regulatory loop controlling reactive …
DN64349_c0_g1	EB1B	Q9FJJ5	End binding protein 1B; Binds to the plus end of microtubules and regulates the dynamics of the microtubule cytoskeleton. May be involved in anchoring microtubules to their nucleation sites and/or functioning as a reservoir for distribution to the growing end. In plants, microtubule minus ends are not necessarily severed from the nucleation site and transported to the plus end of a microtubule as…
DN43999_c0_g1	AT5G62360	Q9LVA3	Plant invertase/pectin methylesterase inhibitor superfamily protein; Its function is described as enzyme inhibitor activity, pectinesterase inhibitor activity, pectinesterase activity; Involved in biological_process unknown; Located in cellular_component unknown; Expressed in 22 plant structures; Expressed during 13 growth stages; Contains the following InterPro domains: Pectinesterase inhibitor …
DN41055_c0_g1	AT5G62350	Q9LVA4	Plant invertase/pectin methylesterase inhibitor superfamily protein; Its function is described as enzyme inhibitor activity, pectinesterase inhibitor activity, pectinesterase activity; Involved in response to salt stress; Located in endomembrane system; Expressed in 22 plant structures; Expressed during 13 growth stages; Contains the following InterPro domains: Pectinesterase inhibitor (InterPro:…
DN54704_c0_g1	GT18	F4K6F1	Glycosyltransferase 18; Functions in xyloglucan synthesis by adding side chains to the xylosylated glucan backbone. Involved in galactosylating hemicellulose xyloglucan (XyG) at the second position of the XXXG motif to form XLXG. Associates with other xyloglucan-synthesizing enzymes to form multiprotein complexes for xyloglucan synthesis in the Golgi; Belongs to the glycosyltransferase 47 family.
DN48246_c0_g1	PRH75	Q39189	DEAD/DEAH box RNA helicase PRH75
DN1168_c2_g1	AGL42	Q9FIS1	AGAMOUS-like 42; MADS-box transcription factor that acts with AGL71 and AGL72 in the control of flowering time. Promotes flowering at the shoot apical and axillary meristems. Seems to act through a gibberellin-dependent pathway. Interacts genetically with SOC1 and its expression is directly regulated by SOC1. Plays a role in controlling flower organ senescence and abscission by repressing ethylen…
DN15916_c0_g1	AT5G62140	Q9FIS4	ATP-dependent Clp protease ATP-binding subunit; Unknown protein; Its function is described as molecular_function unknown; Involved in biological_process unknown; Located in chloroplast; Expressed in 19 plant structures; Expressed during 13 growth stages; Has 60 Blast hits to 60 proteins in 24 species: Archae - 0; Bacteria - 14; Metazoa - 0; Fungi - 0; Plants - 45; Viruses - 0; Other Eukaryotes - …
DN6300_c0_g1	OXA1	Q42191	Homolog of yeast oxidase assembly 1 (OXA1); Required for the insertion of integral membrane proteins into the mitochondrial inner membrane. Essential for activity and assembly of cytochrome c oxidase.
DN9561_c0_g1	BFT	Q9FIT4	PEBP (phosphatidylethanolamine-binding protein) family protein; May form complexes with phosphorylated ligands by interfering with kinases and their effectors.
DN2700_c0_g1	CNX1	P29402	Calnexin 1; Calcium-binding protein that interacts with newly synthesized glycoproteins in the endoplasmic reticulum. It may act in assisting protein assembly and/or in the retention within the ER of unassembled protein subunits. It seems to play a major role in the quality control apparatus of the ER by the retention of incorrectly folded proteins (By similarity).
DN41966_c0_g1	Tudor2	Q9FLT0	TUDOR-SN protein 2; Cytoprotective ribonuclease (RNase) required for resistance to abiotic stresses, acting as a positive regulator of mRNA decapping during stress. Essential for the integrity and function of cytoplasmic messenger ribonucleoprotein (mRNP) complexes called stress granules (SGs) and processing bodies (PBs), sites of post-transcriptional gene regulation during stress (e.g. salt and …
DN7254_c0_g1	PPAN	Q9ASU7	PETER PAN-like protein; May play a role in cell growth, differentiation and cell cycle progression.
DN20535_c0_g1	CYCP4;2	Q9FKF6	The P-type cyclins (CYCPs) share a conserved central region of 100 amino acids ('cyclin box') displaying homology to the corresponding region of the PHO80 cyclin from Saccharomyces cerevisiae and the related G1 cyclins from Trypanosoma cruzi and T. brucei.
DN5616_c0_g1	AT5G61520	Q8L7R8	Major facilitator superfamily protein; Mediates an active uptake of hexoses, probably by sugar/hydrogen symport.
DN51126_c0_g1	ATG3	Q0WWQ1	Autophagy 3 (APG3); E2 conjugating enzyme responsible for the E2-like covalent binding of phosphatidylethanolamine to the C-terminal Gly of ATG8. This step is required for the membrane association of ATG8. The formation of the ATG8-phosphatidylethanolamine conjugate is essential for autophagy and for the cytoplasm to vacuole transport (Cvt); Belongs to the ATG3 family.
DN11623_c0_g1	PXY	Q9FII5	Leucine-rich repeat protein kinase family protein; Acts with CLE41p and CLE44p peptides as a ligand- receptor pair in a signal transduction pathway involved in the regulation of procambium maintenance and polarity during vascular- tissue development. Mediates repression of tracheary element differentiation and the promotion of procambial cells formation and polar division adjacent to phloem cells…
DN20363_c0_g2	NAC100	Q9FLJ2	NAC domain containing protein 100; Binds to the promoter regions of genes involved in chlorophyll catabolic processes, such as NYC1, SGR1, SGR2 and PAO.
DN12842_c0_g1	RPE	Q9SAU2	D-ribulose-5-phosphate-3-epimerase; Arabidopsis thaliana ribulose-5-phosphate-3-epimerase mRNA
DN64087_c0_g1	AT5G60990	Q8GY84	DEA(D/H)-box RNA helicase family protein; Its function is described as helicase activity, nucleic acid binding, ATP-dependent helicase activity, ATP binding; Located in cellular_component unknown; Expressed in 22 plant structures; Expressed during 13 growth stages; Contains the following InterPro domains: RNA helicase, DEAD-box type, Q motif (InterPro:IPR014014), DNA/RNA helicase, DEAD/DEAH box t…
DN59397_c0_g2	TCP5	Q9FME3	TEOSINTE BRANCHED 1, cycloidea and PCF transcription factor 5; Plays a pivotal role in the control of morphogenesis of shoot organs by negatively regulating the expression of boundary- specific genes such as CUC genes, probably through the induction of miRNA (e.g. miR164). Participates in ovule develpment.
DN80_c0_g1	RLK1	-	Encodes a receptor-like protein kinase.
DN50806_c0_g1	ABCF1	Q9FJH6	ABC transporter family protein; Member of GCN subfamily; Belongs to the ABC transporter superfamily. ABCF family. EF3 (TC 3.A.1.121) subfamily.
DN999_c0_g3	NRT2.3	Q9FJH7	Nitrate transporter 2.3; Involved in high-affinity nitrate transport. Acts as a dual component transporter with NTR3.1 (By similarity).
DN2229_c0_g1	AT5G60760	Q9FJH9	P-loop containing nucleoside triphosphate hydrolases superfamily protein; Required for the accumulation of phytic acid in seeds. Phytic acid is the primary storage form of phosphorus in cereal grains and other plant seeds.
DN12018_c1_g2	AT5G60680	Q9FF51	Protein of unknown function, DUF584; Contains the following InterPro domains: Protein of unknown function DUF584 (InterPro:IPR007608); BEST Arabidopsis thaliana protein match is: Protein of unknown function, DUF584 (TAIR:AT3G45210.1); Has 1807 Blast hits to 1807 proteins in 277 species: Archae - 0; Bacteria - 0; Metazoa - 736; Fungi - 347; Plants - 385; Viruses - 0; Other Eukaryotes - 339 (source…
DN59644_c0_g1	AT5G60670	Q9FF52	Ribosomal protein L11 family protein; Binds directly to 26S ribosomal RNA.
DN9487_c0_g1	AT5G60580	F4K0E2	RING/U-box superfamily protein; Its function is described as zinc ion binding; Involved in biological_process unknown; Located in cellular_component unknown; Contains the following InterPro domains: Zinc finger, C3HC4 RING-type (InterPro:IPR018957), Zinc finger, RING-CH-type (InterPro:IPR011016); BEST Arabidopsis thaliana protein match is: RING/U-box superfamily protein (TAIR:AT3G09760.1); Has 15…
DN36239_c0_g1	PDX2	Q8LAD0	Pyridoxine biosynthesis 2; Catalyzes the hydrolysis of glutamine to glutamate and ammonia as part of the biosynthesis of pyridoxal 5'-phosphate. The resulting ammonia molecule is channeled to the active site of PDX1. Involved in the indirect resistance to singlet oxygen- generating photosensitizers.
DN59599_c0_g1	FLA12	Q8LEE9	FASCICLIN-like arabinogalactan-protein 12; May be a cell surface adhesion protein.
DN4615_c0_g2	At1g07940	P0DH99	GTP binding Elongation factor Tu family protein; This protein promotes the GTP-dependent binding of aminoacyl-tRNA to the A-site of ribosomes during protein biosynthesis.
DN30900_c0_g1	ALP	Q8H166	Aleurain-like protease; May play a role in proteolysis leading to mobilization of nitrogen during senescence and starvation.
DN10128_c0_g1	AAK6	Q9FJI1	P-loop containing nucleoside triphosphate hydrolases superfamily protein; Broad-specificity nucleoside monophosphate (NMP) kinase that catalyzes the reversible transfer of the terminal phosphate group between nucleoside triphosphates and monophosphates. Preferred phosphate donor and acceptor are ATP and AMP, respectively. Has also ATPase activity (By similarity); Belongs to the adenylate kinase f…
DN17034_c0_g2	TMO6	Q84TE9	TARGET OF MONOPTEROS 6; Transcription factor that binds specifically to a 5'- AA[AG]G-3' consensus core sequence.
DN18372_c0_g1	AT5G59950	Q8L773	RNA-binding (RRM/RBD/RNP motifs) family protein; Export adapter involved in nuclear export of spliced and unspliced mRNA.
DN5228_c0_g1	HTB4	P40283	Histone superfamily protein; Core component of nucleosome. Nucleosomes wrap and compact DNA into chromatin, limiting DNA accessibility to the cellular machineries which require DNA as a template. Histones thereby play a central role in transcription regulation, DNA repair, DNA replication and chromosomal stability. DNA accessibility is regulated via a complex set of post-translational modificatio…
DN8885_c0_g1	AT5G59850	P42798	Ribosomal protein S8 family protein; Its function is described as structural constituent of ribosome; Involved in translation; Located in cytosolic small ribosomal subunit, cell wall, membrane; Expressed in 22 plant structures; Expressed during 13 growth stages; Contains the following InterPro domains: Ribosomal protein S8 (InterPro:IPR000630); BEST Arabidopsis thaliana protein match is: ribosoma…
DN4777_c0_g1	AT5G59845	Q8LFM2	Gibberellin-regulated family protein; Gibberellin-regulated protein that may function in hormonal controlled steps of development such as seed germination, flowering and seed maturation; Belongs to the GASA family.
DN12253_c0_g1	AT5G59840	Q9FJF1	Ras-related small GTP-binding family protein; Its function is described as GTP binding; Involved in protein transport, small GTPase mediated signal transduction; Located in plasma membrane; Expressed in 23 plant structures; Expressed during 15 growth stages; Contains the following InterPro domains: Ras GTPase (InterPro:IPR001806), Small GTP-binding protein (InterPro:IPR005225), Small GTPase (Inte…
DN4107_c0_g2	AT5G59790	Q9FJF5	Contains the following InterPro domains: Protein of unknown function DUF966 (InterPro:IPR010369), Uncharacterised conserved protein UCP031043 (InterPro:IPR021182); BEST Arabidopsis thaliana protein match is: Domain of unknown function (DUF966) (TAIR:AT3G46110.1); Has 1807 Blast hits to 1807 proteins in 277 species: Archae - 0; Bacteria - 0; Metazoa - 736; Fungi - 347; Plants - 385; Viruses - 0; O…
DN56204_c0_g1	AT5G59770	F4KJA4	Protein-tyrosine phosphatase-like, PTPLA; Catalyzes the third of the four reactions of the long- chain fatty acids elongation cycle. This endoplasmic reticulum- bound enzymatic process, allows the addition of two carbons to the chain of long- and very long-chain fatty acids/VLCFAs per cycle. This enzyme catalyzes the dehydration of the 3-hydroxyacyl-CoA intermediate into trans-2,3-enoyl-CoA, with…
DN4689_c4_g1	AT5G59700	Q9FN92	Protein kinase superfamily protein; Its function is described as kinase activity; Involved in protein amino acid phosphorylation; Located in plasma membrane; Expressed in 8 plant structures; Expressed during 4 anthesis, petal differentiation and expansion stage; Contains the following InterPro domains: Protein kinase, ATP binding site (InterPro:IPR017441), Malectin/receptor-like protein kinase (I…
DN188_c2_g4	UGT76E1	Q9LTH3	UDP-glucosyl transferase 76E1; Possesses low quercetin 3-O-glucosyltransferase and 7-O- glucosyltransferase activities in vitro.
DN22854_c0_g1	AT5G59470	Q9LTI3	Mannose-P-dolichol utilization defect 1 protein; Contains the following InterPro domains: Cystinosin/ERS1p repeat (InterPro:IPR006603), Mannose-P-dolichol utilization defect 1 protein (InterPro:IPR016817); BEST Arabidopsis thaliana protein match is: Mannose-P-dolichol utilization defect 1 protein (TAIR:AT4G07390.1); Has 1807 Blast hits to 1807 proteins in 277 species: Archae - 0; Bacteria - 0; Me…
DN60805_c0_g1	LTP3	Q9LLR7	Lipid transfer protein 3; Predicted to encode a PR (pathogenesis-related) protein. Belongs to the lipid transfer protein (PR-14) family with the following members: At2g38540/LTP1, At2g38530/LTP2, At5g59320/LTP3, At5g59310/LTP4, At3g51600/LTP5, At3g08770/LTP6, At2g15050/LTP7, At2g18370/LTP8, At2g15325/LTP9, At5g01870/LTP10, At4g33355/LTP11, At3g51590/LTP12, At5g44265/LTP13, At5g62065/LTP14, At4g08…
DN3823_c0_g1	LTP4	Q9LLR6	Encodes a member of the lipid transfer protein family. Proteins of this family are generally small (~9 kD), basic, expressed abundantly and contain eight Cys residues. The proteins can bind fatty acids and acylCoA esters and can transfer several different phospholipids. They are localized to the cell wall. The mRNA is present in flowers and siliques, and is strongly up-regulated by abscisic acid.…
DN6967_c0_g1	AT5G59240	Q9FIF3	Ribosomal protein S8e family protein; Its function is described as structural constituent of ribosome; Involved in translation, ribosome biogenesis; Located in cytosolic small ribosomal subunit, cytosolic ribosome, ribosome, membrane; Expressed in 11 plant structures; Expressed during 4 anthesis, F mature embryo stage, petal differentiation and expansion stage, E expanded cotyledon stage, D bilat…
DN6886_c0_g1	BSK5	Q9FIL1	Protein kinase protein with tetratricopeptide repeat domain; Its function is described as binding, protein kinase activity, ATP binding; Involved in protein amino acid phosphorylation, N-terminal protein myristoylation; Located in plasma membrane; Expressed in 20 plant structures; Expressed during 10 growth stages; Contains the following InterPro domains: Tetratricopeptide-like helical (InterPro:…
DN8152_c0_g1	GIL1	F4KGE8	Plant protein of unknown function (DUF641); Required for red (R) and far red (FR) light-induced and phytochrome-mediated deregulation of negative gravitropism leading to randomization of hypocotyl growth orientation.
DN56825_c1_g1	cPT4	Q56Y11	Undecaprenyl pyrophosphate synthetase family protein; Catalyzes cis-prenyl chain elongation to produce the polyprenyl backbone of dolichol, a glycosyl carrier-lipid required for the biosynthesis of several classes of glycoprotein; Belongs to the UPP synthase family.
DN2650_c0_g1	ROC7	Q9SP02	Rotamase CYP 7; PPIases accelerate the folding of proteins. It catalyzes the cis-trans isomerization of proline imidic peptide bonds in oligopeptides. Seems to be involved in root development.
DN3126_c0_g2	PMR5	Q9LUZ6	Belongs to a large family of plant-specific genes of unknown function. Involved in resistance to the powdery mildew species Erysiphe cichoracearum and Erysiphe orontii, but not to the unrelated pathogens Pseudomonas syringae or Peronospora parasitica. A member of the TBL (TRICHOME BIREFRINGENCE-LIKE) gene family containing a plant-specific DUF231 (domain of unknown function) domain. TBL gene fami…
DN50590_c0_g1	RANBP1	P92985	Encodes a Ran-binding protein 1 homolog (RanBP1).
DN61855_c0_g1	AT5G58420	Q8VYK6	Ribosomal protein S4 (RPS4A) family protein; Its function is described as structural constituent of ribosome; Involved in translation; Located in cytosolic small ribosomal subunit, cytosolic ribosome, nucleolus, membrane; Expressed in 25 plant structures; Expressed during 13 growth stages; Contains the following InterPro domains: Ribosomal protein S4e, central (InterPro:IPR013845), Ribosomal prot…
DN859_c0_g2	CIPK10	Q9C562	SOS3-interacting protein 1; CIPK serine-threonine protein kinases interact with CBL proteins. Binding of a CBL protein to the regulatory NAF domain of CIPK protein lead to the activation of the kinase in a calcium- dependent manner (By similarity).
DN12803_c0_g1	AT5G58330	Q8H1E2	Lactate/malate dehydrogenase family protein; The chloroplastic, NADP-dependent form is essential for the photosynthesis C4 cycle, which allows plants to circumvent the problem of photorespiration. In C4 plants, NADP-MDH activity acts to convert oxaloacetate to malate in chloroplasts of mesophyll cells for transport to the bundle sheath cells (Probable). Plays an essential role in the regulation o…
DN43518_c0_g1	RPT3	Q9SEI4	Regulatory particle triple-A ATPase 3; The 26S proteasome is involved in the ATP-dependent degradation of ubiquitinated proteins. The regulatory (or ATPase) complex confers ATP dependency and substrate specificity to the 26S complex.
DN13170_c0_g1	NdhN	Q9LVM2	Oxidoreductases, acting on NADH or NADPH, quinone or similar compound as acceptor; NDH shuttles electrons from NAD(P)H:plastoquinone, via FMN and iron-sulfur (Fe-S) centers, to quinones in the photosynthetic chain and possibly in a chloroplast respiratory chain. The immediate electron acceptor for the enzyme in this species is believed to be plastoquinone. Couples the redox reaction to proton tra…
DN16223_c0_g1	MSI1	O22467	Transducin/WD40 repeat-like superfamily protein; Encodes a WD-40 repeat containing protein that functions in chromatin assembly as part of the CAF1 and FIE complex. Mutants exhibit parthenogenetic development that includes proliferation of unfertilized endosperm and embryos. In heterozygous plants 50% of embryos abort. Of the aborted embryos the early aborted class are homozygous and the later ab…
DN50354_c0_g1	ATYKT62	Q9LVM9	Synaptobrevin family protein; May be involved in the secretory pathway.
DN18881_c0_g1	AT5G58030	Q9FGU1	Transport protein particle (TRAPP) component; Contains the following InterPro domains: Transport protein particle (TRAPP) component (InterPro:IPR007194), TRAPP I complex, Trs31 (InterPro:IPR016696); Has 560 Blast hits to 545 proteins in 219 species: Archae - 0; Bacteria - 0; Metazoa - 199; Fungi - 199; Plants - 63; Viruses - 0; Other Eukaryotes - 99 (source: NCBI BLink).
DN34100_c0_g1	AT5G57830	F4KDE6	Protein of unknown function, DUF593; Its function is described as molecular_function unknown; Involved in biological_process unknown; Located in cellular_component unknown; Expressed in 18 plant structures; Expressed during 8 growth stages; Contains the following InterPro domains: Protein of unknown function DUF593 (InterPro:IPR007656); BEST Arabidopsis thaliana protein match is: Protein of unkno…
DN43_c0_g1	CER3	Q8H1Z0	Fatty acid hydroxylase superfamily; Encodes a transmembrane protein with similarity to the sterol desaturase family at the N-terminus and to the short-chain dehydrogenase/reductase family at the C-terminus. Mutant analyses indicate this protein is involved in cuticle membrane and wax biosynthesis.
DN3609_c0_g2	AT5G57710	Q9FHH2	Double Clp-N motif-containing P-loop nucleoside triphosphate hydrolases superfamily protein; Probable component of a transcriptional corepressor complex that acts downstream of MAX2 to negatively regulate karrikins/strigolactone responses. Probable target of MAX2 during germination and seedling photomorphogenesis. Acts probably specifically in the karrikin pathway.
DN21006_c0_g1	COL5	Q9FHH8	CONSTANS-like 5 (COL5); Its function is described as sequence-specific DNA binding transcription factor activity, zinc ion binding; Involved in regulation of transcription; Located in intracellular; Expressed in 23 plant structures; Expressed during 13 growth stages; Contains the following InterPro domains: CCT domain (InterPro:IPR010402), Zinc finger, B-box (InterPro:IPR000315); BEST Arabidopsis…
DN13805_c0_g3	MYB36	Q9FKL2	Myb domain protein 36; Transcription factors that activates genes required for endodermal differentiation but represses genes involved in proliferative divisions, thus regulating the transition from proliferation to differentiation in root endodermis. Required for Casparian strip formation by positively regulating the expression of the Casparian strip genes CASP1, PER64 and ESB1 and other endoder…
DN20695_c0_g1	BIO1	B0F481	Adenosylmethionine-8-amino-7-oxononanoate transaminases; Bifunctional enzyme that catalyzes two different reactions involved in the biotin biosynthesis; In the N-terminal section; belongs to the dethiobiotin synthetase family.
DN9027_c0_g1	AT5G57500	Q9FKM1	Galactosyltransferase family protein; Its function is described as transferase activity, transferring glycosyl groups; Involved in protein amino acid glycosylation; Located in endomembrane system, membrane; Expressed in 17 plant structures; Expressed during 10 growth stages; Contains the following InterPro domains: Glycosyl transferase, family 31 (InterPro:IPR002659); BEST Arabidopsis thaliana pr…
DN1438_c0_g1	AT5G57480	Q9FKM3	P-loop containing nucleoside triphosphate hydrolases superfamily protein; Its function is described as nucleoside-triphosphatase activity, ATPase activity, nucleotide binding, ATP binding; Located in endomembrane system; Expressed in 9 plant structures; Expressed during 4 anthesis, petal differentiation and expansion stage; Contains the following InterPro domains: ATPase, AAA-type, core (InterPro…
DN8445_c5_g1	IAA33	Q9FKM7	Indole-3-acetic acid inducible 33; Aux/IAA proteins are short-lived transcriptional factors that function as repressors of early auxin response genes at low auxin concentrations. Repression is thought to result from the interaction with auxin response factors (ARFs), proteins that bind to the auxin-responsive promoter element (AuxRE). Formation of heterodimers with ARF proteins may alter their ab…
DN32193_c0_g2	AIL5	Q6PQQ3	AINTEGUMENTA-like 5; Encodes a member of the AP2 family of transcriptional regulators.May be involved in germination and seedling growth. Mutants are resistant to ABA analogs and are resistant to high nitrogen concentrations.essential for the developmental transition between the embryonic and vegetative phases in plants.Overexpression results in the formation of somatic embryos on cotyledons; Bel…
DN64594_c0_g2	AT5G57345	Q8LAD4	Unknown protein; Has 30201 Blast hits to 17322 proteins in 780 species: Archae - 12; Bacteria - 1396; Metazoa - 17338; Fungi - 3422; Plants - 5037; Viruses - 0; Other Eukaryotes - 2996 (source: NCBI BLink).
DN51708_c0_g1	RID2	Q9LVD0	S-adenosyl-L-methionine-dependent methyltransferases superfamily protein; Essential protein. S-adenosyl-L- methionine-dependent methyltransferase that specifically methylates the N(7) position of a guanine in 18S rRNA. Requires the methyltransferase adapter protein TRM112 for full rRNA methyltransferase activity. Important for biogenesis end export of the 40S ribosomal subunit independent on its …
DN223_c1_g1	CIA2	Q9LU68	Chloroplast import apparatus 2; Responsible for specific up-regulation of the translocon genes TOC33 and TOC75 in leaves. Involved in the general chloroplast protein import pathway regulation, including protein import and protein translation efficiencies.
DN10818_c1_g1	AT5G57130	Q9LU73	Clp amino terminal domain-containing protein; May function in a transcriptional corepressor complex.
DN46060_c0_g2	AT5G57100	Q9LU76	Nucleotide/sugar transporter family protein; Contains the following InterPro domains: Protein of unknown function DUF250 (InterPro:IPR004853); BEST Arabidopsis thaliana protein match is: Nucleotide/sugar transporter family protein (TAIR:AT5G55950.1); Has 2192 Blast hits to 2189 proteins in 223 species: Archae - 0; Bacteria - 8; Metazoa - 527; Fungi - 398; Plants - 1015; Viruses - 0; Other Eukaryo…
DN8488_c0_g1	AT5G57040	Q9LTR8	Lactoylglutathione lyase / glyoxalase I family protein; Its function is described as catalytic activity; Involved in metabolic process; Located in chloroplast; Expressed in 23 plant structures; Expressed during 15 growth stages; Contains the following InterPro domains: Glyoxalase/bleomycin resistance protein/dioxygenase (InterPro:IPR004360); BEST Arabidopsis thaliana protein match is: Lactoylglut…
DN46000_c0_g1	NMT1	Q9LTR9	myristoyl-CoA:protein N-myristoyltransferase; Adds a myristoyl group to the N-terminal glycine residue of certain cellular proteins. Can also use decanoyl-CoA and lauroyl-CoA as substrates.
DN5493_c0_g1	AT5G57010	Q058N0	Calmodulin-binding family protein; May be involved in biotic and abiotic stress responses.
DN8967_c1_g2	GNC	Q5HZ36	GATA type zinc finger transcription factor family protein; Transcriptional regulator that specifically binds 5'- GATA-3' or 5'-GAT-3' motifs within gene promoters; Belongs to the type IV zinc-finger family. Class B subfamily.
DN12278_c0_g1	RPS30A	P49689	Ribosomal protein S30 family protein; Its function is described as structural constituent of ribosome; Involved in translation; Located in cytosolic small ribosomal subunit, ribosome; Expressed in 23 plant structures; Expressed during 15 growth stages; Contains the following InterPro domains: Ribosomal protein S30 (InterPro:IPR006846); BEST Arabidopsis thaliana protein match is: Ribosomal protein…
DN30633_c0_g1	MKK6	Q9FJV0	MAP kinase kinase 6; The ANPs-MKK6-MPK4 module is involved in the regulation of plant cytokinesis during meiosis and mitosis. MKK6-MPK13 module positively regulates lateral root formation. Phosphorylates and activates MPK4. Activates MPK5 and MPK13 in vitro.
DN653_c0_g2	OXS3	Q9LVB9	Encodes OXIDATIVE STRESS 3 (OXS3)&#65292; involved in tolerance to heavy metals and oxidative stress.
DN60_c1_g1	AT5G56460	Q9FM85	Protein kinase superfamily protein; May be involved in plant defense signaling; Belongs to the protein kinase superfamily. Ser/Thr protein kinase family.
DN50010_c0_g1	PSL4	Q9FM96	Calmodulin-binding protein; Regulatory subunit of glucosidase II (By similarity). Essential for stable accumulation of the receptor EFR that determines the specific perception of bacterial elongation factor Tu (EF-Tu), a potent elicitor of the defense response to pathogen- associated molecular patterns (PAMPs). Required for sustained activation of EFR-mediated signaling, but not receptor FLS2- me…
DN16960_c0_g1	UBC30	Q9FKT3	Ubiquitin-conjugating enzyme 30; Accepts the ubiquitin from the E1 complex and catalyzes its covalent attachment to other proteins.
DN36076_c0_g1	TEX1	Q9FKT5	Transducin/WD40 repeat-like superfamily protein; Acts as component of the THO subcomplex of the TREX complex which is thought to couple mRNA transcription, processing and nuclear export. Contributes to the integrity of the endogenous trans-acting small interfering RNA (ta-siRNA) pathway. May process or transport a long RNA molecule so that it can be a template for secondary siRNA production. May …
DN7812_c0_g1	AT5G56120	Q6NPP2	RNA polymerase II elongation factor; Unknown protein; BEST Arabidopsis thaliana protein match is: unknown protein (TAIR:AT3G12870.1); Has 77 Blast hits to 75 proteins in 12 species: Archae - 0; Bacteria - 0; Metazoa - 0; Fungi - 0; Plants - 77; Viruses - 0; Other Eukaryotes - 0 (source: NCBI BLink).
DN64343_c0_g1	COX15	Q9FKT8	Encodes a homolog of COX15. Microarray analysis show a 3.2 fold increase in transcription after treatment with rotenone, an electron transport chain inhibitor.
DN64272_c0_g1	NAS2	Q9FKT9	Encodes a protein with nicotianamine synthase activity. Its transcript levels rise in roots in response to zinc deficiency and rise in leaves in response to elevated levels of zinc.
DN393_c0_g2	HSP81-2	F4K6B6	A member of heat shock protein 90 (HSP90) gene family. Expressed in all tissues and abundant in root apical meristem, pollen and tapetum. Expression is NOT heat-induced but induced by IAA and NaCl. Interacts with HsfA1d in the cytosol and the nucleus and negatively regulates HsfA1d. Did not bind to AtHsfA4c.
DN3564_c0_g1	FLA1	Q9FM65	Fasciclin-like arabinogalactan-protein 1 (Fla1); Belongs to the fasciclin-like AGP family.
DN14135_c0_g2	KCO1	Q8LBL1	Outward rectifying potassium channel protein; Voltage-independent, large conductance and potassium- selective tonoplast ion channel. Regulated by cytoplasmic calcium and pH. Does not mediate slow-vacuolar (SV) ionic currents, but essential to establish VK currents. Has some permeability for Rb(+) and NH(4)(+), but none for Na(+), Cs(+) or Li(+). Involved in intracellular K(+) redistribution and/o…
DN244_c0_g3	NHX3	Q8S397	Na+/H+ (sodium hydrogen) exchanger 3; May act in low affinity electroneutral exchange of protons for cations such as Na(+) or K(+) across membranes. May also exchange Li(+) and Cs(+) with a lower affinity.
DN28641_c0_g2	IAMT1	Q9FLN8	IAA carboxylmethyltransferase 1; Catalyzes the methylation of the free carboxyl end of the plant hormone indole-3-acetic acid (IAA). Converts IAA to IAA methyl ester (MeIAA). Regulates IAA activities by IAA methylation. Methylation of IAA plays an important role in regulating plant development and auxin homeostasis. Required for correct leaf pattern formation. MeIAA seems to be an inactive form o…
DN3759_c1_g1	AT5G55220	Q8S9L5	Trigger factor type chaperone family protein; Involved in protein export. Acts as a chaperone by maintaining the newly synthesized protein in an open conformation. Functions as a peptidyl-prolyl cis-trans isomerase (By similarity); Belongs to the FKBP-type PPIase family. Tig subfamily.
DN10952_c0_g1	RAN3	Q8H156	RAN GTPase 3; GTP-binding protein involved in nucleocytoplasmic transport. Required for the import of protein into the nucleus and also for RNA export. Involved in chromatin condensation and control of cell cycle (By similarity); Belongs to the small GTPase superfamily. Ran family.
DN37219_c0_g1	AT5G55180	F4K3D8	O-Glycosyl hydrolases family 17 protein; Its function is described as cation binding, hydrolase activity, hydrolyzing O-glycosyl compounds, catalytic activity; Involved in carbohydrate metabolic process; Located in endomembrane system; Expressed in 18 plant structures; Expressed during 11 growth stages; Contains the following InterPro domains: X8 (InterPro:IPR012946), Glycoside hydrolase, catalyt…
DN20333_c0_g1	CNX5	Q9ZNW0	Co-factor for nitrate, reductase and xanthine dehydrogenase 5; Plays a central role in 2-thiolation of mcm(5)S(2)U at tRNA wobble positions of cytosolic tRNA(Lys), tRNA(Glu) and tRNA(Gln). Also essential during biosynthesis of the molybdenum cofactor. Acts by mediating the C-terminal thiocarboxylation of sulfur carriers URM1 and MOCS2A. Its N-terminus first activates URM1 and MOCS2A as acyl-adeny…
DN6465_c0_g1	AT5G54970	Q9FFT3	At5g54970; Unknown protein; BEST Arabidopsis thaliana protein match is: unknown protein (TAIR:AT4G26960.1); Has 1807 Blast hits to 1807 proteins in 277 species: Archae - 0; Bacteria - 0; Metazoa - 736; Fungi - 347; Plants - 385; Viruses - 0; Other Eukaryotes - 339 (source: NCBI BLink).
DN37136_c0_g2	RBP45A	Q9FPJ8	RNA-binding protein 45A; Heterogeneous nuclear ribonucleoprotein (hnRNP)-protein binding the poly(A) tail of mRNA and probably involved in some steps of pre-mRNA maturation.
DN64422_c0_g1	TSB1	P14671	Tryptophan synthase beta-subunit 1; The beta subunit is responsible for the synthesis of L- tryptophan from indole and L-serine; Belongs to the TrpB family.
DN24427_c0_g1	THI1	Q38814	Thiazole biosynthetic enzyme, chloroplast (ARA6) (THI1) (THI4); Involved in biosynthesis of the thiamine precursor thiazole. Catalyzes the conversion of NAD and glycine to adenosine diphosphate 5-(2-hydroxyethyl)-4-methylthiazole-2-carboxylic acid (ADT), an adenylated thiazole intermediate. The reaction includes an iron-dependent sulfide transfer from a conserved cysteine residue of the protein t…
DN48156_c0_g1	AT5G54750	F4K1U5	Transport protein particle (TRAPP) component; May play a role in vesicular transport from endoplasmic reticulum to Golgi.
DN1358_c1_g1	G18F	Q9FH32	Homolog of yeast autophagy 18 (ATG18) F; The PI(3,5)P2 regulatory complex regulates both the synthesis and turnover of phosphatidylinositol 3,5-bisphosphate (PtdIns(3,5)P2). Required for autophagy (By similarity); Belongs to the WD repeat SVP1 family.
DN5773_c1_g1	Fh5	Q94B77	Formin homology5; Encodes a protein with similarity to formins that is involved in cytokinesis. Loss of function mutations exhibit delayed cellularization during endosperm development. FH5 is expressed in the endosperm and the protein localizes to the cell plate. FH5 was shown to be a maternally expressed imprinted gene.
DN3590_c0_g1	BGLU41	Q9FIU7	Beta glucosidase 41 (BGLU41); Its function is described as cation binding, hydrolase activity, hydrolyzing O-glycosyl compounds, catalytic activity; Involved in carbohydrate metabolic process; Located in plant-type cell wall; Expressed in 14 plant structures; Expressed during 4 anthesis, petal differentiation and expansion stage, E expanded cotyledon stage, D bilateral stage; Contains the followi…
DN60291_c0_g1	FQR1	F4K0D0	Encodes a flavin mononucleotide-binding flavodoxin-like quinone reductase that is a primary auxin-response gene.
DN25263_c0_g1	At5g54490	Q9LSQ6	Pinoid-binding protein 1; Encodes a PINOID (PID)-binding protein containing putative EF-hand calcium-binding motifs. The interaction is dependent on the presence of calcium. mRNA expression is up-regulated by auxin. Not a phosphorylation target of PID, likely acts upstream of PID to regulate the activity of this protein in response to changes in calcium levels.
DN18313_c0_g5	CLUB	F4K0C4	CLUB; Specific subunit of the TRAPP II complex, a highly conserved vesicle tethering complex that is required for the proper transport of proteins in post-Golgi trafficking pathways to the growing cell plate in mitotic active cells. Required for the polarized and selective transport of PIN2, but not PIN1, to the plasma membrane. Not required for ER-to-Golgi as well as biosynthetic and endocytic v…
DN39198_c0_g1	AT5G54370	Q9FG54	Late embryogenesis abundant (LEA) protein-related; Its function is described as molecular_function unknown; Involved in biological_process unknown; Located in endomembrane system; Expressed in root; Contains the following InterPro domains: Root cap (InterPro:IPR009646); BEST Arabidopsis thaliana protein match is: Late embryogenesis abundant (LEA) protein-related (TAIR:AT4G27400.1); Has 1807 Blast…
DN20457_c0_g1	AGD5	Q9FL69	ARF-GAP domain 5; A member of ARF GAP domain (AGD), A thaliana has 15 members, grouped into four classes. Regulates membrane trafficking and organ separation.
DN20204_c0_g1	ATM2	F4K0A6	Myosin 2; Myosin heavy chain that is required for the cell cycle- regulated transport of various organelles and proteins for their segregation. Functions by binding with its tail domain to receptor proteins on organelles and exerting force with its N-terminal motor domain against actin filaments, thereby transporting its cargo along polarized actin cables (By similarity). Involved in endocytosis …
DN2348_c0_g3	LHCB3	Q9S7M0	Light-harvesting chlorophyll B-binding protein 3; The light-harvesting complex (LHC) functions as a light receptor, it captures and delivers excitation energy to photosystems with which it is closely associated. Modulates the rate of photosystem II (PSII) state transitions and influences PSII macrostructure. Involved in PSII excitation energy transfer and charge separation during photosynthesis i…
DN1710_c0_g1	OMT1	Q9FK25	O-methyltransferase 1; Methylates OH residues of flavonoid compounds. Converts quercetin into isorhamnetin. Dihydroquercetin is not a substrate. Catalyzes the methylation of monolignols, the lignin precursors. Does not contribute to the phenylpropanoid pattern of the pollen tryphine, but is probably confined to isorhamnetin glycoside biosynthesis. Involved in melatonin biosynthesis. Can function …
DN46775_c0_g1	AT5G54010	Q9FN26	UDP-Glycosyltransferase superfamily protein; Its function is described as transferase activity, transferring glycosyl groups; Involved in metabolic process; Located in endomembrane system; Expressed in 6 plant structures; Expressed during L mature pollen stage, M germinated pollen stage, 4 anthesis, petal differentiation and expansion stage; Contains the following InterPro domains: UDP-glucuronos…
DN61654_c0_g2	AT5G53750	F4JXB6	CBS domain-containing protein; Contains the following InterPro domains: Cystathionine beta-synthase, core (InterPro:IPR000644); BEST Arabidopsis thaliana protein match is: Cystathionine beta-synthase (CBS) family protein (TAIR:AT4G27460.1); Has 152 Blast hits to 152 proteins in 18 species: Archae - 0; Bacteria - 0; Metazoa - 1; Fungi - 0; Plants - 150; Viruses - 0; Other Eukaryotes - 1 (source: N…
DN16567_c0_g1	AT5G53480	Q9FJD4	ARM repeat superfamily protein; Acts as negative effector of drought tolerance. Involved in the regulation of stomatal closure and in the abscisic acid (ABA)-mediated pathway that lead to drought tolerance. Does not directly mediate nuclear import of ABI1 and ABI2 which are key regulators of the ABA signaling pathway. May be involved in nuclear translocation of other type 2C protein phosphatases …
DN54842_c0_g1	GLT1	Q9LV03	NADH-dependent glutamate synthase 1; Involved in glutamate biosynthesis. Required for non- photorespiratory ammonium assimilation. Probably involved in primary ammonium assimilation in roots.
DN2338_c1_g3	AT5G53420	Q8L602	CCT motif family protein; Its function is described as molecular_function unknown; Involved in biological_process unknown; Located in cellular_component unknown; Expressed in 23 plant structures; Expressed during 13 growth stages; Contains the following InterPro domains: CCT domain (InterPro:IPR010402); BEST Arabidopsis thaliana protein match is: CCT motif family protein (TAIR:AT4G27900.2); Has 3…
DN1827_c0_g2	BOB1	Q9LV09	HSP20-like chaperones superfamily protein; Small heat shock protein required for the establishment of auxin gradients and for patterning of the apical domain of the embryo. Involved in the specification of the cotyledon primordia. Also required for normal inflorescence and floral meristem function, normal developmental patterning and thermotolerance. Acts as a molecular chaperone.
DN7769_c4_g1	AGP22	Q9FK16	Arabinogalactan protein 22; Proteoglycan that seems to be implicated in diverse developmental roles such as differentiation, cell-cell recognition, embryogenesis and programmed cell death.
DN11298_c0_g1	SWEET3	Q6NQN5	Nodulin MtN3 family protein; Mediates both low-affinity uptake and efflux of sugar across the plasma membrane.
DN807_c1_g1	CNGC1	O65717	Cyclic nucleotide gated channel 1; Acts as cyclic nucleotide-gated ion channel. Can be activated by cyclic AMP which leads to an opening of the cation channel. May be responsible for cAMP-induced calcium entry in cells and thus should be involved in the calcium signal transduction. Could transport K(+), Na(+) and Pb(2+).
DN55257_c0_g1	MAKR6	Q84JK8	Probable membrane-associated kinase regulator 6; May be involved in abscisic acid signaling by acting as a kinase regulator.
DN1427_c1_g2	AT5G52882	F4KHN5	P-loop containing nucleoside triphosphate hydrolases superfamily protein; Its function is described as nucleoside-triphosphatase activity, nucleotide binding, ATP binding; Involved in biological_process unknown; Located in endomembrane system; Expressed in cultured cell; Contains the following InterPro domains: ATPase, AAA-type, core (InterPro:IPR003959), ATPase, AAA+ type, core (InterPro:IPR0035…
DN50396_c0_g2	ABCG8	Q9FLX5	ABC-2 type transporter family protein; Its function is described as ATPase activity, coupled to transmembrane movement of substances; Located in membrane; Expressed in 9 plant structures; Expressed during 6 growth stages; Contains the following InterPro domains: ATPase, AAA+ type, core (InterPro:IPR003593), ABC transporter-like (InterPro:IPR003439), ABC-2 type transporter (InterPro:IPR013525), AB…
DN28524_c0_g2	AT5G52820	Q9FLX9	WD-40 repeat family protein / notchless protein, putative; Required for female gametophyte development; Belongs to the NLE1/RSA4 family.
DN14768_c0_g1	AT5G52780	Q9LTD9	Protein of unknown function (DUF3464); Its function is described as molecular_function unknown; Involved in biological_process unknown; Located in chloroplast thylakoid membrane, chloroplast; Expressed in 20 plant structures; Expressed during 13 growth stages; Contains the following InterPro domains: Protein of unknown function DUF3464 (InterPro:IPR021855); BEST Arabidopsis thaliana protein match…
DN13403_c0_g2	HSP90.1	P27323	Heat shock protein 90.1; Functions as a holding molecular chaperone (holdase) which stabilizes unfolding protein intermediates and rapidly releases them in an active form once stress has abated. Functions as a folding molecular chaperone (foldase) that assists the non- covalent folding of proteins in an ATP-dependent manner. Molecular chaperone involved in R gene-mediated disease resistance. Requ…
DN18400_c0_g2	FIB1	Q9FEF8	Fibrillarin 1; Component of the Mediator complex, a coactivator involved in the regulated transcription of nearly all RNA polymerase II-dependent genes. Mediator functions as a bridge to convey information from gene-specific regulatory proteins to the basal RNA polymerase II transcription machinery. The Mediator complex, having a compact conformation in its free form, is recruited to promoters by…
DN39_c1_g2	AT5G52450	Q9FHB6	MATE efflux family protein; Its function is described as antiporter activity, drug transmembrane transporter activity, transporter activity; Involved in response to nematode; Located in plasma membrane, membrane; Expressed in 24 plant structures; Expressed during 15 growth stages; Contains the following InterPro domains: MATE family transporter related protein (InterPro:IPR015521), Multi antimicr…
DN199_c0_g4	AT5G52390	Q9FHC1	PAR1 protein; Its function is described as molecular_function unknown; Involved in biological_process unknown; Located in endomembrane system; Expressed in 13 plant structures; Expressed during 8 growth stages; Contains the following InterPro domains: PAR1 (InterPro:IPR009489); BEST Arabidopsis thaliana protein match is: PAR1 protein (TAIR:AT3G54040.1); Has 1807 Blast hits to 1807 proteins in 277…
DN1031_c0_g1	CBF4	Q9FJ93	C-repeat-binding factor 4; Encodes a member of the DREB subfamily A-1 of ERF/AP2 transcription factor family (CBF4). The protein contains one AP2 domain. There are six members in this subfamily, including CBF1, CBF2, and CBF3. This gene is involved in response to drought stress and abscisic acid treatment, but not to low temperature.
DN54538_c0_g1	NRPB6A	Q9FJ98	RNA polymerase Rpb6; DNA-dependent RNA polymerase catalyzes the transcription of DNA into RNA using the four ribonucleoside triphosphates as substrates. Component of RNA polymerase II which synthesizes mRNA precursors and many functional non-coding RNAs. Pol II is the central component of the basal RNA polymerase II transcription machinery. It is composed of mobile elements that move relative to …
DN26373_c0_g1	PGMP	Q9SCY0	Phosphoglucomutase; Encodes a plastid isoform of the enzyme phosphoglucomutase involved in controlling photosynthetic carbon flow. Effective petiole movement against the direction of the gravity requires functional PGM activity that is required for full development of amyloplasts.
DN33727_c0_g1	CPSF160	Q9FGR0	Cleavage and polyadenylation specificity factor 160; CPSF plays a key role in pre-mRNA 3'-end formation, recognizing the AAUAAA signal sequence and interacting with poly(A)polymerase and other factors to bring about cleavage and poly(A) addition. This subunit is involved in the RNA recognition step of the polyadenylation reaction; Belongs to the CPSF1 family.
DN13764_c1_g1	PLE	Q9FHM4	Microtubule associated protein (MAP65/ASE1) family protein; Microtubule-associated protein that plays a critical role in organizing the mitotic microtubule array during both early and late mitosis in all plant organs. Essential for the cytokinesis, especially in roots, by maintaining the integrity of the overlapped microtubules in the phragmoplast. Required during root morphogenesis. Needed for g…
DN115_c0_g2	EXL3	Q9FHM9	EXORDIUM like 3; May play a role in a brassinosteroid-dependent regulation of growth and development.
DN50787_c1_g1	LPA2	F4KDA6	Encodes LPA2 (low psii accumulation2), an intrinsic thylakoid membrane protein required for efficient assembly of Photosystem II.
DN10224_c0_g1	AT5G51190	Q8VY90	Integrase-type DNA-binding superfamily protein; Probably acts as a transcriptional activator. Binds to the GCC-box pathogenesis-related promoter element. May be involved in the regulation of gene expression by stress factors and by components of stress signal transduction pathways (By similarity).
DN9175_c1_g3	AT5G51180	Q949V0	alpha/beta-Hydrolases superfamily protein; Contains the following InterPro domains: Protein of unknown function DUF676, hydrolase-like (InterPro:IPR007751); BEST Arabidopsis thaliana protein match is: alpha/beta-Hydrolases superfamily protein (TAIR:AT4G25770.1); Has 744 Blast hits to 735 proteins in 176 species: Archae - 0; Bacteria - 2; Metazoa - 141; Fungi - 291; Plants - 177; Viruses - 0; Othe…
DN60685_c0_g1	AT5G51160	Q9LU58	Ankyrin repeat family protein; Contains the following InterPro domains: Ankyrin repeat-containing domain (InterPro:IPR020683), Ankyrin repeat (InterPro:IPR002110); BEST Arabidopsis thaliana protein match is: Ankyrin repeat family protein (TAIR:AT4G10720.1); Has 23468 Blast hits to 11643 proteins in 579 species: Archae - 38; Bacteria - 1696; Metazoa - 12874; Fungi - 1168; Plants - 2550; Viruses - …
DN45676_c0_g1	AT5G51150	Q9LU59	Mitochondrial import inner membrane translocase subunit Tim17/Tim22/Tim23 family protein; Its function is described as protein transporter activity; Involved in protein transport; Located in mitochondrial inner membrane, chloroplast; Contains the following InterPro domains: Mitochondrial inner membrane translocase complex, subunit Tim17/22 (InterPro:IPR003397); BEST Arabidopsis thaliana protein m…
DN46400_c0_g1	AT5G51110	Q9LU63	Transcriptional coactivator/pterin dehydratase; Its function is described as 4-alpha-hydroxytetrahydrobiopterin dehydratase activity; Involved in tetrahydrobiopterin biosynthetic process; Located in chloroplast; Expressed in 21 plant structures; Expressed during 13 growth stages; Contains the following InterPro domains: Transcriptional coactivator/pterin dehydratase (InterPro:IPR001533); BEST Ara…
DN26692_c0_g1	FSD2	Q9LU64	Fe superoxide dismutase 2; Destroys superoxide anion radicals which are normally produced within the cells and which are toxic to biological systems (By similarity). Plays important role in chloroplast development, particularly in the maintenance of thylakoids membranes. Seems to act as a heterodimer with FSD3.
DN50775_c0_g1	AT5G51010	Q9FI47	Rubredoxin-like superfamily protein; Its function is described as electron carrier activity, metal ion binding; Expressed in 22 plant structures; Expressed during 13 growth stages; Contains the following InterPro domains: Rubredoxin-type Fe(Cys)4 protein (InterPro:IPR004039); BEST Arabidopsis thaliana protein match is: rubredoxin family protein (TAIR:AT5G17170.1); Has 30201 Blast hits to 17322 pr…
DN65665_c0_g1	FUM2	Q9FI53	Encodes a fumarase enzyme initially shown to be in the mitochondria through proteomic studies but later shown to be present in the cytosol using an RFP fluorescent protein tag. It appears to be important for the accumulation of fumarate from malate in leaves in the light, and helps to promote nitrogen assimilation under high nitrogen conditions. It does not appear to be necessary for lipid metabo…
DN2036_c0_g3	CLPC1	Q9FI56	CLPC homologue 1; Molecular chaperone that hydrolyzes ATP and is associated with the chloroplast protein import apparatus. May function as the motor for chloroplast protein translocation, as translocation requires ATP hydrolysis in the stroma. May interact with a ClpP-like protease involved in degradation of denatured proteins in the chloroplast. Involved in the regulation of chlorophyll b biosyn…
DN64268_c0_g1	MAB1	Q38799	Transketolase family protein; The pyruvate dehydrogenase complex catalyzes the overall conversion of pyruvate to acetyl-CoA and CO(2). It contains multiple copies of three enzymatic components: pyruvate dehydrogenase (E1), dihydrolipoamide acetyltransferase (E2) and lipoamide dehydrogenase (E3).
DN56550_c0_g1	TIM8	Q9XGY4	Translocase inner membrane subunit 8; Mitochondrial intermembrane chaperone that participates in the import and insertion of some multi-pass transmembrane proteins into the mitochondrial inner membrane. Also required for the transfer of beta-barrel precursors from the TOM complex to the sorting and assembly machinery (SAM complex) of the outer membrane. Acts as a chaperone-like protein that prote…
DN25009_c0_g1	SWEET13	Q9FGQ2	Nodulin MtN3 family protein; Mediates both low-affinity uptake and efflux of sugar across the plasma membrane. Involved in nurturing the male gametophyte.
DN1168_c0_g2	SWEET10	Q9LUE3	Nodulin MtN3 family protein; Mediates both low-affinity uptake and efflux of sugar across the plasma membrane; Belongs to the SWEET sugar transporter family.
DN7466_c0_g1	HVA22E	Q9FED2	Encodes one of five HVA22 homologs in Arabidopsis. HVA22 is an ABA- and stress-inducible gene first isolated from barley. Members of this gene family have only been found in eukaryotes. AtHVA22e mRNA is upregulated to varying degrees in response to cold stress, salt stress, ABA treatment or dehydration.
DN8531_c0_g1	AT4G24920	P0DI74	secE/sec61-gamma protein transport protein; Necessary for protein translocation in the endoplasmic reticulum.
DN33802_c0_g1	UBC33	Q9FK29	Ubiquitin-conjugating enzyme 33; Accepts the ubiquitin from the E1 complex and catalyzes its covalent attachment to other proteins.
DN65113_c0_g1	AT5G50360	Q9FK36	Von willebrand factor A domain protein; Unknown protein; BEST Arabidopsis thaliana protein match is: unknown protein (TAIR:AT3G48510.1); Has 1807 Blast hits to 1807 proteins in 277 species: Archae - 0; Bacteria - 0; Metazoa - 736; Fungi - 347; Plants - 385; Viruses - 0; Other Eukaryotes - 339 (source: NCBI BLink).
DN2771_c1_g1	CEP1	Q9FGR9	Cysteine proteinases superfamily protein; Possesses protease activity in vitro. Involved in the final stage of developmental programmed cell death and in intercalation of new cells. Cleaves extensins, thus probably supporting the final cell collapse. During the compatible interaction with the biotrophic powdery mildew fungus Erysiphe cruciferarum, involved in the control of late epidermal cell de…
DN16335_c0_g1	WR3	Q9FGS5	Nitrate transmembrane transporters; Acts as a dual component transporter with NTR2.1. Required for high-affinity nitrate transport. Acts as a repressor of lateral root initiation. May be involved in targeting NRT2 proteins to the plasma membrane; Belongs to the NAR2 family.
DN3443_c0_g1	ERF110	Q70II3	Ethylene response factor 110; Probably acts as a transcriptional activator. Binds to the GCC-box pathogenesis-related promoter element. May be involved in the regulation of gene expression by stress factors and by components of stress signal transduction pathways (By similarity).
DN65117_c0_g1	PDXH	Q9LTX3	Pyridoxin (pyrodoxamine) 5'-phosphate oxidase; Catalyzes the oxidation of either pyridoxine 5'- phosphate (PNP) or pyridoxamine 5'-phosphate (PMP) into pyridoxal 5'-phosphate (PLP). Involved in the PLP salvage pathway. Has a higher preference for PNP over PMP. May also catalyze the epimerization of the S- and R-forms of NAD(P)HX, a damaged form of NAD(P)H that is a result of enzymatic or heat-dep…
DN16744_c0_g1	FRO6	Q8RWS6	Ferric reduction oxidase 6; Encodes a plasma membrane-located ferric chelate reductase. Its mRNA is expressed in green aerial tissues (shoot, flower and cotyledon) in a light- and cell differentiation-specific manner.
DN15083_c0_g1	GH9A1	Q38890	Glycosyl hydrolase 9A1; Encodes a membrane-bound endo-1,4-beta-D-glucanase, involved in cellulose biosynthesis. Loss-of-function mutants have severe cellulose-deficient phenotypes. During cell elongation, KOR1 is associated with Golgi apparatus and early endosome. Inhibition of cellulose biosynthesis promoted a redistribution of KOR1 in subcellular locations. These observations suggest that depos…
DN56901_c0_g1	AT5G49700	Q9LTA2	Predicted AT-hook DNA-binding family protein; Transcription factor that specifically binds AT-rich DNA sequences related to the nuclear matrix attachment regions (MARs).
DN19713_c0_g2	AT5G49555	F4K658	FAD/NAD(P)-binding oxidoreductase family protein; Contains the following InterPro domains: FAD dependent oxidoreductase (InterPro:IPR006076); BEST Arabidopsis thaliana protein match is: carotenoid isomerase (TAIR:AT1G06820.1); Has 30201 Blast hits to 17322 proteins in 780 species: Archae - 12; Bacteria - 1396; Metazoa - 17338; Fungi - 3422; Plants - 5037; Viruses - 0; Other Eukaryotes - 2996 (sou…
DN11692_c0_g1	PFD3	P57741	Prefoldin 3; Binds specifically to cytosolic chaperonin (c-CPN) and transfers target proteins to it. Binds to nascent polypeptide chain and promotes folding in an environment in which there are many competing pathways for nonnative proteins (By similarity).
DN6256_c0_g3	AT5G49470	F4K645	PAS domain-containing protein tyrosine kinase family protein; Its function is described as protein serine/threonine/tyrosine kinase activity, kinase activity; Involved in signal transduction, protein amino acid phosphorylation, regulation of transcription, DNA-dependent; Expressed in 13 plant structures; Expressed during 4 anthesis, F mature embryo stage, petal differentiation and expansion stage…
DN15789_c0_g1	BXL1	Q9FGY1	Beta-xylosidase 1; Encodes a bifunctional {beta}-D-xylosidase/{alpha}-L-arabinofuranosidase required for pectic arabinan modification. Located in the extracellular matrix. Gene is expressed specifically in tissues undergoing secondary wall thickening. This is a member of glycosyl hydrolase family 3 and has six other closely related members.
DN815_c3_g3	MET1	P34881	Methyltransferase 1; Maintains chromatin CpG methylation that plays a role in genomic imprinting, regulation of embryogenesis and seed viability. Required for proper patterns of CG DNA methylation in dividing cells. Required for MEA promoter methylation in seeds.
DN2577_c0_g1	HCT	Q9FI78	At5g48930 has been shown to encode for the hydroxycinnamoyl-Coenzyme A shikimate/quinate hydroxycinnamoyltransferase (HCT) both synthesizing and catabolizing the hydroxycinnamoylesters (coumaroyl/caffeoyl shikimate and quinate) involved in the phenylpropanoid pathway. Influence on the accumulation of flavonoids which in turn inhibit auxin transport and reduce plant growth.
DN9495_c0_g2	LPA66	Q9FI80	Encodes LPA66, a chloroplast protein of the pentatricopeptide repeat family. In lpa66 mutants, editing of psbF that converts serine to phenylalanine is specifically impaired. lpa66 mutants also display a high chlorophyll fluorescence phenotype; Belongs to the PPR family. PCMP-H subfamily.
DN56438_c0_g1	CB5-D	Q9ZWT2	Encodes a cytochrome b5 isoform that localizes to the ER. The C-terminal portion of the protein appears to be capable of inserting into a plant microsomal membrane in vitro and the protein appears to be subject to glycosylation.
DN4327_c0_g2	AT5G48790	Q94F50	Domain of unknown function (DUF1995); Its function is described as molecular_function unknown; Involved in biological_process unknown; Located in chloroplast; Expressed in 22 plant structures; Expressed during 13 growth stages; Contains the following InterPro domains: Domain of unknown function DUF1995 (InterPro:IPR018962); BEST Arabidopsis thaliana protein match is: Low PSII Accumulation 3 (TAIR…
DN491_c1_g2	AT5G48740	C0LGV0	Leucine-rich repeat protein kinase family protein; Its function is described as kinase activity; Involved in protein amino acid phosphorylation; Located in endomembrane system; Expressed in 10 plant structures; Expressed during LP.04 four leaves visible, 4 anthesis, petal differentiation and expansion stage; Contains the following InterPro domains: Protein kinase, ATP binding site (InterPro:IPR01…
DN64492_c0_g1	FKBP15-2	Q38936	FK506- and rapamycin-binding protein 15 kD-2; PPIases accelerate the folding of proteins. It catalyzes the cis-trans isomerization of proline imidic peptide bonds in oligopeptides (By similarity).
DN6010_c0_g2	ROF2	Q9FJL3	FKBP-type peptidyl-prolyl cis-trans isomerase family protein; PPIases accelerate the folding of proteins. It catalyzes the cis-trans isomerization of proline imidic peptide bonds in oligopeptides. Co-chaperone that negatively modulates thermotolerance by interacting with FKBP62 and decreasing the HSFA2-mediated accumulation of chaperones of the small-HSPs family. Plays a positive role in toleranc…
DN39181_c0_g2	HINT3	F4K1R2	Histidine triad nucleotide-binding 3; Encodes a protein that has adenylylsulfate sulfohydrolase activity (E.C. 3.6.2.1) in vitro.
DN4884_c0_g1	AT5G48500	Q8LEL0	Pathogenic type III effector avirulence factor Avr AvrRpt-cleavage: cleavage site protein; Unknown protein; BEST Arabidopsis thaliana protein match is: unknown protein (TAIR:AT2G10930.1); Has 30201 Blast hits to 17322 proteins in 780 species: Archae - 12; Bacteria - 1396; Metazoa - 17338; Fungi - 3422; Plants - 5037; Viruses - 0; Other Eukaryotes - 2996 (source: NCBI BLink).
DN6975_c0_g1	AT5G48490	Q9LV65	Bifunctional inhibitor/lipid-transfer protein/seed storage 2S albumin superfamily protein; Its function is described as lipid binding; Involved in lipid transport; Located in endomembrane system; Expressed in 20 plant structures; Expressed during 13 growth stages; Contains the following InterPro domains: Bifunctional inhibitor/plant lipid transfer protein/seed storage (InterPro:IPR016140), Plant …
DN39641_c1_g1	DIR1	Q8W453	Bifunctional inhibitor/lipid-transfer protein/seed storage 2S albumin superfamily protein; Putative lipid transfer protein required for systemic acquired resistance (SAR) long distance signaling. May interact with a lipid-derived molecule to promote long distance signaling associated with SAR. Together with AZI1, required for glycerol-3- phosphate- (G3P) and azelaic acid- (AA) induced systemic ac…
DN10525_c0_g1	AT5G48430	Q9LV70	Eukaryotic aspartyl protease family protein; Its function is described as aspartic-type endopeptidase activity; Involved in proteolysis; Located in endomembrane system; Expressed in shoot apex, hypocotyl, root, leaf; Contains the following InterPro domains: Peptidase aspartic (InterPro:IPR021109), Peptidase aspartic, catalytic (InterPro:IPR009007), Peptidase A1 (InterPro:IPR001461); BEST Arabidop…
DN598_c0_g2	BBX8	Q9LUA9	B-box type zinc finger protein with CCT domain; Its function is described as sequence-specific DNA binding transcription factor activity, zinc ion binding; Located in plasma membrane; Expressed in 23 plant structures; Expressed during 13 growth stages; Contains the following InterPro domains: CCT domain (InterPro:IPR010402), Zinc finger, B-box (InterPro:IPR000315); BEST Arabidopsis thaliana prote…
DN55103_c0_g1	GFA2	Q8GWW8	Gametophytic factor 2; Chaperone that may play a role in mitochondrial protein folding. Involved in female gametophyte development. Required for cell death of the synergid cells during fertilization process, and fusion of the polar nuclei during megagametogenesis; Belongs to the DnaJ family.
DN12389_c0_g1	AT5G48020	Q9FI36	2-oxoglutarate (2OG) and Fe(II)-dependent oxygenase superfamily protein; Has 30201 Blast hits to 17322 proteins in 780 species: Archae - 12; Bacteria - 1396; Metazoa - 17338; Fungi - 3422; Plants - 5037; Viruses - 0; Other Eukaryotes - 2996 (source: NCBI BLink).
DN9149_c0_g1	AT5G47930	Q8L953	Zinc-binding ribosomal protein family protein; Its function is described as structural constituent of ribosome; Involved in translation, ribosome biogenesis; Located in cytosolic small ribosomal subunit, cytosolic ribosome, ribosome, plasma membrane; Expressed in 23 plant structures; Expressed during 13 growth stages; Contains the following InterPro domains: Ribosomal protein, zinc-binding domain…
DN41460_c0_g1	AT5G47890	Q9FIJ2	NADH-ubiquinone oxidoreductase B8 subunit, putative; Accessory subunit of the mitochondrial membrane respiratory chain NADH dehydrogenase (Complex I), that is believed not to be involved in catalysis. Complex I functions in the transfer of electrons from NADH to the respiratory chain. The immediate electron acceptor for the enzyme is believed to be ubiquinone (By similarity).
DN4359_c3_g2	FRA1	Q8GS71	P-loop containing nucleoside triphosphate hydrolases superfamily protein; Kinesin-like motor protein involved in the control of the oriented deposition of cellulose microfibrils. Its motor activity is directed toward the microtubule's plus end. It possesses the potential to drive long-distance transport of cargo along cortical microtubules. Regulates cell wall mechanics during cell elongation, by…
DN3175_c0_g3	FPS1	Q09152	Farnesyl diphosphate synthase 1; Catalyzes the sequential condensation of isopentenyl pyrophosphate with the allylic pyrophosphates, dimethylallyl pyrophosphate, and then with the resultant geranylpyrophosphate to the ultimate product farnesyl pyrophosphate.
DN59891_c0_g1	AT5G47720	Q9FIK7	Thiolase family protein; Its function is described as transferase activity, transferring acyl groups other than amino-acyl groups, acetyl-CoA C-acetyltransferase activity, catalytic activity; Involved in metabolic process; Located in cellular_component unknown; Expressed in 19 plant structures; Expressed during 10 growth stages; Contains the following InterPro domains: Thiolase (InterPro:IPR00215…
DN22733_c0_g1	At5g47320	P39697	Ribosomal protein S19; The RNA-binding domain found in RPS19 may functionally replaces the missing mitochondrial RPS13.
DN3444_c1_g2	ERF2	O80338	Encodes a member of the ERF (ethylene response factor) subfamily B-3 of ERF/AP2 transcription factor family (ATERF-2). The protein contains one AP2 domain. Functions as activator of GCC box-dependent transcription. Positive regulator of JA-responsive defense genes and resistance to F. oxysporum and enhances JA inhibition of root elongation.
DN34497_c0_g1	LON2	O64948	Lon protease 2; Encodes a member of the Lon protease-like proteins (Lon1/At5g26860, Lon2/At5g47040, Lon3/At3g05780, Lon4/At3g05790). Lon is a multifunctional ATP-dependent protease which exists in bacteria, archaea and within organelles in eukaryotic cells. Lon proteases are responsible for the degradation of abnormal, damaged and unstable proteins.
DN41745_c0_g1	AT5G47030	Q96252	ATPase, F1 complex, delta/epsilon subunit; Mitochondrial membrane ATP synthase (F(1)F(0) ATP synthase or Complex V) produces ATP from ADP in the presence of a proton gradient across the membrane which is generated by electron transport complexes of the respiratory chain. F-type ATPases consist of two structural domains, F(1) - containing the extramembraneous catalytic core, and F(0) - containing …
DN31263_c0_g2	LBA1	Q9FJR0	RNA helicase, putative; Involved in nonsense-mediated decay (NMD) of mRNAs containing premature stop codons (premature termination codon PTC) by associating with the nuclear exon junction complex (EJC) and serving as link between the EJC core and NMD machinery. Eliminates the production of nonsense-containing RNAs (ncRNAs). Required for plant development and adaptation to environmental stresses, …
DN43493_c0_g1	VAM3	P93654	Syntaxin/t-SNARE family protein; Syntaxin-related protein required for vacuolar assembly. A member of t-SNARE superfamily, homologous to yest Vam3p. Localized in the vacuolar membranes. The protein has a heptad repeat structure (residues164-220) in which hydrophobic amino acid residues appear at seven amino acid intervals. Such regions have a high potential to form an amphiphilic a-helix, intrigu…
DN9317_c2_g1	TRN2	Q9FIQ5	Tetraspanin family protein; Involved in the basipetal transport of auxin (IAA) that modulates growth and organs organization, as well as cell differentiation. Regulates shoot apical meristem (SAM) organization in the peripheral zone. Required for initial meristematic divisions in the epidermal/lateral root cap leading to the formation of epidermal cells and a clone of lateral root cap cells, as w…
DN50252_c0_g1	AT5G46580	Q9LS25	Pentatricopeptide (PPR) repeat-containing protein; Involved in biological_process unknown; Located in chloroplast; Expressed in 23 plant structures; Expressed during 13 growth stages; Contains the following InterPro domains: Pentatricopeptide repeat (InterPro:IPR002885), Smr protein/MutS2 C-terminal (InterPro:IPR002625); BEST Arabidopsis thaliana protein match is: pentatricopeptide (PPR) repeat-c…
DN2899_c0_g1	AT5G46390	F4KHG6	Peptidase S41 family protein; Protease involved in the C-terminal processing of the chloroplastic D1 protein of photosystem II. This proteolytic processing is necessary to allow the light-driven assembly of the tetranuclear manganese cluster, which is responsible for photosynthetic water oxidation; Belongs to the peptidase S41A family.
DN5871_c0_g1	KASI	P52410	3-ketoacyl-acyl carrier protein synthase I; Catalyzes the condensation reaction of fatty acid synthesis by the addition to an acyl acceptor of two carbons from malonyl-ACP. Specific for elongation from C-10 to unsaturated C-16 and C-18 fatty acids (By similarity).
DN42238_c0_g1	MCM3	Q9FL33	Minichromosome maintenance (MCM2/3/5) family protein; Probable component of the MCM2-7 complex (MCM complex) that may function as a DNA helicase and which is essential to undergo a single round of replication initiation and elongation per cell cycle in eukaryotic cells.
DN13624_c0_g1	APE2	Q9ZSR7	Glucose-6-phosphate/phosphate translocator-related; Triose phosphate/phosphate translocator that transports inorganic phosphate, 3-phosphoglycerate (3-PGA) and triose phosphate. Functions in the export of photoassimilates from chloroplasts during the day. In the light, triose phosphates are exported from the chloroplast stroma in counter exchange with inorganic phosphate (Pi), generated during su…
DN4131_c0_g2	AT5G46060	Q9FNL6	Protein of unknown function, DUF599; Its function is described as molecular_function unknown; Involved in biological_process unknown; Located in endomembrane system; Contains the following InterPro domains: Protein of unknown function DUF599 (InterPro:IPR006747); BEST Arabidopsis thaliana protein match is: Protein of unknown function, DUF599 (TAIR:AT5G24600.2); Has 1807 Blast hits to 1807 protein…
DN12777_c0_g1	PTR3	Q9FNL7	Encodes a di- and tri-peptide transporter involved in responses to wounding, virulent bacterial pathogens, and high NaCl concentrations. The protein is predicted to have 12 transmembrane helicies; Belongs to the PTR2/POT transporter (TC 2.A.17) family.
DN42229_c0_g1	AT5G46020	Q9FNM0	28 kDa heat/acid-stable phosphoprotein-like protein; Contains the following InterPro domains: Casein kinase substrate, phosphoprotein PP28 (InterPro:IPR019380); Has 30201 Blast hits to 17322 proteins in 780 species: Archae - 12; Bacteria - 1396; Metazoa - 17338; Fungi - 3422; Plants - 5037; Viruses - 0; Other Eukaryotes - 2996 (source: NCBI BLink).
DN11963_c0_g1	RAC2	Q38903	RAC-like 2; Inactive GDP-bound Rho GTPases reside in the cytosol, are found in a complex with Rho GDP-dissociation inhibitors (Rho GDIs), and are released from the GDI protein in order to translocate to membranes upon activation.
DN16168_c0_g1	SAG12	Q9FJ47	Senescence-associated gene 12 (SAG12) encoding a cysteine protease influenced by cytokinin, auxin, and sugars.Localized to special vacuole found during senescence called senescence associated vacuoles which are different from central vacuole in the tonoplast composition and pH.
DN5839_c0_g1	PYL12	Q9FJ49	PYR1-like 12; Encodes a member of the PYR (pyrabactin resistance )/PYL(PYR1-like)/RCAR (regulatory components of ABA receptor) family proteins with 14 members. PYR/PYL/RCAR family proteins function as abscisic acid sensors. Mediate ABA-dependent regulation of protein phosphatase 2Cs ABI1 and ABI2.
DN65487_c0_g1	AT3G58700	P42794	Ribosomal L5P family protein; Component of the ribosome, a large ribonucleoprotein complex responsible for the synthesis of proteins in the cell. The small ribosomal subunit (SSU) binds messenger RNAs (mRNAs) and translates the encoded message by selecting cognate aminoacyl- transfer RNA (tRNA) molecules. The large subunit (LSU) contains the ribosomal catalytic site termed the peptidyl transferas…
DN144_c0_g2	RLP55	Q9FK66	Receptor like protein 55; Involved in plant defense.
DN4111_c0_g2	FKBP13	Q9SCY2	FK506-binding protein 13; PPIases accelerate the folding of proteins. It catalyzes the cis-trans isomerization of proline imidic peptide bonds in oligopeptides. Responsive of the major PPIase activity in the chloroplast thylakoid lumen. Regulates the accumulation of Rieske protein, an essential component of the photosynthetic electron transport chain.
DN29161_c0_g1	AT5G45620	Q8RWF0	Proteasome component (PCI) domain protein; Acts as a regulatory subunit of the 26S proteasome which is involved in the ATP-dependent degradation of ubiquitinated proteins.
DN46210_c0_g1	MOB1-like	Q9FHI1	Mob1/phocein family protein; Plays a key role in regulation of cell expansion and cell division. Required for proper plant development, the correct patterning of the root meristem and the control of root growth. Involved in both sporogenesis and gametogenesis.
DN20291_c0_g2	AT5G45540	Q9FHI2	Protein of unknown function (DUF594); Contains the following InterPro domains: Protein of unknown function DUF594 (InterPro:IPR007658); BEST Arabidopsis thaliana protein match is: Protein of unknown function (DUF594) (TAIR:AT5G45480.1); Has 1285 Blast hits to 857 proteins in 12 species: Archae - 0; Bacteria - 0; Metazoa - 0; Fungi - 0; Plants - 1285; Viruses - 0; Other Eukaryotes - 0 (source: NCB…
DN34910_c0_g2	RPA70C	Q9FHJ6	Replication factor-A protein 1-related; Component of the replication protein A complex (RPA) required for DNA recombination, repair and replication. The activity of RPA is mediated by single-stranded DNA binding and protein interactions. Probably involved in repair of double-strand DNA breaks (DSBs) induced by genotoxic stresses (By similarity).
DN11415_c0_g1	DUR3	F4KD71	Solute:sodium symporters;urea transmembrane transporters; High-affinity urea-proton symporter involved in the active transport of urea across the plasma membrane into root cells. May play an important role in urea uptake by plant cells at low external urea concentrations.
DN1733_c0_g3	CYP707A3	Q9FH76	Cytochrome P450, family 707, subfamily A, polypeptide 3; Encodes a protein with ABA 8'-hydroxylase activity; involved in ABA catabolism. Mutant analyses show that disruption in the gene results in more drought tolerance whereas overexpression results in increased transpiration rate and reduced drought tolerance. Gene involved in postgermination growth. Plant P450 CYP707A3, ABA 8'-hydroxylase, bin…
DN45666_c0_g1	AT5G45180	Q9FKE7	Flavin-binding monooxygenase family protein; Its function is described as NADP or NADPH binding, monooxygenase activity, FAD binding, flavin-containing monooxygenase activity; Involved in oxidation reduction; Contains the following InterPro domains: Flavin-containing monooxygenase-like (InterPro:IPR020946); BEST Arabidopsis thaliana protein match is: flavin-dependent monooxygenase 1 (TAIR:AT1G192…
DN46427_c0_g1	RABF2A	P31582	RAB homolog 1; Involved in the trafficking of soluble cargo proteins from the prevacuolar compartment to the central vacuole. Involved in vacuolar transport of storage proteins with EREX as effector. Regulates membrane trafficking to protein storage vacuoles (PSVs); Belongs to the small GTPase superfamily. Rab family.
DN908_c1_g8	CHR4	F4KBP5	Chromatin remodeling 4; Chromatin-remodeling protein that binds DNA through histones and regulates gene transcription. May specifically recognize and bind trimethylated 'Lys-27' (H3K27me3) and non- methylated 'Lys-4' of histone H3 (By similarity). Probable chromatin remodeling factor.
DN60323_c0_g1	MCM6	F4KAB8	Minichromosome maintenance (MCM2/3/5) family protein; Probable component of the MCM2-7 complex (MCM complex) that may function as a DNA helicase and which is essential to undergo a single round of replication initiation and elongation per cell cycle in eukaryotic cells.
DN5594_c0_g1	VPS2.2	Q0WTY4	SNF7 family protein; Component of the ESCRT-III complex, which is required for multivesicular bodies (MVBs) formation and sorting of endosomal cargo proteins into MVBs. The ESCRT-III complex is probably involved in the concentration of MVB cargo (By similarity).
DN29814_c0_g2	AT5G44500	Q9FI15	Small nuclear ribonucleoprotein family protein; Its function is described as molecular_function unknown; Located in nucleolus, nucleus, small nucleolar ribonucleoprotein complex; Expressed in 7 plant structures; Expressed during 6 growth stages; Contains the following InterPro domains: Like-Sm ribonucleoprotein (LSM) domain (InterPro:IPR001163), Small ribonucleoprotein associated, SmB/SmN (InterP…
DN52723_c0_g1	CBP20	Q9XFD1	CAP-binding protein 20; Component of the cap-binding complex (CBC), which binds co-transcriptionally to the 5' cap of pre-mRNAs and is involved in various processes such as pre-mRNA splicing and RNA-mediated gene silencing (RNAi) by microRNAs (miRNAs). The CBC complex is involved in miRNA-mediated RNA interference and is required for primary miRNA processing. In the CBC complex, CBP20 recognizes …
DN1642_c0_g6	RLT2	Q9FFH1	Homeodomain-like transcriptional regulator; Transcriptional regulator required for the maintenance of the plant vegetative phase. In association with CHR11 or CHR17 may prevent the early activation of the vegetative-to-reproductive transition by regulating key genes that contribute to flower timing, such as FT, SEP1, SEP3, AGL8/FUL, SOC1 and FLC. Involved in the transcriptional regulation of seed…
DN13984_c0_g1	CRA1	P15455	RmlC-like cupins superfamily protein; Encodes a 12S seed storage protein. The Landsberg erecta genome contains another copy of 12S globulin gene, CRA2, which is located tandemly with CRA1. Protein is tyrosine-phosphorylated and its phosphorylation state is modulated in response to ABA in Arabidopsis thaliana seeds.
DN60277_c0_g1	HOT5	Q96533	GroES-like zinc-binding dehydrogenase family protein; Encodes a glutathione-dependent formaldehyde dehydrogenase (also known as class III type alcohol dehydrogenase) reduces S-nitrosoglutathione (GSNO), the condensation product of glutathione and NO, that is a naturally occurring NO reservoir and also a reactive nitrogen intermediate. Gene expression is reduced by wounding and induced by salicyli…
DN64164_c0_g1	ARD4	Q8H185	RmlC-like cupins superfamily protein; Catalyzes the formation of formate and 2-keto-4- methylthiobutyrate (KMTB) from 1,2-dihydroxy-3-keto-5- methylthiopentene (DHK-MTPene).
DN7250_c0_g1	PnsB5	Q9FG89	NAD(P)H dehydrogenase 18; NDH shuttles electrons from NAD(P)H:plastoquinone, via FMN and iron-sulfur (Fe-S) centers, to quinones in the photosynthetic chain and possibly in a chloroplast respiratory chain. The immediate electron acceptor for the enzyme in this species is believed to be plastoquinone. Couples the redox reaction to proton translocation, and thus conserves the redox energy in a prot…
DN5758_c0_g4	AT5G43740	Q9FG90	Disease resistance protein (CC-NBS-LRR class) family; Probable disease resistance protein.
DN25223_c0_g2	DCI1	Q9FHR8	delta(3,5),delta(2,4)-dienoyl-CoA isomerase 1; Encodes the peroxisomal delta 3,5-delta2,4-dienoyl-CoA isomerase, a enzyme involved in degradation of unsaturated fatty acids. Gene expression is induced upon seed germination.
DN50227_c0_g1	RPT4A	Q9SEI3	Regulatory particle triple-A ATPase 4A; The 26S proteasome is involved in the ATP-dependent degradation of ubiquitinated proteins. The regulatory (or ATPase) complex confers ATP dependency and substrate specificity to the 26S complex.
DN13536_c0_g1	TRX3	Q42403	Thioredoxin 3; Encodes a cytosolic thioredoxin that reduces disulfide bridges of target proteins by the reversible formation of a disulfide bridge between two neighboring Cys residues present in the active site. Thioredoxins have been found to regulate a variety of biological reactions in prokaryotic and eukaryotic cells; Belongs to the thioredoxin family. Plant H-type subfamily.
DN9460_c0_g2	AT5G42930	F4K4J2	alpha/beta-Hydrolases superfamily protein; Its function is described as triglyceride lipase activity; Involved in lipid metabolic process; Located in cellular_component unknown; Contains the following InterPro domains: Lipase, class 3 (InterPro:IPR002921); BEST Arabidopsis thaliana protein match is: alpha/beta-Hydrolases superfamily protein (TAIR:AT1G56630.1); Has 1515 Blast hits to 1509 proteins…
DN59323_c0_g1	THO5B	F4K4J0	THO complex, subunit 5; Encodes a component of the putative Arabidopsis THO/TREX complex: THO1 or HPR1 (At5g09860), THO2 (At1g24706), THO3 or TEX1 (At5g56130), THO5 (At5g42920, At1g45233), THO6 (At2g19430), and THO7 (At5g16790, At3g02950). THO/TREX complexes in animals have been implicated in the transport of mRNA precursors. Mutants of THO3/TEX1, THO1, THO6 accumulate reduced amount of small int…
DN42467_c0_g1	SCP2	Q9FMN0	Sterol carrier protein 2 (SCP2); Its function is described as oxidoreductase activity, sterol binding; Involved in glyoxylate metabolic process, intracellular lipid transport, fatty acid beta-oxidation, seed germination; Located in peroxisome; Expressed in 32 plant structures; Expressed during 16 growth stages; Contains the following InterPro domains: SCP2 sterol-binding domain (InterPro:IPR00303…
DN15218_c0_g1	AT5G42830	Q9FMN6	HXXXD-type acyl-transferase family protein; Its function is described as transferase activity, transferring acyl groups other than amino-acyl groups, transferase activity; Involved in biological_process unknown; Located in cellular_component unknown; Expressed in 17 plant structures; Expressed during 12 growth stages; Contains the following InterPro domains: Transferase (InterPro:IPR003480); BEST…
DN13163_c0_g1	DFR	P51102	Dihydroflavonol reductase. Catalyzes the conversion of dihydroquercetin to leucocyanidin in the biosynthesis of anthocyanins.
DN52186_c0_g1	PAF1	P34066	Proteasome alpha subunit F1; The proteasome is a multicatalytic proteinase complex which is characterized by its ability to cleave peptides with Arg, Phe, Tyr, Leu, and Glu adjacent to the leaving group at neutral or slightly basic pH. The proteasome has an ATP-dependent proteolytic activity. Negatively regulates thiol biosynthesis and arsenic tolerance.
DN64308_c0_g1	AT5G42760	F4K328	Leucine carboxyl methyltransferase; Its function is described as methyltransferase activity; Involved in biological_process unknown; Located in cellular_component unknown; Expressed in 21 plant structures; Expressed during 13 growth stages; Contains the following InterPro domains: Conserved hypothetical protein CHP00027, methylltransferase (InterPro:IPR011610), Leucine carboxyl methyltransferase …
DN64477_c0_g1	BKI1	Q9FMZ0	BRI1 kinase inhibitor 1; Encodes a plasma-membrane associated phosphoprotein that interacts directly with the kinase domain of BRI1. It interferes with the interaction between BRI1 with its signalling partner, the plasma membrane localised LRR-receptor kinase BAK1.
DN18872_c1_g1	ATS	Q9FJV5	Homeodomain-like superfamily protein; Encodes a member of the KANADI family of putative transcription factors. Involved in integument formation during ovule development and expressed at the boundary between the inner and outer integuments. It is essential for directing laminar growth of the inner integument.Along with KAN1 and KAN2, KAN4 is involved in proper localization of PIN1 in early embryog…
DN10392_c0_g1	AT5G42570	Q93XZ7	B-cell receptor-associated 31-like; Its function is described as molecular_function unknown; Involved in intracellular protein transport; Located in endoplasmic reticulum, plasma membrane; Expressed in 26 plant structures; Expressed during 13 growth stages; Contains the following InterPro domains: B-cell receptor-associated 31-like (InterPro:IPR008417); BEST Arabidopsis thaliana protein match is:…
DN17834_c0_g2	AT5G42560	Q8LE10	Abscisic acid-responsive (TB2/DP1, HVA22) family protein; Contains the following InterPro domains: TB2/DP1/HVA22 related protein (InterPro:IPR004345); BEST Arabidopsis thaliana protein match is: HVA22-like protein H (ATHVA22H) (TAIR:AT1G19950.1); Has 30201 Blast hits to 17322 proteins in 780 species: Archae - 12; Bacteria - 1396; Metazoa - 17338; Fungi - 3422; Plants - 5037; Viruses - 0; Other Eu…
DN30193_c0_g1	AT5G42420	Q9FIH5	Nucleotide-sugar transporter family protein; Nucleotide-sugar transporter that transports UDP- rhamnose or UDP-galactose and UMP in a strict counter-exchange mode; Belongs to the TPT transporter family. TPT (TC 2.A.7.9) subfamily.
DN131_c0_g3	AT5G42310	Q8L844	Pentatricopeptide repeat (PPR-like) superfamily protein; Required for chloroplast protein synthesis and accumulation of subunits of the thylakoid protein complexes. Activates psaC and petA translation by binding their 5'-UTRs. Required for the correct processing of petB and petD mRNAs. Interacts with the petB and petD intergenic region and is required for the generation of petB and petD monocistr…
DN2018_c4_g1	VAR1	Q9FH02	FtsH extracellular protease family; VAR1 contains a conserved motif for ATPase and a metalloprotease characteristic to FtsH proteins, and is targeted into chloroplasts. A VAR1-fusion protein synthesized in vitro exhibited ATPase activity and partial metalloprotease activity. This protein is located to the thylakoid membrane and forms a complex with VAR2. FtsH1 (VAR1) and FtsH5 are interchangeable…
DN36733_c0_g1	AT5G42250	Q9FH04	Zinc-binding alcohol dehydrogenase family protein; Its function is described as oxidoreductase activity, zinc ion binding; Involved in oxidation reduction; Expressed in 11 plant structures; Expressed during 6 growth stages; Contains the following InterPro domains: GroES-like (InterPro:IPR011032), Alcohol dehydrogenase GroES-like (InterPro:IPR013154), Alcohol dehydrogenase, zinc-containing, conser…
DN7655_c0_g1	AT5G42200	Q8L9W3	RING/U-box superfamily protein; E3 ubiquitin-protein ligase able to catalyze polyubiquitination with ubiquitin-conjugating enzyme E2 UBC8, UBC10, UBC11, UBC28 and UBC29 in vitro.
DN22890_c0_g2	PER64	Q43872	Peroxidase superfamily protein; Removal of H(2)O(2), oxidation of toxic reductants, biosynthesis and degradation of lignin, suberization, auxin catabolism, response to environmental stresses such as wounding, pathogen attack and oxidative stress. These functions might be dependent on each isozyme/isoform in each plant tissue; Belongs to the peroxidase family. Classical plant (class III) peroxidas…
DN7263_c0_g1	AT5G42070	Q8RWR9	Uncharacterized protein At5g42070; Unknown protein; Its function is described as molecular_function unknown; Involved in biological_process unknown; Located in chloroplast thylakoid membrane, chloroplast; Expressed in 21 plant structures; Expressed during 13 growth stages; Has 30201 Blast hits to 17322 proteins in 780 species: Archae - 12; Bacteria - 1396; Metazoa - 17338; Fungi - 3422; Plants - …
DN28466_c0_g1	AT5G41970	F4K000	Metal-dependent protein hydrolase; Its function is described as molecular_function unknown; Involved in biological_process unknown; Located in mitochondrion; Expressed in 24 plant structures; Expressed during 13 growth stages; Contains the following InterPro domains: Metal-dependent protein hydrolase (InterPro:IPR003226); BEST Arabidopsis thaliana protein match is: Metal-dependent protein hydrola…
DN10478_c0_g2	AT5G41750	Q9LSX5	Disease resistance protein (TIR-NBS-LRR class) family; Its function is described as transmembrane receptor activity, nucleoside-triphosphatase activity, nucleotide binding, ATP binding; Involved in signal transduction, defense response, apoptosis, innate immune response; Located in intrinsic to membrane; Contains the following InterPro domains: ATPase, AAA+ type, core (InterPro:IPR003593), NB-ARC…
DN60758_c0_g1	UBC8	P35131	Ubiquitin conjugating enzyme 8; Accepts the ubiquitin from the E1 complex and catalyzes its covalent attachment to other proteins. Mediates the selective degradation of short-lived and abnormal proteins; Belongs to the ubiquitin-conjugating enzyme family.
DN56231_c0_g1	RPS10B	Q9FFS8	RNA binding Plectin/S10 domain-containing protein; Its function is described as structural constituent of ribosome; Involved in translation; Located in cytosolic small ribosomal subunit, cytosolic ribosome, cell wall, chloroplast; Expressed in 25 plant structures; Expressed during 16 growth stages; Contains the following InterPro domains: Plectin/S10, N-terminal (InterPro:IPR005326); BEST Arabido…
DN154_c0_g1	BEL1	Q38897	POX (plant homeobox) family protein; Homeodomain protein required for ovule identity.Loss of function mutations show homeotic conversion of integuments to carpels.Forms heterodimers with STM and KNAT1. Interacts with AG-SEP heterodimers is thought to restrict WUS expression. BEL interacts with MADS box dimers composed of SEP1(or SEP3) and AG, SHP1, SHP2 and STK. The interaction of BEL1 with AG-SE…
DN30310_c0_g1	AT5G41380	Q5Q0A4	CCT motif family protein; Contains the following InterPro domains: CCT domain (InterPro:IPR010402); BEST Arabidopsis thaliana protein match is: CCT motif family protein (TAIR:AT1G63820.1); Has 1690 Blast hits to 1687 proteins in 111 species: Archae - 0; Bacteria - 2; Metazoa - 13; Fungi - 3; Plants - 1603; Viruses - 0; Other Eukaryotes - 69 (source: NCBI BLink).
DN63620_c0_g1	AT5G41190	Q9FLL1	RNA-binding NOB1-like protein; Contains the following InterPro domains: Nin one binding (NOB1) Zn-ribbon like (InterPro:IPR014881), D-site 20S pre-rRNA nuclease (InterPro:IPR017117); Has 1807 Blast hits to 1807 proteins in 277 species: Archae - 0; Bacteria - 0; Metazoa - 736; Fungi - 347; Plants - 385; Viruses - 0; Other Eukaryotes - 339 (source: NCBI BLink).
DN43239_c0_g1	AT5G41050	Q9FLM4	Pollen Ole e 1 allergen and extensin family protein; Its function is described as molecular_function unknown; Involved in biological_process unknown; Located in endomembrane system; Expressed in 22 plant structures; Expressed during 13 growth stages; Contains the following InterPro domains: Pollen Ole e 1 allergen/extensin (InterPro:IPR006041); BEST Arabidopsis thaliana protein match is: Pollen O…
DN42797_c0_g1	RPL27	Q9FLN4	Ribosomal protein large subunit 27 (RPL27); Its function is described as structural constituent of ribosome; Involved in translation; Located in thylakoid, ribosome, chloroplast stroma, chloroplast; Expressed in 22 plant structures; Expressed during 13 growth stages; Contains the following InterPro domains: Ribosomal protein L27 (InterPro:IPR001684), Ribosomal protein L27, conserved site (InterPr…
DN56239_c0_g1	AT5G40810	Q9FKS5	Cytochrome C1 family; This is the heme-containing component of the cytochrome b-c1 complex, which accepts electrons from Rieske protein and transfers electrons to cytochrome c in the mitochondrial respiratory chain.
DN5386_c0_g3	LHT1	Q9FKS8	Lysine histidine transporter 1; Amino acid-proton symporter. Transporter with a broad specificity for histidine, lysine, glutamic acid, alanine, serine, proline and glycine. Involved in both apoplastic transport of amino acids in leaves and their uptake by roots; Belongs to the amino acid/polyamine transporter 2 family. Amino acid/auxin permease (AAAP) (TC 2.A.18.2) subfamily.
DN47374_c0_g1	PHB3	O04331	Prohibitin 3; Prohibitin probably acts as a holdase/unfoldase for the stabilization of newly synthesized mitochondrial proteins (By similarity). Necessary for mitochondrial and cell metabolism and biogenesis. Required to regulate the ethylene-mediated signaling; involved in growth maintenance in the presence of ethylene. Functions in nitric oxide (NO)-mediated responses and in hydrogen peroxide-i…
DN10186_c0_g1	AT5G40670	P57758	PQ-loop repeat family protein / transmembrane family protein; Thought to transport cystine out of lysosomes.
DN59696_c0_g1	SDH2-2	Q8LB02	Succinate dehydrogenase 2-2; One of three isoforms of the iron-sulfur component of the succinate dehydrogenase complex, a component of the mitochondrial respiratory chain complex II. The product of the nuclear encoded gene is imported into the mitochondrion. Expressed during germination and post-germinative growth; Belongs to the succinate dehydrogenase/fumarate reductase iron-sulfur protein fami…
DN51274_c0_g2	GPDHp	Q9SCX9	NAD-dependent glycerol-3-phosphate dehydrogenase family protein; Involved in glycerolipid metabolism; Belongs to the NAD-dependent glycerol-3-phosphate dehydrogenase family.
DN63942_c0_g1	PBB2	Q7DLS1	20S proteasome beta subunit PBB2; The proteasome is a multicatalytic proteinase complex which is characterized by its ability to cleave peptides with Arg, Phe, Tyr, Leu, and Glu adjacent to the leaving group at neutral or slightly basic pH. The proteasome has an ATP-dependent proteolytic activity.
DN41005_c0_g1	AT5G40460	Q29Q81	Cyclin-dependent protein kinase inhibitor SMR6; Probable cyclin-dependent protein kinase (CDK) inhibitor that functions as a repressor of mitosis in the endoreduplication cell cycle (By similarity). May inhibit CDKA-1/CYCD complexes during S-phase, preventing the re-initiation of DNA replication.
DN20203_c0_g1	GRXC2	Q9FNE2	Glutaredoxin family protein; Has a glutathione-disulfide oxidoreductase activity in the presence of NADPH and glutathione reductase. Reduces low molecular weight disulfides and proteins (By similarity).
DN4242_c0_g1	AT5G40310	Q9FNE7	Exonuclease family protein; Its function is described as zinc ion binding, exonuclease activity, nucleic acid binding; Involved in biological_process unknown; Located in intracellular; Contains the following InterPro domains: Zinc finger, C2H2-like (InterPro:IPR015880), Exonuclease (InterPro:IPR006055), Polynucleotidyl transferase, ribonuclease H fold (InterPro:IPR012337), Zinc finger, C2H2-type …
DN10484_c0_g1	RLP54	F4KHA2	Receptor like protein 54 (RLP54); Its function is described as kinase activity; Involved in signal transduction, defense response; Located in endomembrane system; Expressed in 22 plant structures; Expressed during 13 growth stages; Contains the following InterPro domains: Leucine-rich repeat, typical subtype (InterPro:IPR003591), Leucine-rich repeat (InterPro:IPR001611); BEST Arabidopsis thaliana…
DN392_c0_g2	AT5G40150	Q9FL16	Peroxidase superfamily protein; Removal of H(2)O(2), oxidation of toxic reductants, biosynthesis and degradation of lignin, suberization, auxin catabolism, response to environmental stresses such as wounding, pathogen attack and oxidative stress. These functions might be dependent on each isozyme/isoform in each plant tissue; Belongs to the peroxidase family. Classical plant (class III) peroxidas…
DN4058_c0_g1	TRX2	Q38879	Thioredoxin 2; Encodes a cytosolic thioredoxin that reduces disulfide bridges of target proteins by the reversible formation of a disulfide bridge between two neighboring Cys residues present in the active site. Thioredoxins have been found to regulate a variety of biological reactions in prokaryotic and eukaryotic cells.
DN61103_c0_g1	PRE1	Q9FLE9	Basic helix-loop-helix (bHLH) DNA-binding family protein; Atypical and probable non DNA-binding bHLH transcription factor that integrates multiple signaling pathways to regulate cell elongation and plant development. Binds IBH1, forming a pair of antagonistic bHLH transcription factors that function downstream of BZR1 to mediate brassinosteroid regulation of cell elongation. Regulates light respo…
DN2459_c0_g1	AT5G39670	Q93Z27	Calcium-binding EF-hand family protein; Potential calcium sensor.
DN59477_c0_g1	PTEN1	Q9FLZ5	Calcium/lipid-binding (CaLB) phosphatase; Protein tyrosine phosphatase that exhibits also lipid phosphatase activity. Can use phosphatidylinositol substrates such as PtdIns(3,4,5)P(3) as substrate. Pollen-specific phosphatase required for pollen development; Belongs to the PTEN phosphatase protein family.
DN15678_c0_g1	CRR7	Q9FL87	Chlororespiratory reduction 7; Required for both formation and activity of the chloroplast NAD(P)H dehydrogenase (NDH) complex of the photosynthetic electron transport chain. May function in assembly or stabilization of the NDH complex. Required for the accumulation of NDH subcomplex A, which is a core part of NDH. May be involved in post- translational steps during the biogenesis of subcomplex A.
DN15313_c2_g1	AT5G39030	Q9FID5	Protein kinase superfamily protein; Its function is described as kinase activity; Involved in protein amino acid phosphorylation; Located in endomembrane system; Expressed in 13 plant structures; Expressed during 9 growth stages; Contains the following InterPro domains: Protein kinase, ATP binding site (InterPro:IPR017441), Malectin/receptor-like protein kinase (InterPro:IPR021720), Protein kinas…
DN7975_c0_g6	AT5G39000	Q9FID8	Malectin/receptor-like protein kinase family protein; Its function is described as kinase activity; Involved in protein amino acid phosphorylation; Located in endomembrane system; Contains the following InterPro domains: Protein kinase, ATP binding site (InterPro:IPR017441), Malectin/receptor-like protein kinase (InterPro:IPR021720), Protein kinase, catalytic domain (InterPro:IPR000719), Serine-t…
DN12187_c1_g3	AT5G38990	Q9FID9	Malectin/receptor-like protein kinase family protein; Its function is described as kinase activity; Involved in protein amino acid phosphorylation; Located in endomembrane system; Contains the following InterPro domains: Protein kinase, ATP binding site (InterPro:IPR017441), Malectin/receptor-like protein kinase (InterPro:IPR021720), Protein kinase, catalytic domain (InterPro:IPR000719), Serine-t…
DN66338_c0_g1	AT5G38890	A2RVT9	Nucleic acid-binding, OB-fold-like protein; Its function is described as RNA binding; Involved in biological_process unknown; Located in cellular_component unknown; Expressed in 22 plant structures; Expressed during 13 growth stages; Contains the following InterPro domains: Ribosomal protein S1, RNA-binding domain (InterPro:IPR003029), Exosome complex, component CSL4 (InterPro:IPR019495); Has 353…
DN21613_c0_g1	AT5G38760	Q9FKR1	Late embryogenesis abundant protein (LEA) family protein; BEST Arabidopsis thaliana protein match is: Late embryogenesis abundant protein (LEA) family protein (TAIR:AT5G53820.1); Has 1807 Blast hits to 1807 proteins in 277 species: Archae - 0; Bacteria - 0; Metazoa - 736; Fungi - 347; Plants - 385; Viruses - 0; Other Eukaryotes - 339 (source: NCBI BLink).
DN16499_c0_g1	AT5G38710	Q6NKX1	Methylenetetrahydrofolate reductase family protein; Converts proline to delta-1-pyrroline-5-carboxylate.
DN10133_c0_g1	AT5G38700	Q570M0	Uncharacterized protein At5g38700; Unknown protein; Its function is described as molecular_function unknown; Involved in biological_process unknown; Located in mitochondrion; Expressed in 10 plant structures; Expressed during LP.04 four leaves visible, LP.10 ten leaves visible, petal differentiation and expansion stage, LP.08 eight leaves visible, LP.12 twelve leaves visible; BEST Arabidopsis tha…
DN11422_c0_g1	APE1	A0A219HZL6	Acclimation of photosynthesis to environment; Mutant has Altered acclimation responses;
DN54947_c0_g1	CYP735A1	Q9FF18	Cytochrome P450, family 735, subfamily A, polypeptide 1; Cytokinin hydroxylase that catalyzes the biosynthesis of trans-zeatin via the isopentenyladenine riboside 5'-monophosphate (iPRMP)-dependent pathway. Can use isopentenyladenosine-5'- monophosphate, isopentenyladenosine-5'-diphosphate and isopentenyladenosine-5'-triphosphate as substrate.
DN25083_c3_g2	RBCS3B	P10798	Ribulose bisphosphate carboxylase (small chain) family protein; RuBisCO catalyzes two reactions: the carboxylation of D- ribulose 1,5-bisphosphate, the primary event in carbon dioxide fixation, as well as the oxidative fragmentation of the pentose substrate. Both reactions occur simultaneously and in competition at the same active site (By similarity).
DN10184_c0_g1	AT5G38170	Q9FF39	Bifunctional inhibitor/lipid-transfer protein/seed storage 2S albumin superfamily protein; Its function is described as lipid binding; Involved in lipid transport; Located in endomembrane system; Expressed in sperm cell; Contains the following InterPro domains: Bifunctional inhibitor/plant lipid transfer protein/seed storage (InterPro:IPR016140), Plant lipid transfer protein/seed storage/trypsin-…
DN41938_c0_g1	NIP4;1	Q9FIZ9	NOD26-like intrinsic protein 4;1; Potential aquaporin, which may facilitate the transport of water and small neutral solutes across cell membranes.
DN17398_c0_g1	AT5G37690	Q9FHQ1	SGNH hydrolase-type esterase superfamily protein; Its function is described as lipase activity, hydrolase activity, acting on ester bonds; Involved in lipid metabolic process; Located in endomembrane system; Expressed in shoot, hypocotyl, root; Contains the following InterPro domains: Lipase, GDSL (InterPro:IPR001087), Esterase, SGNH hydrolase-type (InterPro:IPR013830); BEST Arabidopsis thaliana …
DN8725_c0_g2	EMB2656	F4K790	ARM repeat superfamily protein; EMBRYO DEFECTIVE 2656 (EMB2656); Its function is described as binding; Involved in mitotic chromosome condensation, embryo development ending in seed dormancy; Located in cellular_component unknown; Expressed in 11 plant structures; Expressed during 6 growth stages; Contains the following InterPro domains: Armadillo-type fold (InterPro:IPR016024); Has 333 Blast hit…
DN60137_c0_g1	AT5G37550	Q9FGI2	At5g37550; Unknown protein; BEST Arabidopsis thaliana protein match is: unknown protein (TAIR:AT1G66190.1); Has 1807 Blast hits to 1807 proteins in 277 species: Archae - 0; Bacteria - 0; Metazoa - 736; Fungi - 347; Plants - 385; Viruses - 0; Other Eukaryotes - 339 (source: NCBI BLink).
DN23598_c0_g3	EMB1467	Q9FGI6	NADH-ubiquinone dehydrogenase, mitochondrial, putative; Core subunit of the mitochondrial membrane respiratory chain NADH dehydrogenase (Complex I) that is believed to belong to the minimal assembly required for catalysis. Complex I functions in the transfer of electrons from NADH to the respiratory chain. The immediate electron acceptor for the enzyme is believed to be ubiquinone (By similarity)…
DN8208_c0_g1	AT5G37360	Q93Z11	LOW protein: ammonium transporter 1-like protein; Unknown protein; Its function is described as molecular_function unknown; Involved in biological_process unknown; Located in chloroplast thylakoid membrane, chloroplast; Expressed in 23 plant structures; Expressed during 13 growth stages; Has 1807 Blast hits to 1807 proteins in 277 species: Archae - 0; Bacteria - 0; Metazoa - 736; Fungi - 347; Pla…
DN27770_c0_g1	AT5G37340	F4K746	ZPR1 zinc-finger domain protein; Its function is described as zinc ion binding; Involved in biological_process unknown; Located in cellular_component unknown; Contains the following InterPro domains: Zinc finger, ZPR1-type (InterPro:IPR004457); BEST Arabidopsis thaliana protein match is: ZPR1 zinc-finger domain protein (TAIR:AT5G22480.1); Has 35333 Blast hits to 34131 proteins in 2444 species: Ar…
DN11019_c0_g1	AT5G36790.1	P0DKC3	Haloacid dehalogenase-like hydrolase (HAD) superfamily protein; Photorespiratory enzyme that dephosphorylates the 2- phosphoglycolate produced by the RuBisCO oxygenation reaction.
DN14440_c0_g2	AT5G36130	Q9LVY4	Cytochrome P450 superfamily protein; Its function is described as electron carrier activity, monooxygenase activity, iron ion binding, oxygen binding, heme binding; Involved in oxidation reduction; Located in cellular_component unknown; Contains the following InterPro domains: Cytochrome P450 (InterPro:IPR001128), Cytochrome P450, E-class, group I (InterPro:IPR002401), Cytochrome P450, conserved …
DN7790_c0_g1	AT5G35970	F4K1G7	P-loop containing nucleoside triphosphate hydrolases superfamily protein; Its function is described as hydrolase activity, DNA binding, ATP binding; Involved in biological_process unknown; Located in chloroplast, chloroplast envelope; Expressed in 22 plant structures; Expressed during 13 growth stages; Contains the following InterPro domains: Restriction endonuclease, type I, R subunit/Type III, …
DN4836_c0_g1	AT5G35830	Q9FFL9	Ankyrin repeat family protein; Contains the following InterPro domains: Ankyrin repeat-containing domain (InterPro:IPR020683), Ankyrin repeat (InterPro:IPR002110); BEST Arabidopsis thaliana protein match is: Ankyrin repeat family protein (TAIR:AT3G54070.1); Has 1807 Blast hits to 1807 proteins in 277 species: Archae - 0; Bacteria - 0; Metazoa - 736; Fungi - 347; Plants - 385; Viruses - 0; Other E…
DN104_c0_g1	G6PD1	Q43727	Glucose-6-phosphate dehydrogenase 1; Catalyzes the rate-limiting step of the oxidative pentose-phosphate pathway, which represents a route for the dissimilation of carbohydrates besides glycolysis. The main function of this enzyme is to provide reducing power (NADPH) and pentose phosphates for fatty acid and nucleic acid synthesis which are involved in membrane synthesis and cell division; Belong…
DN13072_c1_g1	FIM5	Q9FKI0	Fimbrin-like protein 2; Cross-links actin filaments (F-actin). Stabilizes and prevents F-actin depolymerization mediated by profilin. May regulate actin cytoarchitecture, cell cycle, cell division, cell elongation and cytoplasmic tractus.
DN8090_c0_g1	iqd33	Q8L8M9	IQ-domain 33 (iqd33); Contains the following InterPro domains: IQ calmodulin-binding region (InterPro:IPR000048); BEST Arabidopsis thaliana protein match is: IQ-domain 3 (TAIR:AT3G52290.1); Has 30201 Blast hits to 17322 proteins in 780 species: Archae - 12; Bacteria - 1396; Metazoa - 17338; Fungi - 3422; Plants - 5037; Viruses - 0; Other Eukaryotes - 2996 (source: NCBI BLink).
DN9222_c1_g1	GS2	Q43127	Glutamine synthetase 2; The light-modulated chloroplast/mitochondrial enzyme, encoded by a nuclear gene and expressed primarily in leaves, is responsible for the reassimilation of the ammonia generated by photorespiration; Belongs to the glutamine synthetase family.
DN62523_c0_g2	At5g35590	O81146	Proteasome alpha subunit A1; The proteasome is a multicatalytic proteinase complex which is characterized by its ability to cleave peptides with Arg, Phe, Tyr, Leu, and Glu adjacent to the leaving group at neutral or slightly basic pH. The proteasome has an ATP-dependent proteolytic activity.
DN65455_c0_g1	AT5G35530	Q9FJA6	Ribosomal protein S3 family protein; Its function is described as structural constituent of ribosome; Involved in response to salt stress, translation; Located in cytosolic small ribosomal subunit, cytosolic ribosome, nucleolus, membrane; Expressed in 23 plant structures; Expressed during 14 growth stages; Contains the following InterPro domains: K Homology, prokaryotic type (InterPro:IPR009019),…
DN20572_c0_g1	AT5G35525	P0CW97	PLAC8 family protein; May be involved in heavy metals transport.
DN11711_c2_g3	GUS3	Q9FZP1	Glucuronidase 3; Endoglycosidase which is a cell surface and extracellular matrix-degrading enzyme. Cleaves heparan sulfate proteoglycans (HSPGs) into heparan sulfate side chains and core proteoglycans (By similarity).
DN13062_c1_g1	PAP26	Q949Y3	Purple acid phosphatase 26; Metallo-phosphoesterase involved in phosphate metabolism. Acid phosphatase activity with phosphoenolpyruvate, inorganic pyrophosphate, phenyl-phosphate and p-nitrophenyl- phosphate as the most effective substrates. No activity with phytic acid, phosphocholine or bis-p-nitrophenyl-phosphate. Has a peroxidase activity at alkaline pH; Belongs to the metallophosphoesterase…
DN11556_c1_g1	AT5G33406	F4KHA1	hAT dimerisation domain-containing protein / transposase-related; Its function is described as protein dimerization activity; Involved in biological_process unknown; Located in mitochondrion; Contains the following InterPro domains: HAT dimerisation (InterPro:IPR008906); BEST Arabidopsis thaliana protein match is: hAT transposon superfamily (TAIR:AT4G15020.2); Has 707 Blast hits to 681 proteins i…
DN5939_c1_g2	RPS1	Q93VC7	Ribosomal protein S1; Required for optimal plastid performance in terms of photosynthesis and growth. Required for the translation of plastid mRNAs. Involved in cellular heat stress response and required for heat tolerance. Required for transcriptional activation of HSFA2 and its target genes in response to heat stress. Plays a critical role in biosynthesis of thylakoid membrane proteins encoded …
DN55066_c0_g1	AT5G30495	F4KCY1	Fcf2 pre-rRNA processing protein; Contains the following InterPro domains: Fcf2 pre-rRNA processing (InterPro:IPR014810); BEST Arabidopsis thaliana protein match is: Fcf2 pre-rRNA processing protein (TAIR:AT1G54770.1); Has 334 Blast hits to 334 proteins in 173 species: Archae - 0; Bacteria - 0; Metazoa - 110; Fungi - 124; Plants - 58; Viruses - 0; Other Eukaryotes - 42 (source: NCBI BLink).
DN19175_c0_g2	GME	Q93VR3	GDP-D-mannose 3',5'-epimerase; Catalyzes a reversible epimerization of GDP-D-mannose that precedes the committed step in the biosynthesis of vitamin C (L-ascorbate), resulting in the hydrolysis of the highly energetic glycosyl-pyrophosphoryl linkage. Able to catalyze 2 distinct epimerization reactions and can release both GDP-L-galactose and GDP-L-gulose from GDP-mannose.
DN15764_c1_g1	AT5G28780	F4KA12	PIF1 helicase; Contains the following InterPro domains: DNA helicase PIF1, ATP-dependent (InterPro:IPR010285); BEST Arabidopsis thaliana protein match is: PIF1 helicase (TAIR:AT3G51690.1); Has 1364 Blast hits to 1355 proteins in 303 species: Archae - 2; Bacteria - 367; Metazoa - 234; Fungi - 111; Plants - 389; Viruses - 9; Other Eukaryotes - 252 (source: NCBI BLink).
DN44711_c0_g1	EMB2775	Q8VXX4	ATPase family associated with various cellular activities (AAA); A locus involved in embryogenesis. Mutations in this locus result in embryo lethality.
DN37959_c0_g1	emb1644	F4K4E3	Small nuclear ribonucleoprotein family protein; Component of LSM protein complexes, which are involved in RNA processing. Component of the cytoplasmic LSM1-LSM7 complex which is involved in mRNA degradation by promoting decapping and leading to accurate 5'-3' mRNA decay. The cytoplasmic LSM1-LSM7 complex regulates developmental gene expression by the decapping of specific development-related tran…
DN4132_c0_g1	HTA7	Q94F49	Histone H2A 7; Core component of nucleosome. Nucleosomes wrap and compact DNA into chromatin, limiting DNA accessibility to the cellular machineries which require DNA as a template. Histones thereby play a central role in transcription regulation, DNA repair, DNA replication and chromosomal stability. DNA accessibility is regulated via a complex set of post-translational modifications of histones…
DN45819_c0_g1	CYCH;1	Q8W5S1	Cyclin H;1; Associates with CDK-2 and CDK-3 and activates the CDK kinases.
DN59231_c0_g1	LACS7	Q8LKS5	Long-chain acyl-CoA synthetase 7; Activation of long-chain fatty acids for both synthesis of cellular lipids, and degradation via beta-oxidation. Preferentially uses palmitate, palmitoleate, oleate, linoleate and eicosenoate. Displays redundant function with LACS7 into the seed development process (By similarity).
DN52158_c0_g1	PNC2	Q8VZS0	Peroxisomal adenine nucleotide carrier 2; Peroxisomal adenine nucleotide transporter catalyzing the counterexchange of ATP with AMP. ATP is needed by reactions that generate acyl-CoA for peroxisomal fatty acid beta-oxidation during postgerminative growth. Required for the beta-oxidation reactions involved in auxin biosynthesis and for the conversion of seed-reserved triacylglycerols into sucrose …
DN61143_c0_g1	AT5G27470	Q39230	seryl-tRNA synthetase / serine--tRNA ligase; Catalyzes the attachment of serine to tRNA(Ser). Is also able to aminoacylate tRNA(Sec) with serine, to form the misacylated tRNA L-seryl-tRNA(Sec), which will be further converted into selenocysteinyl-tRNA(Sec).
DN50381_c0_g1	MK	P46086	Encodes a protein with mevalonate kinase activity involved in the mevalonate pathway; Belongs to the GHMP kinase family. Mevalonate kinase subfamily.
DN6246_c1_g1	F2P16.14	Q84JM4	TOPLESS-related 3; Transcriptional corepressor. Negative regulator of jasmonate responses (By similarity).
DN47702_c0_g1	LON1	P93655	Lon protease 1; ATP-dependent serine protease that mediates the selective degradation of misfolded, unassembled or oxidatively damaged polypeptides as well as certain short-lived regulatory proteins in the mitochondrial matrix. May also have a chaperone function in the assembly of inner membrane protein complexes. Participates in the regulation of mitochondrial gene expression and in the maintena…
DN19809_c0_g1	AT5G26830	O04630	Encodes a dual-targeted threonyl-tRNA synthetase found in both the chloroplast and mitochondrion.
DN37672_c0_g1	emb1138	Q8L7S8	DEAD box RNA helicase (RH3); Nuclear genome-encoded factor involved in ribosome biogenesis in chloroplasts. Binds specific group II introns in chloroplasts and facilitates their splicing. Is required for rRNA maturation in plastids and may contribute to the assembly of the large (50S) ribosomal subunit. Required for normal development of chloroplasts. Required for the expression of transcripts en…
DN63583_c0_g1	AT5G26710	O82462	Glutamyl/glutaminyl-tRNA synthetase, class Ic; Catalyzes the attachment of glutamate to tRNA(Glu) in a two-step reaction: glutamate is first activated by ATP to form Glu-AMP and then transferred to the acceptor end of tRNA(Glu); Belongs to the class-I aminoacyl-tRNA synthetase family. Glutamate--tRNA ligase type 2 subfamily.
DN13186_c0_g1	MYB86	Q8LPH6	Myb domain protein 86; A MYB gene encodes a transcriptional repressor of the C4H gene which is involved in the biosynthesis of sinapate esters.
DN13067_c0_g2	ATGWD3	Q6ZY51	Catalytics;carbohydrate kinases;phosphoglucan, water dikinases; Chloroplastidic phosphoglucan, water dikinase (PWD) which is required for normal degradation of leaf starch in Arabidopsis. NMR analysis of the mutants, suggests that the gene is specifically involved in the phosphorylation of the glucosyl residues of starch at the C3 position; Belongs to the PEP-utilizing enzyme family.
DN59930_c0_g2	AT5G26360	Q84WV1	TCP-1/cpn60 chaperonin family protein; Molecular chaperone; assists the folding of proteins upon ATP hydrolysis. Known to play a role, in vitro, in the folding of actin and tubulin; Belongs to the TCP-1 chaperonin family.
DN40421_c0_g2	AT5G26250	Q9SBA7	Major facilitator superfamily protein; Mediates an active uptake of hexoses, probably by sugar/hydrogen symport.
DN8432_c0_g1	WRKY50	Q8VWQ5	WRKY DNA-binding protein 50; Transcription factor. Interacts specifically with the W box (5'-(T)TGAC[CT]-3'), a frequently occurring elicitor- responsive cis-acting element (By similarity).
DN4386_c0_g1	AT5G25940	Q9XGZ3	Early nodulin-related; Its function is described as molecular_function unknown; Located in mitochondrion; Expressed in 24 plant structures; Expressed during 16 growth stages; Contains the following InterPro domains: Early nodulin 93 ENOD93 protein (InterPro:IPR005050); Has 1807 Blast hits to 1807 proteins in 277 species: Archae - 0; Bacteria - 0; Metazoa - 736; Fungi - 347; Plants - 385; Viruses …
DN18529_c0_g2	RLP52	Q7FZR1	Receptor like protein 52; Putative disease resistance protein induced by chitin oligomers.
DN854_c0_g2	GA3	Q93ZB2	GA requiring 3; Catalyzes three successive oxidations of the 4-methyl group of ent-kaurene giving kaurenoic acid, a key step in gibberellins (GAs) biosynthesis. GAs, which are involved many processes, including stem elongation, play a central role in plant development.
DN5861_c0_g1	NADP-ME3	Q9XGZ0	NADP-malic enzyme 3; The malic enzyme (EC 1.1.1.40) encoded by the ATNADP-ME3 is presumably cytosolic and restricted in its expression by both developmental and cell-specific signals.
DN64850_c0_g1	AT5G25840	Q8GW85	Protein of unknown function (DUF1677); Contains the following InterPro domains: Protein of unknown function DUF1677, plant (InterPro:IPR012876); BEST Arabidopsis thaliana protein match is: Protein of unknown function (DUF1677) (TAIR:AT1G79770.1); Has 1807 Blast hits to 1807 proteins in 277 species: Archae - 0; Bacteria - 0; Metazoa - 736; Fungi - 347; Plants - 385; Viruses - 0; Other Eukaryotes -…
DN6656_c0_g1	GATA12	P69781	GATA transcription factor 12; Transcriptional activator that specifically binds 5'- GATA-3' or 5'-GAT-3' motifs within gene promoters. May be involved in the regulation of some light-responsive genes (By similarity). Transcription activator involved in xylem formation. Functions upstream of NAC030/VND7, a master switch of xylem vessel differentiation; Belongs to the type IV zinc-finger family. Cl…
DN50954_c0_g1	AT5G25757.1	F4JY76	RNA polymerase I-associated factor PAF67; Component of the eukaryotic translation initiation factor 3 (eIF-3) complex, which is involved in protein synthesis of a specialized repertoire of mRNAs and, together with other initiation factors, stimulates binding of mRNA and methionyl-tRNAi to the 40S ribosome. The eIF-3 complex specifically targets and initiates translation of a subset of mRNAs invol…
DN7066_c0_g1	RD22	Q08298	BURP domain-containing protein; Acts to suppress chlorophyll degradation under moisture stress.
DN3292_c1_g2	AT5G25590	Q8RWW9	Protein of unknown function (DUF630 and DUF632); Involved in N-terminal protein myristoylation; Expressed in 20 plant structures; Expressed during 13 growth stages; Contains the following InterPro domains: Protein of unknown function DUF630 (InterPro:IPR006868), Protein of unknown function DUF632 (InterPro:IPR006867), Actin-binding FH2 (InterPro:IPR015425); BEST Arabidopsis thaliana protein match…
DN1052_c1_g1	AT5G25430	Q3E954	HCO3- transporter family; Probable boron transporter. Boron is essential for maintaining the integrity of plants cell walls (By similarity).
DN64971_c0_g1	SHN3	Q3E958	Integrase-type DNA-binding superfamily protein; Promotes cuticle formation by inducing the expression of enzymes involved in wax biosynthesis. Probably acts as a transcriptional activator. Binds to the GCC-box pathogenesis- related promoter element. May be involved in the regulation of gene expression by stress factors and by components of stress signal transduction pathways (By similarity).
DN2338_c2_g1	AT5G25320	F4JWR0	ACT-like superfamily protein; May bind amino acids.
DN9302_c0_g1	FLOT1	Q501E6	SPFH/Band 7/PHB domain-containing membrane-associated protein family; May act as a scaffolding protein within caveolar membranes, functionally participating in formation of caveolae or caveolae-like vesicles.
DN64174_c0_g1	CIPK25	Q8W1D5	CBL-interacting protein kinase 25; CIPK serine-threonine protein kinases interact with CBL proteins. Binding of a CBL protein to the regulatory NAF domain of CIPK protein lead to the activation of the kinase in a calcium- dependent manner (By similarity); Belongs to the protein kinase superfamily. CAMK Ser/Thr protein kinase family. SNF1 subfamily.
DN14303_c0_g1	CRY3	Q84KJ5	Cryptochrome 3; Binds flavin adenine dinucleotide and DNA. It does not have photolyase activity, and it is likely to act as photoreceptor. Closely related to Synechocystis cryptochrome; Belongs to the DNA photolyase class-1 family.
DN9361_c0_g2	AT5G24580	Q9FLU5	Heavy metal transport/detoxification superfamily protein; Heavy-metal-binding protein.
DN10007_c0_g1	DMR6	Q9FLV0	2-oxoglutarate (2OG) and Fe(II)-dependent oxygenase superfamily protein; Converts salicylic acid (SA) to 2,3-dihydroxybenzoic acid (2,3-DHBA) (By similarity). Suppressor of immunity. Regulates negatively defense associated genes expression (e.g. PR-1, PR-2, and PR-5). Negative regulator of defense against Hyaloperonospora arabidopsidis; Belongs to the iron/ascorbate-dependent oxidoreductase famil…
DN8451_c0_g1	AT5G24510	Q9FLV1	60S acidic ribosomal protein family; Its function is described as structural constituent of ribosome; Involved in translational elongation; Located in cytosolic ribosome, ribosome; Expressed in inflorescence meristem, flower; Expressed during petal differentiation and expansion stage; Contains the following InterPro domains: Ribosomal protein 60S (InterPro:IPR001813); BEST Arabidopsis thaliana pr…
DN3988_c2_g3	AT5G24430	Q9FIM9	Calcium-dependent protein kinase (CDPK) family protein; May play a role in signal transduction pathways that involve calcium as a second messenger.
DN18900_c0_g1	WRKY30	Q9FL62	WRKY DNA-binding protein 30; Transcription factor. Interacts specifically with the W box (5'-(T)TGAC[CT]-3'), a frequently occurring elicitor- responsive cis-acting element (By similarity).
DN8952_c0_g1	CHIA	P19172	Chitinase A (class III) expressed exclusively under environmental stress conditions; Belongs to the glycosyl hydrolase 18 family. Chitinase class III subfamily.
DN46705_c0_g1	AT5G23970	Q9FLW4	HXXXD-type acyl-transferase family protein; Its function is described as transferase activity, transferring acyl groups other than amino-acyl groups, transferase activity; Involved in biological_process unknown; Located in cellular_component unknown; Expressed in 11 plant structures; Expressed during 7 growth stages; Contains the following InterPro domains: Transferase (InterPro:IPR003480); BEST …
DN3688_c0_g3	TPS21	Q84UU4	Encodes a sesquiterpene synthase involved in generating all of the group A sesquiterpenes found in the Arabidopsis floral volatile blend. Strongly expressed in the stigma; Belongs to the terpene synthase family. Tpsa subfamily.
DN33973_c0_g1	CPSF100	Q9LKF9	Encodes a protein similar to the 100kD subunit of cleavage and polyadenylation specificity factor (CPSF), the factor responsible for the recognition of the AAUAAA motif during mRNA polyadenylation. The protein interacts with a portion of a nuclear poly(A) polymerase. It is likely to be a part of the mRNA 3'end formation apparatus.
DN11707_c0_g1	AT5G23850	Q9FF95	Arabidopsis thaliana protein of unknown function (DUF821); Its function is described as molecular_function unknown; Involved in biological_process unknown; Located in cellular_component unknown; Expressed in 23 plant structures; Expressed during 13 growth stages; Contains the following InterPro domains: Lipopolysaccharide-modifying protein (InterPro:IPR006598), Protein of unknown function DUF821,…
DN8974_c0_g1	AT5G23750	A0A1P8BFC2	Remorin family protein; Contains the following InterPro domains: Remorin, C-terminal (InterPro:IPR005516), Remorin, N-terminal (InterPro:IPR005518); BEST Arabidopsis thaliana protein match is: Remorin family protein (TAIR:AT3G48940.1); Has 1807 Blast hits to 1807 proteins in 277 species: Archae - 0; Bacteria - 0; Metazoa - 736; Fungi - 347; Plants - 385; Viruses - 0; Other Eukaryotes - 339 (sourc…
DN12631_c0_g2	At5g23720	Q75QN6	Encodes a protein tyrosine phosphatase Propyzamide-Hypersensitive 1 (PHS1). One of the mutant alleles, phs1-1, is hypersensitive to the microtubule-destabilizing drug propyzamide, suggesting that PHS1 may be involved in phosphorylation cascades that control the dynamics of cortical microtubules in plant cells. A second allele, phs1-3, is hypersensitive to abscisic acid, indicating a possible invo…
DN27147_c0_g2	LCB2	Q9LSZ9	Long chain base2; Serine palmitoyltransferase (SPT). The heterodimer formed with LCB1 constitutes the catalytic core. Involved in the regulation of the programmed cell death (PCD) signaling pathway. Plays an important role during male gametogenesis and embryogenesis; Belongs to the class-II pyridoxal-phosphate-dependent aminotransferase family.
DN8442_c0_g1	SWEET12	O82587	Homolog of Medicago truncatula MTN3; Mediates both low-affinity uptake and efflux of sugar across the plasma membrane. Involved in phloem loading by mediating export from parenchyma cells feeding H(+)-coupled import into the sieve element/companion cell complex, thus contributing to the sucrose migration from sites of synthesis in the mesophyll to the phloem. Contributes to seed filling by trigge…
DN26844_c0_g3	PDR2	Q9LT02	Phosphate deficiency response 2; A member of the eukaryotic type V subfamily (P5) of P-type ATPase cation pumps; MIA is most similar to the human P5 ATPase ATY2(44% identity) and to Spf1p from S. cerevisiae (41% identity). Highly abundant in the endoplasmic reticulum and small vesicles of developing pollen grains and tapetum cells. T-DNA insertional mutants of MIA suffer from imbalances in cation…
DN41127_c0_g1	AT5G23575	Q8VZJ5	Transmembrane CLPTM1 family protein; Involved in biological_process unknown; Located in endoplasmic reticulum, membrane; Expressed in callus, leaf; Contains the following InterPro domains: Cleft lip and palate transmembrane 1 (InterPro:IPR008429); BEST Arabidopsis thaliana protein match is: Transmembrane CLPTM1 family protein (TAIR:AT5G08500.1); Has 30201 Blast hits to 17322 proteins in 780 speci…
DN45736_c0_g1	AT5G23540	Q9LT08	Mov34/MPN/PAD-1 family protein; Metalloprotease component of the 26S proteasome that specifically cleaves 'Lys-63'-linked polyubiquitin chains. The 26S proteasome is involved in the ATP-dependent degradation of ubiquitinated proteins. The function of the 'Lys-63'-specific deubiquitination of the proteasome is unclear (By similarity); Belongs to the peptidase M67A family. PSMD14 subfamily.
DN11619_c0_g1	CXE18	Q9LT10	Carboxyesterase 18; Carboxylesterase acting on esters with varying acyl chain length.
DN60184_c0_g1	HMGB6	Q8LDF9	Encodes HMGB6, a protein belonging to the subgroup of HMGB (high mobility group B) proteins. Localized in the nucleus. Binds to supercoiled DNA in vitro. HMGB6 is phosphorylated by protein kinase CK2alpha within its acidic C-terminal domain.
DN50091_c1_g1	AT5G23400	Q9FHL8	Leucine-rich repeat (LRR) family protein; Involved in signal transduction, defense response; Located in cell wall; Expressed in 17 plant structures; Expressed during 10 growth stages; Contains the following InterPro domains: Leucine-rich repeat-containing N-terminal domain, type 2 (InterPro:IPR013210), Leucine-rich repeat (InterPro:IPR001611); BEST Arabidopsis thaliana protein match is: Leucine-r…
DN56585_c0_g1	MIA40	Q8GYJ4	Cox19-like CHCH family protein; Required for the import and folding of small cysteine- containing proteins in the mitochondrial intermembrane space (Probable). Involved in the mitochondrial oxidative folding of the copper-zinc superoxide dismutase CSD1, the copper chaperone for superoxide dismutase CCS, and subunits of the mitochondrial membrane respiratory chain NADH dehydrogenase (Complex I). I…
DN37657_c0_g1	AT5G23250	Q8LAD2	Succinyl-CoA ligase, alpha subunit; Succinyl-CoA synthetase functions in the citric acid cycle (TCA), coupling the hydrolysis of succinyl-CoA to the synthesis of ATP and thus represents the only step of substrate- level phosphorylation in the TCA. The alpha subunit of the enzyme binds the substrates coenzyme A and phosphate, while succinate binding and nucleotide specificity is provided by the be…
DN4033_c0_g1	AT5G23240	Q9FMX6	DNAJ heat shock N-terminal domain-containing protein; May function together with HSC70 chaperone to assist protein folding and prevent protein aggregation during salt stress in the chloroplast (Probable). Involved in root development. Required for the position-dependent cell fate determination during root hair development.
DN15059_c2_g1	SCPL34	Q0WPR4	Serine carboxypeptidase-like 34; Probable carboxypeptidase; Belongs to the peptidase S10 family.
DN113_c0_g1	HCF136	O82660	Photosystem II stability/assembly factor, chloroplast (HCF136); Essential for photosystem II (PSII) biogenesis; required for assembly of an early intermediate in PSII assembly that includes D2 (psbD) and cytochrome b559. Has been suggested to be required for chlorophyll a binding.
DN14075_c0_g2	AT5G23110	Q9FN44	Zinc finger, C3HC4 type (RING finger) family protein; Its function is described as zinc ion binding, ATP binding; Expressed in 22 plant structures; Expressed during 13 growth stages; Contains the following InterPro domains: Zinc finger, RING-type (InterPro:IPR001841), ATPase-like, ATP-binding domain (InterPro:IPR003594); BEST Arabidopsis thaliana protein match is: Transmembrane Fragile-X-F-associ…
DN42312_c0_g1	CaS	Q9FN48	Calcium sensing receptor; Modulates cytoplasmic Ca(2+) concentration and is crucial for proper stomatal regulation in response to elevated levels of external Ca(2+). May function by regulating concentrations of inositol 1,4,5-trisphosphate (IP3), which in turn triggers release of Ca(2+) from internal stores. May play a role in de-etiolation.
DN47405_c0_g1	MAM1	Q9FG67	Encodes a methylthioalkylmalate synthase, catalyzes the condensation reactions of the first two rounds of methionine chain elongation in the biosynthesis of methionine-derived glucosinolates; Belongs to the alpha-IPM synthase/homocitrate synthase family.
DN87_c3_g2	F8H	Q6NMM8	FRA8 homolog; Involved in the synthesis of the hemicellulose glucuronoxylan, a major component of secondary cell walls. Probably involved in the synthesis of the glycosyl sequence at the glucuronoxylan reducing end; Belongs to the glycosyltransferase 47 family.
DN59908_c0_g1	AT5G22870	Q9FFC1	Late embryogenesis abundant (LEA) hydroxyproline-rich glycoprotein family; Contains the following InterPro domains: Late embryogenesis abundant protein, group 2 (InterPro:IPR004864); BEST Arabidopsis thaliana protein match is: Late embryogenesis abundant (LEA) hydroxyproline-rich glycoprotein family (TAIR:AT1G08160.1); Has 1807 Blast hits to 1807 proteins in 277 species: Archae - 0; Bacteria - 0;…
DN3119_c0_g1	AT5G22860	Q9FFC2	Serine carboxypeptidase S28 family protein; Its function is described as serine-type peptidase activity, peptidase activity; Involved in proteolysis; Located in endomembrane system; Expressed in 22 plant structures; Expressed during 13 growth stages; Contains the following InterPro domains: Peptidase S28 (InterPro:IPR008758); BEST Arabidopsis thaliana protein match is: alpha/beta-Hydrolases super…
DN59052_c0_g1	AT5G22840	Q9FE52	Protein kinase superfamily protein; Its function is described as protein serine/threonine kinase activity, protein kinase activity, kinase activity, ATP binding; Involved in protein amino acid phosphorylation; Located in cellular_component unknown; Expressed in 21 plant structures; Expressed during 13 growth stages; Contains the following InterPro domains: Protein kinase, ATP binding site (InterP…
DN4747_c0_g1	AT5G22760	F4KBB1	PHD finger family protein; Its function is described as DNA binding, zinc ion binding; Involved in regulation of transcription, DNA-dependent; Expressed in 22 plant structures; Expressed during 14 growth stages; Contains the following InterPro domains: DDT domain (InterPro:IPR004022), Zinc finger, PHD-type, conserved site (InterPro:IPR019786), EF-Hand 1, calcium-binding site (InterPro:IPR018247),…
DN6376_c2_g4	CSLA02	Q9FNI7	Cellulose synthase-like A02; Possesses glucomannan synthase and mannan synthase activities in vitro. Mannan synthase consists of a 4-beta- mannosyltransferase activity on mannan using GDP-mannose. The beta-1,4-mannan product is the backbone for galactomannan synthesis by galactomannan galactosyltransferase. Galactomannan is a noncellulosic polysaccharides of plant cell wall.
DN12369_c0_g2	AT5G22440	P59231	Ribosomal protein L1p/L10e family; Its function is described as structural constituent of ribosome, RNA binding; Involved in translation, RNA processing; Located in cytosolic ribosome, ribosome, cytosolic large ribosomal subunit; Expressed in 22 plant structures; Expressed during 13 growth stages; Contains the following InterPro domains: Ribosomal protein L1 (InterPro:IPR002143), Ribosomal protei…
DN63905_c0_g1	AT5G22430	Q9FMQ8	Pollen Ole e 1 allergen and extensin family protein; Contains the following InterPro domains: Pollen Ole e 1 allergen/extensin (InterPro:IPR006041); BEST Arabidopsis thaliana protein match is: Pollen Ole e 1 allergen and extensin family protein (TAIR:AT2G27385.3); Has 30201 Blast hits to 17322 proteins in 780 species: Archae - 12; Bacteria - 1396; Metazoa - 17338; Fungi - 3422; Plants - 5037; Vir…
DN21159_c1_g2	AT5G22390	Q9FMR2	Protein of unknown function (DUF3049); Contains the following InterPro domains: Protein of unknown function DUF3049 (InterPro:IPR021410); BEST Arabidopsis thaliana protein match is: Protein of unknown function (DUF3049) (TAIR:AT1G54740.1); Has 218 Blast hits to 214 proteins in 36 species: Archae - 0; Bacteria - 0; Metazoa - 28; Fungi - 3; Plants - 164; Viruses - 0; Other Eukaryotes - 23 (source: …
DN9572_c0_g1	NAC090	Q9FMR3	NAC domain containing protein 90 (NAC090); Its function is described as sequence-specific DNA binding transcription factor activity; Involved in multicellular organismal development, regulation of transcription; Located in cellular_component unknown; Expressed in 7 plant structures; Expressed during 8 growth stages; Contains the following InterPro domains: No apical meristem (NAM) protein (InterP…
DN65657_c0_g1	AT5G22140	Q9C574	FAD/NAD(P)-binding oxidoreductase family protein; Its function is described as electron carrier activity, oxidoreductase activity, FAD binding; Involved in oxidation reduction; Located in plasma membrane; Contains the following InterPro domains: FAD-dependent pyridine nucleotide-disulphide oxidoreductase (InterPro:IPR013027), Pyridine nucleotide-disulphide oxidoreductase, NAD-binding region (Inte…
DN59827_c0_g1	AT5G22080	Q9C580	Chaperone DnaJ-domain superfamily protein; Its function is described as heat shock protein binding; Involved in protein folding; Located in cellular_component unknown; Contains the following InterPro domains: Heat shock protein DnaJ, N-terminal (InterPro:IPR001623); BEST Arabidopsis thaliana protein match is: DNAJ heat shock N-terminal domain-containing protein (TAIR:AT1G65280.1); Has 30201 Blast…
DN51455_c0_g1	J2	P42825	DNAJ homologue 2; Have a continuous role in plant development probably in the structural organization of compartments; Belongs to the DnaJ family. A/I subfamily.
DN56197_c0_g1	YLMG2	Q9C595	YGGT family protein; Not required for the biogenesis and accumulation of native cytochrome b6 in the thylakoid membrane. Not functionally involved in the pathway for covalent binding of the c-type heme to cytochrome b6; Belongs to the YggT family.
DN2135_c0_g1	AT5G21105	F4K6Z5	Plant L-ascorbate oxidase; Its function is described as oxidoreductase activity, L-ascorbate oxidase activity, copper ion binding; Involved in oxidation reduction; Located in cell wall; Expressed in 23 plant structures; Expressed during 13 growth stages; Contains the following InterPro domains: Multicopper oxidase, type 2 (InterPro:IPR011706), Multicopper oxidase, type 3 (InterPro:IPR011707), Cup…
DN41447_c0_g1	CRR42	F4K6X0	DUF3148 family protein; Unknown protein; Contains the following InterPro domains: Protein of unknown function DUF3148 (InterPro:IPR021495); Has 30201 Blast hits to 17322 proteins in 780 species: Archae - 12; Bacteria - 1396; Metazoa - 17338; Fungi - 3422; Plants - 5037; Viruses - 0; Other Eukaryotes - 2996 (source: NCBI BLink).
DN6841_c0_g1	EIF2B	Q41969	Eukaryotic translation initiation factor 2 beta subunit; eIF-2 functions in the early steps of protein synthesis by forming a ternary complex with GTP and initiator tRNA. This complex binds to a 40S ribosomal subunit, followed by mRNA binding to form a 43S pre-initiation complex. Junction of the 60S ribosomal subunit to form the 80S initiation complex is preceded by hydrolysis of the GTP bound to…
DN46219_c0_g1	AT5G20890	Q940P8	TCP-1/cpn60 chaperonin family protein; Molecular chaperone; assists the folding of proteins upon ATP hydrolysis. Known to play a role, in vitro, in the folding of actin and tubulin.
DN59342_c0_g1	AT5G20740	Q84WE4	Plant invertase/pectin methylesterase inhibitor superfamily protein; Pectin methylesterase (PME) inhibitor that regulates de- methylesterification of pectins in the apical meristem and affects primordia formation and phyllotactic patterning.
DN8773_c0_g1	NPH4	P93022	Transcriptional factor B3 family protein / auxin-responsive factor AUX/IAA-related; Auxin response factors (ARFs) are transcriptional factors that bind specifically to the DNA sequence 5'-TGTCTC-3' found in the auxin-responsive promoter elements (AuxREs). Act as a transcriptional activator of several tropic stimulus-induced (TSI) genes, including SAUR50. Formation of heterodimers with Aux/IAA pro…
DN3202_c0_g2	AT5G20660	Q0WVZ7	Zn-dependent exopeptidases superfamily protein; Its function is described as peptidase activity; Involved in proteolysis; Expressed in 23 plant structures; Expressed during 13 growth stages; Contains the following InterPro domains: Peptidase M28 (InterPro:IPR007484); BEST Arabidopsis thaliana protein match is: Zn-dependent exopeptidases superfamily protein (TAIR:AT1G67420.2); Has 1349 Blast hits …
DN54859_c0_g1	COPT5	Q93VM8	Encodes a member of copper transporter family and functionally complements a high affinity copper transporter mutant in yeast; Belongs to the copper transporter (Ctr) (TC 1.A.56) family. SLC31A subfamily.
DN3824_c0_g1	AGG3	Q6AWT8	Guanine nucleotide-binding protein subunit gamma 3; Guanine nucleotide-binding proteins (G proteins) are involved as a modulator or transducer in various transmembrane signaling systems. The beta and gamma chains are required for the GTPase activity, for replacement of GDP by GTP, and for G protein- effector interaction.
DN10922_c0_g1	GER3	P94072	Encodes a germin-like protein. Its transcripts are more abundant in RNA from leaves collected in the evening, suggesting some kind of circadian regulation.
DN6087_c0_g1	AT5G20610	F4K5K6	Protein PLASTID MOVEMENT IMPAIRED 1-RELATED 1; Together with PMI1, necessary for chloroplast and nuclear photorelocation movements via the regulation of chloroplast-actin (cp-actin) filaments in pavement cells.
DN37202_c0_g2	BRXL4	Q8GZ92	BREVIS RADIX-like 4; Belongs to five-member BRX gene family. Arabidopsis BRX genes share high levels of similarity among each others, with several conserved domains. The most distinct is BRX domain - highly conserved in all BRX genes among distantly related species. This protein-protein interaction domain is required and sufficient for BRX activity.
DN51514_c0_g1	WAV2	Q8RXP6	alpha/beta-Hydrolases superfamily protein; Encodes a Bem46-like protein. WAV2 negatively regulates root bending when roots alter their growth direction. It's not involved in sensing environmental stimuli (e.g. gravity, light, water, touch).
DN9730_c0_g1	XIK	F4K5J1	Myosin family protein with Dil domain; Myosin heavy chain that is required for the cell cycle- regulated transport of various organelles and proteins for their segregation. Functions by binding with its tail domain to receptor proteins on organelles and exerting force with its N-terminal motor domain against actin filaments, thereby transporting its cargo along polarized actin cables. Involved in…
DN3025_c0_g1	SPS1F	Q94BT0	Sucrose phosphate synthase 1F; Plays a major role in photosynthetic sucrose synthesis by catalyzing the rate-limiting step of sucrose biosynthesis from UDP-glucose and fructose- 6-phosphate. Involved in the regulation of carbon partitioning in the leaves of plants. May regulate the synthesis of sucrose and therefore play a major role as a limiting factor in the export of photoassimilates out of t…
DN4545_c0_g1	HHP1	Q93ZH9	Heptahelical transmembrane protein1; May act as a negative regulator of abscisic acid (ABA)- mediated osmotic stress signaling and function in cross-talk between cold and osmotic signaling; Belongs to the ADIPOR family.
DN4557_c0_g1	BCB	Q07488	Blue-copper-binding protein; Probably acts as an electron carrier.
DN56027_c0_g1	AT5G20160	F4K455	Ribosomal protein L7Ae/L30e/S12e/Gadd45 family protein; Its function is described as RNA binding; Involved in ribosome biogenesis; Located in nucleolus; Expressed in 22 plant structures; Expressed during 13 growth stages; Contains the following InterPro domains: H/ACA ribonucleoprotein complex, subunit Nhp2, eukaryote (InterPro:IPR002415), Ribosomal protein L7Ae/L30e/S12e/Gadd45 (InterPro:IPR0040…
DN4865_c0_g1	AT5G20110	Q6NM36	Dynein light chain type 1 family protein; Its function is described as microtubule motor activity; Involved in microtubule-based process; Located in microtubule associated complex; Expressed in 19 plant structures; Expressed during 11 growth stages; Contains the following InterPro domains: Dynein light chain, type 1/2 (InterPro:IPR001372); BEST Arabidopsis thaliana protein match is: Dynein light …
DN64541_c0_g1	AT5G20080	P83291	FAD/NAD(P)-binding oxidoreductase; Desaturation and elongation of fatty acids; Belongs to the flavoprotein pyridine nucleotide cytochrome reductase family.
DN17059_c0_g1	RbcX2	Q8L9X2	Chaperonin-like RbcX protein; Chaperone involved in RuBisCO assembly process; Belongs to the RCBX family.
DN7874_c0_g1	AT5G19850	F4K2M9	alpha/beta-Hydrolases superfamily protein; Contains the following InterPro domains: Alpha/beta hydrolase fold-1 (InterPro:IPR000073); BEST Arabidopsis thaliana protein match is: alpha/beta-Hydrolases superfamily protein (TAIR:AT4G36530.2); Has 30201 Blast hits to 17322 proteins in 780 species: Archae - 12; Bacteria - 1396; Metazoa - 17338; Fungi - 3422; Plants - 5037; Viruses - 0; Other Eukaryote…
DN24618_c0_g1	emb2734	Q93VS8	ARM repeat superfamily protein; Embryo defective 2734 (emb2734); Its function is described as lyase activity, binding; Involved in embryo development ending in seed dormancy; Located in cell wall, phycobilisome; Expressed in 23 plant structures; Expressed during 14 growth stages; Contains the following InterPro domains: HEAT (InterPro:IPR000357), Armadillo-like helical (InterPro:IPR011989), HEAT,…
DN9993_c0_g2	RAP2.11	Q6J9S1	Related to AP2 11; Probably acts as a transcriptional activator. Binds to the GCC-box pathogenesis-related promoter element. May be involved in the regulation of gene expression by stress factors and by components of stress signal transduction pathways (By similarity).
DN38403_c0_g1	TUA5	Q56WH1	Tubulin alpha-5; Tubulin is the major constituent of microtubules. It binds two moles of GTP, one at an exchangeable site on the beta chain and one at a non-exchangeable site on the alpha chain.
DN21504_c0_g1	AT5G19760	Q9C5M0	Mitochondrial substrate carrier family protein; Catalyzes the transport of dicarboxylates, such as oxoglutarate, oxaloacetate, malate, and succinate, and of tricarboxylates, such as citrate, isocitrate, cis-aconitate, and trans-aconitate by a counter-exchange mechanism across the inner mitochondrial membrane. Substrate preference in reconstituted proteoliposomes is oxaloacetate > malonate > malat…
DN41584_c0_g1	AT5G19740	Q7Y228	Peptidase M28 family protein; Acts in association with AMP1 to suppress ectopic stem cell niche formation in the shoot apical meristem (SAM) indenpendently of cytokinin signaling pathway; Belongs to the peptidase M28 family. M28B subfamily.
DN24095_c0_g1	AT5G19730	Q8VYZ3	Pectin lyase-like superfamily protein; Acts in the modification of cell walls via demethylesterification of cell wall pectin; Belongs to the pectinesterase family.
DN21619_c0_g1	AT5G19680	Q84WJ9	Leucine-rich repeat (LRR) family protein; Inhibitor of protein-phosphatase 1 (PP1). Binds to and inhibits PP1 activity.
DN59253_c0_g2	S1P	Q0WUG6	SITE-1 protease; Serine protease that catalyzes the first step (site-1 cleavage) in the proteolytic activation of various factors, prior to site-2 cleavage. Part of a regulated intramembrane proteolysis (RIP) cascade. Cleaves BZIP17 and BZIP28 after the Arg-Arg-Ile-Leu (RRIL) motif. May cleave BZIP49 after the RRIL motif. Targets the membrane-associated BZIP17 factor, which functions as a stress …
DN9363_c0_g1	SULTR3;5	Q94LW6	Sulfate transporter 3;5; H(+)/sulfate cotransporter that may play a role in the regulation of sulfate assimilation.
DN27016_c0_g2	ASP2	P46645	Aspartate aminotransferase 2; Important for the metabolism of amino acids and Krebs- cycle related organic acids. Involved in plant nitrogen metabolism of Asp and Asp-derived amino acids and in the synthesis of Asp/Asn for seed storage. May be involved in the assessment of the pyridoxal phosphate levels in the cell.
DN7399_c0_g1	ACL5	Q9S7X6	S-adenosyl-L-methionine-dependent methyltransferases superfamily protein; Encodes a spermine synthase. Required for internode elongation and vascular development, specifically in the mechanism that defines the boundaries between veins and nonvein regions. This mechanism may be mediated by polar auxin transport. Though ACL5 has been shown to function as a spermine synthase in E. coli, an ACL5 knoc…
DN6987_c0_g4	AT5G19500	Q5PP33	Tryptophan/tyrosine permease; Contains the following InterPro domains: Tryptophan/tyrosine permease (InterPro:IPR018227); BEST Arabidopsis thaliana protein match is: Tryptophan/tyrosine permease (TAIR:AT2G33260.1); Has 3446 Blast hits to 3440 proteins in 699 species: Archae - 29; Bacteria - 3077; Metazoa - 10; Fungi - 2; Plants - 199; Viruses - 0; Other Eukaryotes - 129 (source: NCBI BLink).
DN61832_c0_g1	AT5G19490	F4K162	Histone superfamily protein; Its function is described as sequence-specific DNA binding, DNA binding; Involved in biological_process unknown; Located in intracellular; Expressed in 6 plant structures; Expressed during 4 anthesis, petal differentiation and expansion stage, E expanded cotyledon stage, D bilateral stage; Contains the following InterPro domains: Transcription factor CBF/NF-Y/archaeal…
DN17021_c0_g1	CDPK19	Q42438	Calcium-dependent protein kinase 19; May play a role in signal transduction pathways that involve calcium as a second messenger; Belongs to the protein kinase superfamily. Ser/Thr protein kinase family. CDPK subfamily.
DN2771_c4_g1	AT5G19440	Q29Q34	NAD(P)-binding Rossmann-fold superfamily protein; Similar to Eucalyptus gunnii alcohol dehydrogenase of unknown physiological function (GI:1143445), apple tree, PIR:T16995; NOT a cinnamyl-alcohol dehydrogenase
DN37136_c0_g1	AT5G19350	Q8VXZ9	RNA-binding (RRM/RBD/RNP motifs) family protein; Heterogeneous nuclear ribonucleoprotein (hnRNP)-protein binding the poly(A) tail of mRNA and probably involved in some steps of pre-mRNA maturation; Belongs to the polyadenylate-binding RBP47 family.
DN59372_c0_g1	FAF3	Q6NMR8	Protein of unknown function (DUF3049); Able to repress WUS when constitutively overexpressed, but have no effect on CLV3; Belongs to the fantastic four family.
DN41030_c0_g1	APL1	P55229	Encodes the large subunit of ADP-glucose pyrophosphorylase which catalyzes the first, rate limiting step in starch biosynthesis. The large subunit plays a regulatory role whereas the small subunit (ApS) is the catalytic isoform. Four isoforms (ApL1-4) have been identified. ApL1 is the major large subunit isoform present in leaves. Mutational analysis of APS1 suggests that APL1 and APL2 can compen…
DN51017_c0_g1	AT5G19150	Q94AF2	pfkB-like carbohydrate kinase family protein; Catalyzes the dehydration of the S-form of NAD(P)HX at the expense of ATP, which is converted to ADP. Together with NAD(P)HX epimerase, which catalyzes the epimerization of the S- and R-forms, the enzyme allows the repair of both epimers of NAD(P)HX, a damaged form of NAD(P)H that is a result of enzymatic or heat-dependent hydration; Belongs to the Nn…
DN11955_c1_g1	AT5G18970	Q8LG79	AWPM-19-like family protein; Its function is described as molecular_function unknown; Involved in biological_process unknown; Located in endomembrane system, membrane; Expressed in 22 plant structures; Expressed during 13 growth stages; Contains the following InterPro domains: AWPM-19-like (InterPro:IPR008390); BEST Arabidopsis thaliana protein match is: AWPM-19-like family protein (TAIR:AT5G4653…
DN4658_c0_g4	AT5G18880	Q3E9D7	RNA-directed DNA polymerase (reverse transcriptase)-related family protein; Contains the following InterPro domains: RNA-directed DNA polymerase (reverse transcriptase), related (InterPro:IPR015706); BEST Arabidopsis thaliana protein match is: RNA-directed DNA polymerase (reverse transcriptase)-related family protein (TAIR:AT4G04650.1); Has 1807 Blast hits to 1807 proteins in 277 species: Archae …
DN47316_c0_g1	AT5G18800	Q8LGE7	Cox19-like CHCH family protein; Accessory subunit of the mitochondrial membrane respiratory chain NADH dehydrogenase (Complex I), that is believed not to be involved in catalysis. Complex I functions in the transfer of electrons from NADH to the respiratory chain. The immediate electron acceptor for the enzyme is believed to be ubiquinone (By similarity).
DN17766_c0_g2	PCB2	Q1H537	NAD(P)-binding Rossmann-fold superfamily protein; Catalyzes the conversion of divinyl chlorophyllide to monovinyl chlorophyllide. Reduces the 8-vinyl group of the tetrapyrrole to an ethyl group using NADPH as the reductant. The best substrate is (3,8-divinyl)-chlorophyllide a (DV-Chlidea). Very low activity with (3,8-divinyl)-protochlorophyllide a (DV- Pchlidea) and (3,8-divinyl)-magnesium-protop…
DN14751_c1_g1	AT5G18650	Q8VZK0	CHY-type/CTCHY-type/RING-type Zinc finger protein; E3 ubiquitin-protein ligase that acts as a regulator of cell death and defense. E3 ubiquitin ligases accept ubiquitin from an E2 ubiquitin-conjugating enzyme in the form of a thioester and then directly transfers the ubiquitin to targeted substrates. Attenuates the activation of defense and related cell death responses in the absence of pathogens…
DN17941_c1_g1	AT5G18525	F4JY12	Protein serine/threonine kinases;protein tyrosine kinases;ATP binding;protein kinases; May act predominantly to suppress BCHC1, which itself is a negative factor in protein storage vacuole (PSV) trafficking regulation and plant effector triggered immunity (ETI). Required for ETI, but not for cell death; Belongs to the protein kinase superfamily. Tyr protein kinase family.
DN45864_c0_g1	AT5G18400	Q8L7Z3	Cytokine-induced anti-apoptosis inhibitor 1, Fe-S biogenesis; Component of the cytosolic iron-sulfur (Fe-S) protein assembly (CIA) machinery. Required for the maturation of extramitochondrial Fe-S proteins. Part of an electron transfer chain functioning in an early step of cytosolic Fe-S biogenesis. Electrons are transferred to the Fe-S cluster from NADPH via the FAD- and FMN-containing protein A…
DN26154_c0_g2	AT5G18230	F4JWJ7	Transcription regulator NOT2/NOT3/NOT5 family protein; Its function is described as transcription regulator activity; Involved in negative regulation of transcription, regulation of transcription; Located in nucleus; Expressed in 24 plant structures; Expressed during 15 growth stages; Contains the following InterPro domains: NOT2/NOT3/NOT5 (InterPro:IPR007282), CCR4-NOT complex, subunit 3/ 5 (Int…
DN39445_c0_g1	AT5G18180	Q9FK53	H/ACA ribonucleoprotein complex, subunit Gar1/Naf1 protein; Required for ribosome biogenesis. Part of a complex which catalyzes pseudouridylation of rRNA. This involves the isomerization of uridine such that the ribose is subsequently attached to C5, instead of the normal N1. Pseudouridine ("psi") residues may serve to stabilize the conformation of rRNAs (By similarity).
DN2183_c0_g1	AT5G18130	Q9FK57	Uncharacterized protein At5g18130; Unknown protein; BEST Arabidopsis thaliana protein match is: unknown protein (TAIR:AT3G03870.2); Has 1807 Blast hits to 1807 proteins in 277 species: Archae - 0; Bacteria - 0; Metazoa - 736; Fungi - 347; Plants - 385; Viruses - 0; Other Eukaryotes - 339 (source: NCBI BLink).
DN24857_c0_g1	NCBP	Q9FK59	Novel cap-binding protein; Recognizes and binds the 7-methylguanosine-containing mRNA cap during an early step in the initiation of protein synthesis and facilitates ribosome binding by inducing the unwinding of the mRNAs secondary structures.
DN29889_c0_g1	DRT101	P57750	Phosphoglucosamine mutase-related; Encodes a novel protein involved in DNA repair from UV damage. Isolated by functional complementation of E. coli UV-sensitive mutants (UVR genes); Belongs to the phosphohexose mutase family.
DN54896_c0_g1	ATMS1	O50008	Encodes a cytosolic cobalamin-independent methionine synthase, involved in methionine regeneration via the activated methyl cycle (SAM cycle). The protein undergoes thiolation following treatment with the oxidant tert-butylhydroperoxide.
DN46148_c0_g1	CAX7	Q9FKP1	Calcium exchanger 7; Vacuolar membrane-localized H(+)-dependent K(+) and Na(+) transporter; Belongs to the Ca(2+):cation antiporter (CaCA) (TC 2.A.19) family. Cation/calcium exchanger (CCX) subfamily.
DN41431_c0_g1	AT5G17780	Q700D5	alpha/beta-Hydrolases superfamily protein; Involved in cuticle development and morphogenesis.
DN43608_c0_g1	CBR	Q9ZNT1	NADH:cytochrome B5 reductase 1; Reductase transferring electrons from NADH to cytochrome b5. Required for the NADH-dependent electron transfer involved in the desaturation and hydroxylation of fatty acids and in the desaturation of sterol precursors. No activity with NADPH as electron donor.
DN7303_c0_g2	AT5G17680	F4KIC7	Disease resistance protein (TIR-NBS-LRR class), putative; Its function is described as transmembrane receptor activity, ATP binding; Involved in signal transduction, defense response, apoptosis, innate immune response; Located in intrinsic to membrane; Expressed in 14 plant structures; Expressed during 6 growth stages; Contains the following InterPro domains: Leucine-rich repeat, typical subtype …
DN1382_c2_g1	HIPP21	Q9LF57	Heavy metal transport/detoxification superfamily protein; Heavy-metal-binding protein. Binds cadmium. May be involved in cadmium transport and play a role in cadmium detoxification; Belongs to the HIPP family.
DN12322_c0_g1	UGP2	P57751	UDP-glucose pyrophosphorylase 2; Converts glucose 1-phosphate to UDP-glucose, which is the major glycosyl donor for polysaccharides. Acts redundantly with UGP2 and is essential for the synthesis of sucrose, starch and cell wall, and callose deposition. Involved in the regulation of the programmed cell death (PCD) induced by the fungal toxin fumonisin B1 (FB1).
DN781_c3_g1	RVE1	F4KGY6	Homeodomain-like superfamily protein; Morning-phased transcription factor integrating the circadian clock and auxin pathways. Binds to the evening element (EE) of promoters. Does not act within the central clock, but regulates free auxin levels in a time-of-day specific manner. Positively regulates the expression of YUC8 during the day, but has no effect during the night. Negative regulator of fr…
DN2913_c0_g1	PSY	P37271	PHYTOENE SYNTHASE; Catalyzes the reaction from prephytoene diphosphate to phytoene; Belongs to the phytoene/squalene synthase family.
DN26994_c0_g1	ENH1	Q9FFJ2	Rubredoxin family protein; Enhancer of sos3-1 (ENH1); Its function is described as electron carrier activity, metal ion binding; Located in chloroplast thylakoid membrane, chloroplast, chloroplast envelope; Expressed in 22 plant structures; Expressed during 14 growth stages; Contains the following InterPro domains: Rubredoxin-type Fe(Cys)4 protein (InterPro:IPR004039), PDZ/DHR/GLGF (InterPro:IPR0…
DN9422_c0_g1	AT5G17160	Q8L6X8	Aspartic/glutamic acid-rich protein; Unknown protein; BEST Arabidopsis thaliana protein match is: unknown protein (TAIR:AT3G03130.1); Has 14330 Blast hits to 10381 proteins in 896 species: Archae - 94; Bacteria - 2881; Metazoa - 4019; Fungi - 1576; Plants - 515; Viruses - 110; Other Eukaryotes - 5135 (source: NCBI BLink).
DN4037_c0_g1	AER	Q39172	Alkenal reductase; Involved in the detoxification of reactive carbonyls. Acts on lipid peroxide-derived reactive aldehydes. Specific to a double bond activated by an adjacent carbonyl group. Can use both quinones and diamide as substrates, but not menadione, ferricyanide or phylloquinone. Can use 4-hydroxy-(2E)-nonenal (HNE), 4- hydroxy-(2E)-hexenal (HHE), (2E)-nonenal, (2E)-hexenal, (2E)- penten…
DN45786_c0_g1	BPA1	Q9LFD5	Binding partner of acd11 1 (BPA1); Its function is described as oxidoreductase activity, nucleotide binding, nucleic acid binding; Involved in oxidation reduction; Expressed in 25 plant structures; Expressed during 15 growth stages; Contains the following InterPro domains: Aldo/keto reductase (InterPro:IPR001395), RNA recognition motif, RNP-1 (InterPro:IPR000504), Nucleotide-binding, alpha-beta p…
DN8690_c0_g4	ITPK1	Q9SBA5	Inositol 1,3,4-trisphosphate 5/6-kinase family protein; Kinase that can phosphorylate various inositol polyphosphate such as Ins(3,4,5,6)P4 or Ins(1,3,4)P3. Phosphorylates Ins(3,4,5,6)P4 at position 1 to form Ins(1,3,4,5,6)P5. This reaction is thought to have regulatory importance, since Ins(3,4,5,6)P4 is an inhibitor of plasma membrane Ca(2+)-activated Cl(-) channels, while Ins(1,3,4,5,6)P5 is n…
DN41236_c0_g1	IPP1	Q38929	Encodes a protein with isopentenyl diphosphate:dimethylallyl diphosphate isomerase activity. There is genetic evidence that it functions in the mevalonate, but not the MEP biosynthetic pathway; Belongs to the IPP isomerase type 1 family.
DN8867_c0_g1	AT5G16410	Q9FFE4	HXXXD-type acyl-transferase family protein; Its function is described as transferase activity, transferring acyl groups other than amino-acyl groups, transferase activity; Involved in biological_process unknown; Located in cellular_component unknown; Contains the following InterPro domains: Transferase (InterPro:IPR003480); BEST Arabidopsis thaliana protein match is: HXXXD-type acyl-transferase f…
DN55082_c0_g1	TRXF2	Q9XFH9	Thioredoxin F2; Probable thiol-disulfide oxidoreductase involved in the redox regulation of enzymes of both reductive pentose phosphate pathway (Calvin-Benson cycle) and oxidative pentose phosphate pathway.
DN14499_c0_g2	AT5G16300	Q9FFF3	Vps51/Vps67 family (components of vesicular transport) protein; Contains the following InterPro domains: Vps51/Vps67 (InterPro:IPR014812); Has 1807 Blast hits to 1807 proteins in 277 species: Archae - 0; Bacteria - 0; Metazoa - 736; Fungi - 347; Plants - 385; Viruses - 0; Other Eukaryotes - 339 (source: NCBI BLink).
DN4663_c1_g1	SYN4	Q8W1Y0	Sister chromatid cohesion 1 protein 4; Encodes a SCC1/REC8 ortholog that may be involved in mitosis and may represent a mitotic cohesin.
DN60275_c0_g1	AT5G16250	Q9LF03	Uncharacterized protein T21H19_170; Unknown protein; BEST Arabidopsis thaliana protein match is: unknown protein (TAIR:AT3G02640.1); Has 1807 Blast hits to 1807 proteins in 277 species: Archae - 0; Bacteria - 0; Metazoa - 736; Fungi - 347; Plants - 385; Viruses - 0; Other Eukaryotes - 339 (source: NCBI BLink).
DN35138_c0_g2	PGLCT	Q56ZZ7	Plastidic GLC translocator; May be involved in the efflux of glucose towards the cytosol.
DN55561_c0_g1	AT5G16070	Q8L7N0	TCP-1/cpn60 chaperonin family protein; Molecular chaperone; assists the folding of proteins upon ATP hydrolysis. Known to play a role, in vitro, in the folding of actin and tubulin.
DN64582_c0_g1	AT5G16010	Q9LFS3	3-oxo-5-alpha-steroid 4-dehydrogenase family protein; Its function is described as oxidoreductase activity, acting on the CH-CH group of donors, 3-oxo-5-alpha-steroid 4-dehydrogenase activity; Involved in lipid metabolic process; Located in chloroplast, chloroplast envelope; Expressed in 23 plant structures; Expressed during 15 growth stages; Contains the following InterPro domains: 3-oxo-5-alpha…
DN12486_c1_g1	AT5G15950	Q9S7T9	Adenosylmethionine decarboxylase family protein; Essential for biosynthesis of the polyamines spermidine and spermine. Essential for polyamine homeostasis, and normal plant embryogenesis, growth and development; Belongs to the eukaryotic AdoMetDC family.
DN19139_c1_g1	PCME	Q94AS5	Prenylcysteine methylesterase; Catalyzes the demethylation of isoprenylcysteine methylesters. In vitro, is specific for N-acetyl-S-farnesyl-L- cysteine methyl ester (AFCme) and has low activity toward N- acetyl-S-geranyl-L-cysteine methyl ester (AGCme). Acts as a positive regulator of ABA signaling. May be involved in the demethylation and inactivation of isoprenylated negative regulators of absc…
DN61063_c0_g1	AGL2	P29382	K-box region and MADS-box transcription factor family protein; Probable transcription factor. Functions with SEPALLATA2/AGL4 and SEPALLATA3/AGL9 to ensure proper development of petals, stamens and carpels, and to prevent the indeterminate growth of the flower meristem. Forms a heterodimer via the K-box domain with AGAMOUS, that could be involved in genes regulation during floral meristem developm…
DN2837_c2_g1	AT5G15780	Q9LFU8	Pollen Ole e 1 allergen and extensin family protein; Its function is described as molecular_function unknown; Involved in biological_process unknown; Located in endomembrane system; Expressed in 14 plant structures; Expressed during 10 growth stages; Contains the following InterPro domains: Pollen Ole e 1 allergen/extensin (InterPro:IPR006041); Has 85252 Blast hits to 38354 proteins in 1825 speci…
DN33955_c0_g1	GNA1	Q9LFU9	Glucose-6-phosphate acetyltransferase 1; Acetyltransferase involved in UDP-N-acetylglucosamine (UDP-GlcNAc) biosynthesis. UDP-GlcNAc is an essential metabolite that serves as an initial sugar donor for N-glycan synthesis and thus plays an important role in protein and lipid glycosylation.
DN459_c0_g3	AT5G15740	Q4V398	O-fucosyltransferase family protein; Contains the following InterPro domains: GDP-fucose protein O-fucosyltransferase (InterPro:IPR019378); BEST Arabidopsis thaliana protein match is: O-fucosyltransferase family protein (TAIR:AT3G02250.1); Has 822 Blast hits to 815 proteins in 30 species: Archae - 0; Bacteria - 0; Metazoa - 0; Fungi - 0; Plants - 822; Viruses - 0; Other Eukaryotes - 0 (source: NC…
DN17243_c0_g1	AT5G15680	F4KB73	ARM repeat superfamily protein; Its function is described as binding; Involved in biological_process unknown; Located in plasma membrane, membrane; Expressed in 23 plant structures; Expressed during 12 growth stages; Contains the following InterPro domains: Armadillo-type fold (InterPro:IPR016024); Has 30201 Blast hits to 17322 proteins in 780 species: Archae - 12; Bacteria - 1396; Metazoa - 1733…
DN59707_c0_g1	CLPB3	Q9LF37	Casein lytic proteinase B3; Encodes a chloroplast-targeted Hsp101 homologue. Functions as a molecular chaperone involved in plastid differentiation mediating internal thylakoid membrane formation and conferring thermotolerance to chloroplasts during heat stress. APG6 is constitutively expressed in the root tips, the organ boundary region, the reproductive tissues of mature plants where plastids e…
DN7285_c0_g1	ENODL17	Q39131	Early nodulin-like protein 17 (ENODL17); Its function is described as electron carrier activity, copper ion binding; Located in anchored to plasma membrane, plasma membrane, vacuole, anchored to membrane; Expressed in 24 plant structures; Expressed during 13 growth stages; Contains the following InterPro domains: Plastocyanin-like (InterPro:IPR003245), Cupredoxin (InterPro:IPR008972); BEST Arabid…
DN19085_c0_g1	AT5G15200	Q9LXG1	Ribosomal protein S4; Its function is described as structural constituent of ribosome; Involved in translation; Located in 7 components; Expressed in 26 plant structures; Expressed during 14 growth stages; Contains the following InterPro domains: Ribosomal protein S4 (InterPro:IPR001912), Ribosomal protein S4, conserved site (InterPro:IPR018079), Ribosomal protein S4/S9, eukaryotic/archaeal (Inte…
DN15319_c1_g1	AT5G15110	Q9LFP5	Pectate lyase family protein; Its function is described as lyase activity, pectate lyase activity; Involved in biological_process unknown; Located in endomembrane system; Expressed in 9 plant structures; Expressed during L mature pollen stage, M germinated pollen stage, 4 anthesis, C globular stage, petal differentiation and expansion stage; Contains the following InterPro domains: Pectin lyase f…
DN65508_c0_g1	AT5G14940	Q9LFR1	Major facilitator superfamily protein; Its function is described as amino acid transmembrane transporter activity, transporter activity; Involved in oligopeptide transport, response to nematode; Located in membrane; Expressed in 17 plant structures; Expressed during 9 growth stages; Contains the following InterPro domains: Oligopeptide transporter (InterPro:IPR000109), Major facilitator superfami…
DN8840_c0_g1	AT5G14920	Q9LFR3	Gibberellin-regulated family protein; Gibberellin-regulated protein that may function in hormonal controlled steps of development such as seed germination, flowering and seed maturation; Belongs to the GASA family.
DN41144_c0_g1	P5CR	P54904	Delta 1-pyrroline-5-carboxylate reductase, catalyzes the final step in proline biosynthesis from glutamate and ornithine.In situ hybridization indicated that under normal growth conditions, the highest concentration of P5CR transcripts occurs in the cortical parenchyma, phloem, vascular cambium and pith parenchyma in the vicinity of the protoxylem. Single gene in Arabidopsis.
DN16926_c0_g1	AT5G14790	Q9LEQ9	ARM repeat superfamily protein; Its function is described as binding; Involved in biological_process unknown; Located in cellular_component unknown; Expressed in 22 plant structures; Expressed during 13 growth stages; Contains the following InterPro domains: Armadillo-type fold (InterPro:IPR016024); BEST Arabidopsis thaliana protein match is: ARM repeat superfamily protein (TAIR:AT3G01450.1); Has…
DN5755_c0_g2	AT5G14650	Q9LYJ5	Pectin lyase-like superfamily protein; Its function is described as polygalacturonase activity; Involved in carbohydrate metabolic process; Located in endomembrane system; Expressed in 7 plant structures; Expressed during F mature embryo stage, LP.02 two leaves visible, petal differentiation and expansion stage; Contains the following InterPro domains: Pectin lyase fold/virulence factor (InterPro…
DN28642_c0_g1	AT5G14590	Q8LPJ5	Isocitrate/isopropylmalate dehydrogenase family protein; May be involved in response to oxidative stresses; Belongs to the isocitrate and isopropylmalate dehydrogenases family.
DN16575_c0_g1	NRT2.7	Q9LYK2	Encodes ATNRT2.7, a nitrate transporter that controls nitrate content in seeds. Expression is detected in reproductive organs and peaks in seeds. Localized to the vacuolar membrane; Belongs to the major facilitator superfamily. Nitrate/nitrite porter (TC 2.A.1.8) family.
DN45546_c0_g1	AT5G14520	Q9LYK7	Pescadillo-related; Required for maturation of ribosomal RNAs and formation of the large ribosomal subunit (By similarity). Plays an essential role in cell growth and survival through its regulation of ribosome biogenesis and mitotic progression. Required for normal root cell growth and differentiation.
DN45378_c1_g1	CHC1	Q9FMT4	CHC1 is predicted to encode a protein that belongs to the chromodomain remodeling complex. Two RNAi knock-down lines have a dwarf phenotype and reduced rates of Agrobacterium-mediated transformation. The low rate of root-mediated transformation rate may result from altered root morphology or reduced root growth rates.
DN50279_c0_g1	AT5G14050	Q9FMU5	Transducin/WD40 repeat-like superfamily protein; Involved in nucleolar processing of pre-18S ribosomal RNA.
DN14145_c0_g1	PHT3;1	Q9FMU6	Phosphate transporter 3;1; Transport of phosphate groups from the cytosol to the mitochondrial matrix. Mediates salt stress tolerance through an ATP-dependent pathway and via modulation of the gibberellin metabolism.
DN3981_c0_g1	KNU	Q9FFX4	C2H2 and C2HC zinc fingers superfamily protein; May function as a transcriptional repressor of cellular proliferation that regulates floral determinacy and relative size of basal pattern elements along the proximo-distal axis of the developing gynoecium.
DN46994_c0_g1	TT4	P13114	Chalcone and stilbene synthase family protein; Encodes chalcone synthase (CHS), a key enzyme involved in the biosynthesis of flavonoids. Required for the accumulation of purple anthocyanins in leaves and stems. Also involved in the regulation of auxin transport and the modulation of root gravitropism.
DN55068_c0_g2	FZR3	Q8LPL5	FIZZY-related 3; Activator protein that regulates the ubiquitin ligase activity and substrate specificity of the anaphase promoting complex/cyclosome (APC/C); Belongs to the WD repeat CDC20/Fizzy family.
DN28327_c0_g1	AT5G13780	Q9FKI4	Acyl-CoA N-acyltransferases (NAT) superfamily protein; Catalytic subunit of the NatA N-alpha-acetyltransferase complex. Required for male gametocyte development, embryogenesis, suspensor development and the formation of the quiescent center (QC) in the root meristem. Involved in plant immunity through the regulation of SNC1 and RPM1 stability.
DN5811_c0_g1	AT5G13770	Q66GP4	Pentatricopeptide repeat (PPR-like) superfamily protein; Its function is described as molecular_function unknown; Involved in biological_process unknown; Located in chloroplast; Expressed in 22 plant structures; Expressed during 15 growth stages; Contains the following InterPro domains: Pentatricopeptide repeat (InterPro:IPR002885); BEST Arabidopsis thaliana protein match is: Pentatricopeptide re…
DN52450_c1_g1	ZIFL1	Q94BZ1	Zinc induced facilitator-like 1; Major facilitator superfamily (MFS) transporter probably involved in 2,4-dichlorophenoxyacetic acid (2,4-D) export. K(+) may be the physiological substrate of the transporter.
DN59118_c0_g1	AT5G13720	Q9FNA1	Uncharacterised protein family (UPF0114); Located in chloroplast, chloroplast inner membrane, chloroplast envelope; Expressed in 21 plant structures; Expressed during 13 growth stages; Contains the following InterPro domains: Uncharacterised protein family UPF0114, plant (InterPro:IPR016804), Uncharacterised protein family UPF0114 (InterPro:IPR005134); BEST Arabidopsis thaliana protein match is: …
DN16191_c0_g1	SMT1	Q9LM02	Sterol methyltransferase 1; Catalyzes the methyl transfer from S-adenosyl-methionine to the C-24 of cycloartenol to form 24-methylene cycloartenol; Belongs to the class I-like SAM-binding methyltransferase superfamily. Erg6/SMT family.
DN4562_c0_g2	PAO1	Q9FNA2	Polyamine oxidase 1; Flavoenzyme that catalyzes the oxidation of the secondary amino group of spermine, norspermine and N(1)- acetylspermine. Substrate preference is norspermine > spermine > N(1)-acetylspermine. No activity detected when putrescine, spermidine or N(1)-acetylspermidine are used as substrates. Plays an important role in the regulation of polyamine intracellular concentration; Belon…
DN3460_c0_g1	SVR3	F4K410	Elongation factor family protein; Putative chloroplastic elongation factor involved in response to chilling stress. Required for proper chloroplast rRNA processing and/or translation at low temperature. Involved in plastid protein homeostasis; Belongs to the TRAFAC class translation factor GTPase superfamily. Classic translation factor GTPase family. TypA subfamily.
DN15014_c0_g1	PDAT	Q9FNA9	Phospholipid:diacylglycerol acyltransferase; Triacylglycerol formation by an acyl-CoA independent pathway. The enzyme preferentially transfers acyl groups from the sn-2 position of a phospholipid to diacylglycerol, thus forming an sn-1-lysophospholipid. Involved in epoxy and hydroxy fatty acid accumulation in seeds. Has complementary functions with DAG1 that are essential for triacylglycerol synt…
DN45843_c0_g1	GUN5	Q9FNB0	Protein RAPID TRANSPIRATION IN DETACHED LEAVES 1; Multifunctional protein involved in chlorophyll synthesis, plastid-to-nucleus retrograde signaling and abscisic acid (ABA) perception. In chlorophyll synthesis, catalyzes the insertion of magnesium ion into protoporphyrin IX to yield Mg- protoporphyrin IX. The reaction takes place in two steps, with an ATP-dependent activation followed by an ATP-d…
DN50110_c0_g1	SULTR4;1	Q9FY46	Sulfate transporter 4.1; H(+)/sulfate cotransporter that may play a role in the regulation of sulfate assimilation; Belongs to the SLC26A/SulP transporter (TC 2.A.53) family.
DN3002_c0_g5	KEG	Q9FY48	Protein kinases;ubiquitin-protein ligases; Mediates E2-dependent protein ubiquitination. Acts as a negative regulator of abscisic acid signaling. Required for ABI5 degradation, by mediating its ubiquitination. Together with EDR1, may regulate endocytic trafficking and/or the formation of signaling complexes on trans-Golgi network (TGN)/ early endosome (EE) vesicles during stress responses.
DN51267_c0_g1	EMB3136	Q9FY50	Ribosomal protein L10 family protein; This protein binds directly to 23S ribosomal RNA.
DN8494_c0_g2	AAC2	P40941	ADP/ATP carrier 2; Catalyzes the exchange of ADP and ATP across the mitochondrial inner membrane; Belongs to the mitochondrial carrier (TC 2.A.29) family.
DN55587_c0_g1	ATP5	Q96251	Delta subunit of Mt ATP synthase; Mitochondrial membrane ATP synthase (F(1)F(0) ATP synthase or Complex V) produces ATP from ADP in the presence of a proton gradient across the membrane which is generated by electron transport complexes of the respiratory chain. F-type ATPases consist of two structural domains, F(1) - containing the extramembraneous catalytic core and F(0) - containing the membra…
DN33243_c0_g2	SFC	Q5W7F2	ARF GTPase-activating protein; Belongs to 15-member small GTPase gene family, ARF-GAP domain proteins (AGD); corresponds to AGD3, and is one of four proteins belonging to class 1, together with AGD1, AGD2 and AGD4. The protein contains four domains: BAR domain, PH domain, an ARF-GAP domain, and two Ankyrin repeats. In sfc mutants, the secondary and tertiary veins of cotyledons, leaves, sepals and…
DN8412_c0_g1	AT5G13250	F4K2H9	RING finger protein; Its function is described as molecular_function unknown; Involved in biological_process unknown; Located in endomembrane system; BEST Arabidopsis thaliana protein match is: RING finger protein (TAIR:AT1G28080.1); Has 1807 Blast hits to 1807 proteins in 277 species: Archae - 0; Bacteria - 0; Metazoa - 736; Fungi - 347; Plants - 385; Viruses - 0; Other Eukaryotes - 339 (source:…
DN1308_c0_g1	NAC083	Q9FY93	NAC domain containing protein 83; Transcriptional repressor that negatively regulates the expression of genes involved in xylem vessel formation. Represses the transcriptional activation activity of NAC030/VND7, which regulates protoxylem vessel differentiation by promoting immature xylem vessel-specific genes expression. Transcriptional activator that regulates the COLD-REGULATED (COR15A and COR…
DN18796_c0_g1	AT5G13140	Q9FY96	Pollen Ole e 1 allergen and extensin family protein; Contains the following InterPro domains: Pollen Ole e 1 allergen/extensin (InterPro:IPR006041); BEST Arabidopsis thaliana protein match is: Pollen Ole e 1 allergen and extensin family protein (TAIR:AT3G26960.1); Has 1807 Blast hits to 1807 proteins in 277 species: Archae - 0; Bacteria - 0; Metazoa - 736; Fungi - 347; Plants - 385; Viruses - 0; …
DN51130_c0_g1	Pnsl5	Q9ASS6	Cyclophilin 20-2; NDH shuttles electrons from NAD(P)H:plastoquinone, via FMN and iron-sulfur (Fe-S) centers, to quinones in the photosynthetic chain and possibly in a chloroplast respiratory chain. The immediate electron acceptor for the enzyme in this species is believed to be plastoquinone. Couples the redox reaction to proton translocation, and thus conserves the redox energy in a proton gradi…
DN62452_c0_g1	AT5G13070	Q9FYA3	MSF1-like family protein; Contains the following InterPro domains: PRELI/MSF1 (InterPro:IPR006797); Has 1807 Blast hits to 1807 proteins in 277 species: Archae - 0; Bacteria - 0; Metazoa - 736; Fungi - 347; Plants - 385; Viruses - 0; Other Eukaryotes - 339 (source: NCBI BLink).
DN9385_c1_g2	GSL12	Q9LXT9	Glucan synthase-like 12; Involved in callose synthesis at the forming cell plate during cytokinesis. During plant growth and development, callose is found as a transitory component of the cell plate in dividing cells, is a major component of pollen mother cell walls and pollen tubes, and is found as a structural component of plasmodesmatal canals (By similarity); Belongs to the glycosyltransferas…
DN34799_c0_g1	FIS1B	Q94CK3	Tetratricopeptide repeat (TPR)-like superfamily protein; Component of the peroxisomal and mitochondrial division machineries. Plays a role in promoting the fission of mitochondria and peroxisomes. In association with PEX11C, PEX11D, PEX11E and DRP3A, is involved in cell cycle-associated constitutive self- replication of preexisting peroxisomes.
DN1457_c2_g3	LRP1	Q94CK9	Lateral root primordium (LRP) protein-related; Transcription activator that binds DNA on 5'-ACTCTAC-3' and promotes auxin homeostasis-regulating gene expression (e.g. YUC genes), as well as genes affecting stamen development, cell expansion and timing of flowering. Synergistically with other SHI- related proteins, regulates gynoecium, stamen and leaf development in a dose-dependent manner, contro…
DN3644_c0_g1	TUB6	P29514	Beta-6 tubulin; Tubulin is the major constituent of microtubules. It binds two moles of GTP, one at an exchangeable site on the beta chain and one at a non-exchangeable site on the alpha chain; Belongs to the tubulin family.
DN45814_c0_g1	AT5G12040	Q8RUF8	Nitrilase/cyanide hydratase and apolipoprotein N-acyltransferase family protein; Omega-amidase involved in the metabolism of asparagine. Probably also closely coupled with glutamine transamination in the methionine salvage cycle. Can use alpha-ketosuccinamate and alpha- hydroxysuccinamate as substrates, producing respectively oxaloacetate and malate, or alpha-ketoglutaramate, producing alpha-keto…
DN4646_c0_g1	HSP17.6II	P29830	17.6 kDa class II heat shock protein (HSP17.6II); Contains the following InterPro domains: Heat shock protein Hsp20 (InterPro:IPR002068), HSP20-like chaperone (InterPro:IPR008978); BEST Arabidopsis thaliana protein match is: heat shock protein 17.6A (TAIR:AT5G12030.1); Has 1807 Blast hits to 1807 proteins in 277 species: Archae - 0; Bacteria - 0; Metazoa - 736; Fungi - 347; Plants - 385; Viruses …
DN11828_c0_g1	cwINV6	Q8W4S6	6-&1-fructan exohydrolase; 6 and 1-fructan exohydrolase that can degrade both inulin and levan-type fructans, such as phlein, levan, neokestose, levanbiose, 6-kestose, 1-kestose, inulin, and 1,1-nystose.
DN1389_c0_g1	AT5G11840	B6IDH6	Protein of unknown function (DUF1230); Its function is described as molecular_function unknown; Involved in biological_process unknown; Located in chloroplast; Expressed in 23 plant structures; Expressed during 13 growth stages; Contains the following InterPro domains: Protein of unknown function DUF1230 (InterPro:IPR009631); BEST Arabidopsis thaliana protein match is: Protein of unknown function…
DN55211_c0_g1	AT5G11770	Q42577	NADH-ubiquinone oxidoreductase 20 kDa subunit, mitochondrial; Core subunit of the mitochondrial membrane respiratory chain NADH dehydrogenase (Complex I) that is believed to belong to the minimal assembly required for catalysis. Complex I functions in the transfer of electrons from NADH to the respiratory chain. The immediate electron acceptor for the enzyme is believed to be ubiquinone (By simil…
DN11369_c1_g3	AT5G11700	F4JXY6	Ephrin type-B receptor; BEST Arabidopsis thaliana protein match is: glycine-rich protein (TAIR:AT4G32920.3); Has 8203 Blast hits to 3102 proteins in 389 species: Archae - 3; Bacteria - 5624; Metazoa - 852; Fungi - 139; Plants - 704; Viruses - 77; Other Eukaryotes - 804 (source: NCBI BLink).
DN4409_c0_g1	TINY2	Q9LYD3	Integrase-type DNA-binding superfamily protein; Probably acts as a transcriptional activator. Binds to the GCC-box pathogenesis-related promoter element. May be involved in the regulation of gene expression by stress factors and by components of stress signal transduction pathways (By similarity).
DN123_c0_g1	AT5G11580	Q93Z10	Regulator of chromosome condensation (RCC1) family protein; Contains the following InterPro domains: Regulator of chromosome condensation/beta-lactamase-inhibitor protein II (InterPro:IPR009091), Regulator of chromosome condensation, RCC1 (InterPro:IPR000408); BEST Arabidopsis thaliana protein match is: Regulator of chromosome condensation (RCC1) family protein (TAIR:AT5G63860.1); Has 30201 Blast…
DN20104_c0_g1	AT5G11500	Q9LYE1	Uncharacterized protein At5g11500; Unknown protein; Contains the following InterPro domains: Protein of unknown function DUF814 (InterPro:IPR008532); Has 1807 Blast hits to 1807 proteins in 277 species: Archae - 0; Bacteria - 0; Metazoa - 736; Fungi - 347; Plants - 385; Viruses - 0; Other Eukaryotes - 339 (source: NCBI BLink).
DN109_c2_g1	AT5G11420	Q9LYE7	Protein of unknown function, DUF642; Its function is described as molecular_function unknown; Involved in biological_process unknown; Located in cell wall, plant-type cell wall; Expressed in 23 plant structures; Expressed during 13 growth stages; Contains the following InterPro domains: Protein of unknown function DUF642 (InterPro:IPR006946), Galactose-binding domain-like (InterPro:IPR008979); BE…
DN24901_c0_g1	UAP56b	F4JWF6	DEAD/DEAH box RNA helicase family protein ; Its function is described as helicase activity, nucleic acid binding, ATP binding, ATP-dependent helicase activity; Involved in biological_process unknown; Expressed in male gametophyte, guard cell, pollen tube; Expressed during M germinated pollen stage; Contains the following InterPro domains: DNA/RNA helicase, DEAD/DEAH box type, N-terminal (InterPro…
DN59686_c0_g1	AT5G11090	Q9FY56	Serine-rich protein-related; BEST Arabidopsis thaliana protein match is: serine-rich protein-related (TAIR:AT5G25280.2); Has 1807 Blast hits to 1807 proteins in 277 species: Archae - 0; Bacteria - 0; Metazoa - 736; Fungi - 347; Plants - 385; Viruses - 0; Other Eukaryotes - 339 (source: NCBI BLink).
DN63546_c0_g1	AT5G10920	Q9LEU8	L-Aspartase-like family protein; Its function is described as argininosuccinate lyase activity, catalytic activity; Involved in arginine biosynthetic process via ornithine, arginine biosynthetic process; Located in chloroplast, chloroplast stroma; Expressed in 23 plant structures; Expressed during 13 growth stages; Contains the following InterPro domains: Argininosuccinate lyase (InterPro:IPR0090…
DN8945_c0_g1	CBSX3	Q9LEV3	Cystathionine beta-synthase (CBS) family protein; Its function is described as cobalt ion binding; Involved in response to salt stress; Located in mitochondrion; Expressed in 24 plant structures; Expressed during 15 growth stages; Contains the following InterPro domains: Cystathionine beta-synthase, core (InterPro:IPR000644); BEST Arabidopsis thaliana protein match is: Cystathionine beta-synthase…
DN1414_c0_g1	AT5G10830	Q9LEV6	S-adenosyl-L-methionine-dependent methyltransferases superfamily protein; Its function is described as methyltransferase activity; Involved in metabolic process; Located in cellular_component unknown; Expressed in 11 plant structures; Expressed during 6 growth stages; Contains the following InterPro domains: Methyltransferase type 11 (InterPro:IPR013216); BEST Arabidopsis thaliana protein match i…
DN5623_c0_g1	AT5G10770	Q8S9J6	Eukaryotic aspartyl protease family protein; Probably not redundant with AED1 and not involved in restriction of salicylic acid (SA) or systemic acquired resistance (SAR) signaling.
DN37301_c0_g1	HK5	Q3S4A7	Histidine kinase 5; Functions as a histidine kinase and transmits the stress signal to a downstream MAPK cascade. This protein undergoes an ATP-dependent autophosphorylation at a conserved histidine residue in the kinase core, and a phosphoryl group is then transferred to a conserved aspartate residue in the receiver domain. Negative regulator of the ETR1-dependent abscisic acid (ABA) and ethylen…
DN2923_c1_g4	AT5G10530	Q9LXA5	Concanavalin A-like lectin protein kinase family protein; Promotes hydrogen peroxide H(2)O(2) production and cell death; In the N-terminal section; belongs to the leguminous lectin family.
DN59732_c0_g1	NET2C	Q8LPQ1	Kinase interacting (KIP1-like) family protein; Plant-specific actin binding protein. May be part of a membrane-cytoskeletal adapter complex.
DN61631_c0_g1	PAS2	Q8VZB2	Protein-tyrosine phosphatase-like, PTPLA; Catalyzes the third of the four reactions of the long- chain fatty acids elongation cycle. This endoplasmic reticulum- bound enzymatic process, allows the addition of two carbons to the chain of long- and very long-chain fatty acids/VLCFAs per cycle. This enzyme catalyzes the dehydration of the 3-hydroxyacyl-CoA intermediate into trans-2,3-enoyl-CoA, with…
DN51052_c0_g1	EMB3010	P51430	Ribosomal protein S6e; May play an important role in controlling cell growth and proliferation through the selective translation of particular classes of mRNA.
DN11334_c0_g1	AT5G10350	Q9LX90	RNA-binding (RRM/RBD/RNP motifs) family protein; Involved in the 3'-end formation of mRNA precursors (pre-mRNA) by the addition of a poly(A) tail of 200-250 nt to the upstream cleavage product. Stimulates poly(A) polymerase (PAPOLA) conferring processivity on the poly(A) tail elongation reaction and controls also the poly(A) tail length. Increases the affinity of poly(A) polymerase for RNA. Binds…
DN24609_c1_g1	CDKC;1	Q9LFT8	Encodes CDKC;1, part of a CDKC kinase complex that is targeted by Cauliflower mosaic virus (CaMV) for transcriptional activation of viral genes. Also regulates plant growth and development.
DN64125_c0_g1	AT5G10050	Q147P9	NAD(P)-binding Rossmann-fold superfamily protein; Its function is described as oxidoreductase activity, binding, catalytic activity; Involved in oxidation reduction, metabolic process; Located in cellular_component unknown; Contains the following InterPro domains: Short-chain dehydrogenase/reductase, conserved site (InterPro:IPR020904), NAD(P)-binding domain (InterPro:IPR016040), Glucose/ribitol …
DN22140_c0_g2	CYP78A7	Q9FIB0	Cytochrome P450, family 78, subfamily A, polypeptide 7; Functions probably in association with CYP78A5 in regulating relative growth of the shoot apical meristem and plant organs via a non-cell-autonomous signal; Belongs to the cytochrome P450 family.
DN46261_c0_g1	EMB2107	B3H6B0	Encodes one of two isoforms for the 26S proteasome regulatory protein (RN) subunit RPN5. For many functions it acts redundantly with the paralogous gene RPN5b but also appears to exert independent effects.
DN41389_c1_g1	PPa6	Q9LXC9	Pyrophosphorylase 6; Catalyzes the irreversible hydrolysis of pyrophosphate (PPi) to phosphate. The MgPPi(2-) complex binds to the enzyme only after a free Mg(2+) ion has bound (Ref.9). No activity with glycerol-3-phosphate, glucose-6-phosphate, p-nitrophenylphosphate, ADP, NADP(+), NAD(+),NADH, NADPH or phosphoribosyl pyrophosphate as substrates (Ref.9). Controls the equilibrium of gluconeogenic…
DN13826_c0_g1	SDH3-1	P0DKI0	Succinate dehydrogenase 3-1; Encodes one of the membrane anchor subunits of the mitochondrial respiratory complex II. The protein is encoded by the nuclear genome but is imported into the mitochondrion. There are two genes that encode this protein, the other is SDH3-2.
DN42376_c0_g1	MTHSC70-2	Q9LDZ0	Mitochondrial HSO70 2; In cooperation with other chaperones, Hsp70s stabilize preexistent proteins against aggregation and mediate the folding of newly translated polypeptides in the cytosol as well as within organelles. These chaperones participate in all these processes through their ability to recognize nonnative conformations of other proteins. They bind extended peptide segments with a net h…
DN10693_c0_g1	AT5G09570	Q9LXC2	Cox19-like CHCH family protein; Its function is described as molecular_function unknown; Involved in biological_process unknown; Located in chloroplast; Expressed in 23 plant structures; Expressed during 14 growth stages; Contains the following InterPro domains: CHCH (InterPro:IPR010625); BEST Arabidopsis thaliana protein match is: unknown protein (TAIR:AT5G64400.1); Has 185 Blast hits to 185 pro…
DN8703_c0_g1	PELPK1	Q9LXB8	Hydroxyproline-rich glycoprotein family protein; Positive regulator of germination and plant growth.
DN67165_c0_g1	AT5G09500	Q9FY65	Ribosomal protein S19 family protein; Contains the following InterPro domains: Ribosomal protein S15, eukaryotic/archaeal (InterPro:IPR005713), Ribosomal protein S19/S15 (InterPro:IPR002222), Ribosomal protein S19 conserved site (InterPro:IPR020934); BEST Arabidopsis thaliana protein match is: Ribosomal protein S19 family protein (TAIR:AT5G09490.1); Has 7968 Blast hits to 7968 proteins in 3010 sp…
DN18541_c0_g2	KUP7	Q9FY75	K+ uptake permease 7; Probable potassium transporter.
DN3973_c0_g2	PI-4KBETA2	Q0WPX9	Phosphatidylinositol 4-OH kinase beta2; Acts on phosphatidylinositol (PtdIns) in the first committed step in the production of the second messenger inositol- 1,4,5-trisphosphate (By similarity). Necessary for proper organization of the trans-Golgi network (TGN) and post-Golgi secretion in root hairs. Together with PI4KB1, required during polarized root hair expansion and pollen tube elongation. F…
DN706_c0_g1	AT5G09300	Q84JL2	Thiamin diphosphate-binding fold (THDP-binding) superfamily protein; The branched-chain alpha-keto dehydrogenase complex catalyzes the overall conversion of alpha-keto acids to acyl-CoA and CO(2). It contains multiple copies of three enzymatic components: branched-chain alpha-keto acid decarboxylase (E1), lipoamide acyltransferase (E2) and lipoamide dehydrogenase (E3) (By similarity).
DN51783_c0_g1	KIWI	O65154	ssDNA-binding transcriptional regulator; General coactivator that functions cooperatively with TAFs and mediates functional interactions between upstream activators and the general transcriptional machinery. Binds single-stranded DNA (By similarity).
DN14107_c0_g2	NDC1	Q8GXR9	NAD(P)H dehydrogenase C1; Bifunctional oxidoreductase ables to act both on prenyl naphthoquinones and on prenyl benzoquinones. May serve a respiratory function. Involved in an electron flow toward the plastoglobule plastoquinone pool. Required for plastochromanol-8 accumulation and for phylloquinone (vitamin K1) production. Probably not directly involved in cyclic or chlororespiratory electron fl…
DN5257_c0_g1	AT5G08720	Q9C5A5	Polyketide cyclase/dehydrase/lipid transporter; Contains the following InterPro domains: Streptomyces cyclase/dehydrase (InterPro:IPR005031); BEST Arabidopsis thaliana protein match is: Polyketide cyclase / dehydrase and lipid transport protein (TAIR:AT4G01650.1); Has 30201 Blast hits to 17322 proteins in 780 species: Archae - 12; Bacteria - 1396; Metazoa - 17338; Fungi - 3422; Plants - 5037; Vir…
DN4895_c0_g1	AT5G08680	Q9C5A9	ATP synthase alpha/beta family protein; Mitochondrial membrane ATP synthase (F(1)F(0) ATP synthase or Complex V) produces ATP from ADP in the presence of a proton gradient across the membrane which is generated by electron transport complexes of the respiratory chain. F-type ATPases consist of two structural domains, F(1) - containing the extramembraneous catalytic core, and F(0) - containing the…
DN13317_c0_g1	FLS1	Q96330	Flavonol synthase 1; Catalyzes the formation of flavonols from dihydroflavonols. It can act on dihydrokaempferol to produce kaempferol, on dihydroquercetin to produce quercitin and on dihydromyricetin to produce myricetin. In vitro catalyzes the oxidation of both enantiomers of naringenin to give both cis- and trans-dihydrokaempferol; Belongs to the iron/ascorbate-dependent oxidoreductase family.
DN50418_c0_g1	STRS2	Q94C75	DEA(D/H)-box RNA helicase family protein; Similar in sequence to DEAD-box RNA helicases. Binds RNA. Involved in drought, salt and cold stress responses.
DN59194_c0_g1	CI51	Q9FNN5	51 kDa subunit of complex I; Core subunit of the mitochondrial membrane respiratory chain NADH dehydrogenase (Complex I) that is believed to belong to the minimal assembly required for catalysis. Complex I functions in the transfer of electrons from NADH to the respiratory chain. The immediate electron acceptor for the enzyme is believed to be ubiquinone (By similarity).
DN55486_c0_g1	AT5G08415	Q8LEE8	Radical SAM superfamily protein; Catalyzes the radical-mediated insertion of two sulfur atoms into the C-6 and C-8 positions of the octanoyl moiety bound to the lipoyl domains of lipoate-dependent enzymes, thereby converting the octanoylated domains into lipoylated derivatives; Belongs to the radical SAM superfamily. Lipoyl synthase family.
DN55545_c0_g1	FTRA2	Q8LBP6	Ferredoxin/thioredoxin reductase subunit A (variable subunit) 2 (FTRA2); Its function is described as ferredoxin:thioredoxin reductase activity, catalytic activity, ferredoxin reductase activity; Involved in photosynthesis, light reaction, photosynthesis; Located in chloroplast; Expressed in 24 plant structures; Expressed during 15 growth stages; Contains the following InterPro domains: Ferredoxi…
DN56772_c0_g1	HEMC	Q43316	Hydroxymethylbilane synthase; Tetrapolymerization of the monopyrrole PBG into the hydroxymethylbilane pre-uroporphyrinogen in several discrete steps; Belongs to the HMBS family.
DN7221_c0_g1	AT5G08180	Q9LEY9	Ribosomal protein L7Ae/L30e/S12e/Gadd45 family protein; Required for ribosome biogenesis. Part of a complex which catalyzes pseudouridylation of rRNA. This involves the isomerization of uridine such that the ribose is subsequently attached to C5, instead of the normal N1. Pseudouridine ("psi") residues may serve to stabilize the conformation of rRNAs (By similarity).
DN106_c0_g1	AT5G08050	Q9SD79	Protein of unknown function (DUF1118); Its function is described as molecular_function unknown; Involved in response to karrikin; Located in thylakoid, chloroplast thylakoid membrane, chloroplast; Expressed in 21 plant structures; Expressed during 13 growth stages; Contains the following InterPro domains: Protein of unknown function DUF1118 (InterPro:IPR009500), Uncharacterised conserved protein …
DN54965_c0_g1	RPA70B	Q9SD82	RPA70-kDa subunit B; Component of the replication protein A complex (RPA) required for DNA recombination, repair and replication. The activity of RPA is mediated by single-stranded DNA binding and protein interactions (By similarity). Probably involved in repair of double-strand DNA breaks (DSBs) induced by genotoxic stresses (By similarity).
DN63693_c0_g1	TT7	Q9SD85	Cytochrome P450 superfamily protein; Catalyzes the 3'-hydroxylation of the flavonoid B-ring to the 3',4'-hydroxylated state. Convert naringenin to eriodictyol and dihydrokaempferol to dihydroquercetin; Belongs to the cytochrome P450 family.
DN7239_c0_g1	AT5G07670	Q8VYT5	RNI-like superfamily protein; Contains the following InterPro domains: F-box domain, cyclin-like (InterPro:IPR001810); BEST Arabidopsis thaliana protein match is: RNI-like superfamily protein (TAIR:AT5G51380.1); Has 3082 Blast hits to 1820 proteins in 183 species: Archae - 0; Bacteria - 20; Metazoa - 1308; Fungi - 229; Plants - 1264; Viruses - 0; Other Eukaryotes - 261 (source: NCBI BLink).
DN51889_c0_g1	AT5G07475	Q7XA70	Cupredoxin superfamily protein; Its function is described as electron carrier activity, copper ion binding; Located in anchored to membrane; Contains the following InterPro domains: Plastocyanin-like (InterPro:IPR003245), Cupredoxin (InterPro:IPR008972); BEST Arabidopsis thaliana protein match is: uclacyanin 1 (TAIR:AT2G32300.1); Has 30201 Blast hits to 17322 proteins in 780 species: Archae - 12;…
DN51577_c0_g1	IPK2a	Q9LY23	Inositol polyphosphate kinase 2 alpha; Inositol phosphate kinase with a broad substrate specificity. Phosphorylates inositol 1,4,5-trisphosphate (Ins(1,4,5)P3), inositol 1,4,5,6-tetrakisphosphate (Ins(1,4,5,6)P4), inositol 1,3,4,5-tetrakisphosphate (Ins(1,3,4,5)P4), inositol 1,3,4,6-tetrakisphosphate (Ins(1,3,4,6)P4) and inositol 1,2,3,4,6-pentakisphosphate (Ins(1,2,3,4,6)P5) but not inositol 1,4…
DN12980_c0_g1	EMS1	Q9LYN8	Leucine-rich repeat transmembrane protein kinase; Receptor with a serine/threonine-protein kinase activity required for the specification of the correct number of male archesporial initials and for the subsequent specification of tapetal and middle cell layer identities. In seeds, required for enhancing cell size and the rate of embryonic development.
DN2004_c0_g1	LAC13	Q9LYQ2	Putative laccase, a member of laccase family of genes (17 members in Arabidopsis).
DN3235_c0_g3	UMAMIT9	Q9FL41	Nodulin MtN21 /EamA-like transporter family protein; Located in membrane; Contains the following InterPro domains: Protein of unknown function DUF6, transmembrane (InterPro:IPR000620); BEST Arabidopsis thaliana protein match is: nodulin MtN21 /EamA-like transporter family protein (TAIR:AT2G40900.1); Has 30201 Blast hits to 17322 proteins in 780 species: Archae - 12; Bacteria - 1396; Metazoa - 173…
DN907_c2_g1	AT5G07030	F4K5B9	Eukaryotic aspartyl protease family protein; Its function is described as aspartic-type endopeptidase activity; Involved in proteolysis; Located in cell wall, plant-type cell wall; Expressed in 23 plant structures; Expressed during 13 growth stages; Contains the following InterPro domains: Peptidase aspartic, catalytic (InterPro:IPR009007), Peptidase aspartic (InterPro:IPR021109), Peptidase A1 (I…
DN16729_c0_g1	AT5G07020	Q9FL44	Proline-rich family protein; Interacts with photosystem II (PSII) core complexes and participates in the maintenance of normal PSII activity under photoinhibitory stress. May protect against photodamage or stabilize PSII under high-light stress. Participates in the maintainance of proper PSII function under high-light stress by protecting PSII from photooxidative damage.
DN3962_c0_g4	ST2A	Q8L5A7	Sulfotransferase 2A; Sulfotransferase that utilizes 3'-phospho-5'-adenylyl sulfate (PAPS) as sulfonate donor to specifically catalyze the sulfate conjugation of hydroxyjasmonates, with a preference for 12-hydroxyjasmonate over 11-hydroxyjasmonate. No activity with 12- hydroxyjasmonic acid methyl ester, cucurbic acid, 7-iso-cucurbic acid, 6-epi-cucurbic acid, 6-epi-7-iso-cucurbic acid and their me…
DN63731_c0_g1	CYP93D1	Q9FL56	Cytochrome P450, family 93, subfamily D, polypeptide 1; Member of CYP93D; Belongs to the cytochrome P450 family.
DN2428_c0_g1	LEA4-5	Q9FG31	Encodes LEA4-5, a member of the Late Embryogenesis Abundant (LEA) proteins which typically accumulate in response to low water availability conditions imposed during development or by the environment. Most of thediverse set of LEA proteins can be grouped according to properties such as high hydrophilicity and high content of glycine or other small amino acids in what has been termed hydrophilins.…
DN1907_c0_g2	WCRKC1	Q9FG36	Encodes a thioredoxin (WCRKC1) localized in chloroplast stroma. Contains a WCRKC motif.
DN24554_c0_g1	AT5G06580	Q94AX4	FAD-linked oxidases family protein; Encodes a protein with glycolate dehydrogenase activity, which was shown to complement various subunits of the E. coli glycolate oxidase complex. It has not been ruled out that the enzyme might be involved in other catalytic activities in vivo; Belongs to the FAD-binding oxidoreductase/transferase type 4 family.
DN51475_c0_g1	AT5G06570	Q9FG13	alpha/beta-Hydrolases superfamily protein; Carboxylesterase acting on esters with varying acyl chain length.
DN55698_c0_g1	AT5G06550	Q67XX3	F-box protein At5g06550; Contains the following InterPro domains: Transcription factor jumonji/aspartyl beta-hydroxylase (InterPro:IPR003347), F-box domain, Skp2-like (InterPro:IPR022364), Transcription factor jumonji (InterPro:IPR013129); BEST Arabidopsis thaliana protein match is: transferases, transferring glycosyl groups (TAIR:AT1G78280.1); Has 1762 Blast hits to 1747 proteins in 292 species:…
DN2974_c1_g2	ABCG22	Q93YS4	ABC-2 type transporter family protein; Its function is described as ATPase activity, coupled to transmembrane movement of substances; Located in plasma membrane; Expressed in 23 plant structures; Expressed during 13 growth stages; Contains the following InterPro domains: ATPase, AAA+ type, core (InterPro:IPR003593), ABC transporter-like (InterPro:IPR003439), ABC transporter, conserved site (Inter…
DN59470_c0_g1	AGL96	Q9FG20	AGAMOUS-like 96 (AGL96); Its function is described as DNA binding, sequence-specific DNA binding transcription factor activity; Involved in regulation of transcription, DNA-dependent; Located in nucleus; Expressed in embryo; Contains the following InterPro domains: Transcription factor, MADS-box (InterPro:IPR002100); BEST Arabidopsis thaliana protein match is: AGAMOUS-like 48 (TAIR:AT2G40210.1); …
DN45375_c0_g1	UBA2	P92974	Ubiquitin activating enzyme 2; Activates ubiquitin by first adenylating its C-terminal glycine residue with ATP, and thereafter linking this residue to the side chain of a cysteine residue in E1, yielding a ubiquitin- E1 thioester and free AMP.
DN12273_c0_g1	FLA17	Q66GR0	FASCICLIN-like arabinogalactan protein 17 precursor; May be a cell surface adhesion protein.
DN1183_c1_g1	At5g06290	Q9C5R8	2-cysteine peroxiredoxin B; Thiol-specific peroxidase that catalyzes the reduction of hydrogen peroxide and organic hydroperoxides to water and alcohols, respectively. Plays a role in cell protection against oxidative stress by detoxifying peroxides. May be an antioxidant enzyme particularly in the developing shoot and photosynthesizing leaf; Belongs to the peroxiredoxin family. AhpC/Prx1 subfami…
DN47948_c0_g1	ATO	Q9FG01	Splicing factor-related; Encodes a protein with similarity to pre-mRNA splicing factor SF3a60 that is involved in gametic cell fate determination. Loss of function results in the ectopic expression of egg cell makers suggesting a role in restriction of gametic cell fate. Expressed strongly in gametophytes and weakly in sporophytes; Belongs to the SF3A3 family.
DN20065_c0_g1	SNX1	Q9FG38	Sorting nexin 1; Plays a role in vesicular protein sorting. Acts at the crossroads between the secretory and endocytic pathways. Is involved in the endosome to vacuole protein transport via its interaction with the BLOS1/2 proteins and, as component of the membrane-associated retromer complex, is also involved in endosome-to-Golgi retrograde transport. Required for the auxin- carrier protein PIN2…
DN45921_c0_g1	EGY2	Q9FFK3	Ethylene-dependent gravitropism-deficient and yellow-green-like 2; S2P-like putative metalloprotease, also contain transmembrane helices near their C-termini and many of them, five of seven, contain a conserved zinc-binding motif HEXXH. Homolog of EGY1. Each of the EGY1 and EGY-like proteins share two additional highly conserved motifs, the previously reported NPDG motif (aa 442-454 in EGY1, Rudn…
DN43500_c0_g1	ASA1	P32068	Anthranilate synthase alpha subunit 1; Part of a heterotetrameric complex that catalyzes the two-step biosynthesis of anthranilate, an intermediate in the biosynthesis of L-tryptophan. In the first step, the glutamine- binding beta subunit of anthranilate synthase (AS) provides the glutamine amidotransferase activity which generates ammonia as a substrate that, along with chorismate, is used in t…
DN50847_c0_g1	GCP2	P38558	Gamma-tubulin complex protein 2; Tubulin is the major constituent of microtubules. The gamma chain is found at microtubule organizing centers (MTOC) such as the spindle poles or the centrosome, suggesting that it is involved in the minus-end nucleation of microtubule assembly.
DN47220_c0_g1	EIF2A	Q9FE78	Eukaryotic translation initiation factor 2 alpha subunit; Functions in the early steps of protein synthesis by forming a ternary complex with GTP and initiator tRNA. This complex binds to a 40S ribosomal subunit, followed by mRNA binding to form a 43S pre-initiation complex. Junction of the 60S ribosomal subunit to form the 80S initiation complex is preceded by hydrolysis of the GTP bound to eIF-…
DN41230_c0_g1	AT5G05450	Q9FLB0	P-loop containing nucleoside triphosphate hydrolases superfamily protein; Its function is described as helicase activity, nucleic acid binding, ATP-dependent helicase activity, ATP binding; Involved in biological_process unknown; Located in cellular_component unknown; Expressed in 21 plant structures; Expressed during 13 growth stages; Contains the following InterPro domains: RNA helicase, DEAD-b…
DN2004_c0_g2	LAC12	Q9FLB5	Putative laccase, a member of laccase family of genes (17 members in Arabidopsis).
DN64661_c0_g1	PRX52	Q9FLC0	Peroxidase superfamily protein; Removal of H(2)O(2), oxidation of toxic reductants, biosynthesis and degradation of lignin, suberization, auxin catabolism, response to environmental stresses such as wounding, pathogen attack and oxidative stress. These functions might be dependent on each isozyme/isoform in each plant tissue; Belongs to the peroxidase family. Classical plant (class III) peroxidas…
DN4370_c0_g1	CHIL	Q8VZW3	Chalcone-flavanone isomerase family protein; Involved in anthocyanin biosynthesis; Belongs to the chalcone isomerase family.
DN23605_c0_g1	AT5G05180	Q9FHK5	Myosin heavy chain, striated protein; Unknown protein; BEST Arabidopsis thaliana protein match is: unknown protein (TAIR:AT3G10880.1); Has 1807 Blast hits to 1807 proteins in 277 species: Archae - 0; Bacteria - 0; Metazoa - 736; Fungi - 347; Plants - 385; Viruses - 0; Other Eukaryotes - 339 (source: NCBI BLink).
DN24752_c0_g1	AT5G05010	Q93Y22	Clathrin adaptor complexes medium subunit family protein; The coatomer is a cytosolic protein complex that binds to dilysine motifs and reversibly associates with Golgi non- clathrin-coated vesicles, which further mediate biosynthetic protein transport from the ER, via the Golgi up to the trans Golgi network. Coatomer complex is required for budding from Golgi membranes, and is essential for the …
DN43027_c0_g1	ALA1	P98204	Aminophospholipid ATPase 1; Involved in transport of phospholipids. Contributes to transmembrane flipping of lipids. Has activity with phosphatidylserine and with a much lower efficiency with phosphatidylethanolamine, but not with phosphatidylcholine.
DN13567_c0_g1	CAT6	Q9LZ20	Encodes a member of the cationic amino acid transporter (CAT) subfamily of amino acid polyamine choline transporters. Does not mediate efficient uptake of basic amino acids in yeast or Xenopus systems but can transport neutral and acidic amino acid analogs. Expressed in sink tissues. Induced during infestation of roots by the plant parasitic root-knot nematode, Meloidogyne incognita. Localized in…
DN34257_c0_g1	AT5G04700	Q9LZ27	Ankyrin repeat family protein; Contains the following InterPro domains: Ankyrin repeat-containing domain (InterPro:IPR020683), Ankyrin repeat (InterPro:IPR002110); BEST Arabidopsis thaliana protein match is: Ankyrin repeat family protein (TAIR:AT5G04680.1); Has 1807 Blast hits to 1807 proteins in 277 species: Archae - 0; Bacteria - 0; Metazoa - 736; Fungi - 347; Plants - 385; Viruses - 0; Other E…
DN55640_c0_g1	CYP77A4	Q9LZ31	Cytochrome P450, family 77, subfamily A, polypeptide 4; Catalyzes the epoxidation of physiological unsaturated fatty acids in vitro. Can use laurate, oleate, linoleate, linolenate and vernolate as substrate.
DN10245_c0_g1	AT5G04600	Q9LZ65	RNA-binding (RRM/RBD/RNP motifs) family protein; Its function is described as RNA binding, nucleotide binding, nucleic acid binding; Involved in biological_process unknown; Located in nucleolus; Expressed in 22 plant structures; Expressed during 13 growth stages; Contains the following InterPro domains: RNA recognition motif, RNP-1 (InterPro:IPR000504), Nucleotide-binding, alpha-beta plait (Inter…
DN1937_c0_g1	AT5G04500	Q84WB7	A member of the Glycosyltransferase Family 64 (according to CAZy Database)
DN15998_c0_g1	ELF6	Q6BDA0	Zinc finger (C2H2 type) family protein / transcription factor jumonji (jmj) family protein; Early Flowering 6 (ELF6) encodes a Jumonji N/C and zinc finger domain-containing protein that acts as a repressor in the photoperiod pathway. ELF6 interacts with BES1 in a Y2H assay, in vitro, and in Arabidosis protoplasts (based on BiFC). ELF6 may play a role in brassinosteroid signaling by affecting hist…
DN45553_c0_g1	GLU1	Q9ZNZ7	Glutamate synthase 1; Encodes a gene whose sequence is similar to ferredoxin dependent glutamate synthase (Fd-GOGAT). Expression in leaves is induced by light and sucrose. Proposed to be involved in photorespiration and nitrogen assimilation.
DN3455_c0_g1	AT3G10090	Q9SR73	Nucleic acid-binding, OB-fold-like protein; Its function is described as structural constituent of ribosome; Involved in translation, ribosome biogenesis; Located in cytosolic small ribosomal subunit, ribosome, cell wall, plasma membrane; Expressed in 24 plant structures; Expressed during 15 growth stages; Contains the following InterPro domains: Nucleic acid-binding, OB-fold-like (InterPro:IPR01…
DN14482_c0_g2	PTL	Q9LZS0	Duplicated homeodomain-like superfamily protein; Recessive mutations are defective in organ initiation and orientation in the second whorl. This gene encodes a trihelix transcription factor whose expression is limited to margins of floral and vegetative organs. Overexpression and double mutant analyses suggest that this gene is involved in limiting lateral growth of organs.
DN7019_c0_g2	IREG2	F4KGN5	Iron regulated 2; Encodes FPN2, a tonoplast localized nickel transport protein. FPN2 is one of the Arabidopsis orthologs (AT2G38460/IREG1/FPN1 and AT5G03570/IREG2/FPN2) the iron efflux transporter ferroportin (FPN) identified in animals.
DN385_c0_g1	NCS1	Q9LZD0	Permease, cytosine/purines, uracil, thiamine, allantoin family protein; Nucleobase-proton symporter that facilitates the uptake of nucleobases in the cells. Can transport adenine, guanine and uracil. Contributes to uracil import into plastids for plastidic uracil salvage which is essential for plant growth and development.
DN57248_c0_g1	CDC25	Q8GY31	Rhodanese/Cell cycle control phosphatase superfamily protein; Encodes a homolog of yeast cell cycle regulator CDC25. It has a sole catalytic domain and devoid of the N-terminal regulatory region found in the human CDC25 and is capable of reducing the mitotic cell length of transformed fission yeast. Non-plant CDC25 proteins have been shown to do this. However, the gene is more or less constant, r…
DN65659_c0_g1	AT5G03430	Q9LZE4	Phosphoadenosine phosphosulfate (PAPS) reductase family protein; Its function is described as transferase activity; Involved in Mo-molybdopterin cofactor biosynthetic process, metabolic process; Located in cellular_component unknown; Expressed in 22 plant structures; Expressed during 13 growth stages; Contains the following InterPro domains: Rossmann-like alpha/beta/alpha sandwich fold (InterPro:…
DN63687_c0_g1	AtCDC48C	Q9LZF6	ATPase, AAA-type, CDC48 protein; Probably functions in cell division and growth processes. Interacts with certain SNAREs as part of specialized membrane fusion events where vesicles from the same organelle fuse (homotypic fusion) (By similarity).
DN38389_c0_g1	IDH-V	Q945K7	Isocitrate dehydrogenase V; Encodes a catalytic subunit of the mitochondrially-localized NAD+- dependent isocitrate dehydrogenase; Belongs to the isocitrate and isopropylmalate dehydrogenases family.
DN0_c0_g2	EIN2	Q9S814	NRAMP metal ion transporter family protein; Central factor in signaling pathways regulated by ethylene (ET), and involved in various processes including development, plant defense, senescence, nucleotide sugar flux, and tropisms. Necessary for ethylene-mediated gene regulation, and for the induction of some genes by ozone. Acts downstream of ET receptors, and upstream of ethylene regulated transc…
DN53189_c0_g1	FLA11	Q8LEJ6	FASCICLIN-like arabinogalactan-protein 11; May be a cell surface adhesion protein.
DN41961_c0_g1	P58IPK	Q9LYW9	Homolog of mamallian P58IPK; Plays an important positive role in viral symptom development and is required for viral multiplication and pathogenesis.
DN13498_c2_g3	iqd2	Q93ZH7	IQ-domain 2 (iqd2); Its function is described as calmodulin binding; Involved in biological_process unknown; Located in plasma membrane; Expressed in 23 plant structures; Expressed during 13 growth stages; Contains the following InterPro domains: IQ calmodulin-binding region (InterPro:IPR000048); BEST Arabidopsis thaliana protein match is: IQ-domain 1 (TAIR:AT3G09710.1); Has 1155 Blast hits to 11…
DN4007_c0_g2	AT5G02960	P49201	Ribosomal protein S12/S23 family protein; Its function is described as structural constituent of ribosome; Involved in translation; Located in cytosolic small ribosomal subunit, cytosolic ribosome, ribosome; Expressed in guard cell, leaf; Contains the following InterPro domains: Ribosomal protein S23, eukaryotic/archaeal (InterPro:IPR005680), Ribosomal protein S12/S23 (InterPro:IPR006032), Nuclei…
DN31345_c0_g1	UPL4	Q9LYZ7	Ubiquitin-protein ligase 4; Probable E3 ubiquitin-protein ligase which mediates ubiquitination and subsequent proteasomal degradation of target proteins.
DN63738_c0_g1	GSTL3	Q9LZ06	Glutathione S-transferase family protein; Catalyzes the glutathione-dependent reduction of S- glutathionylquercetin to quercetin.
DN5585_c0_g1	NAKR1	Q8LDS4	Heavy metal transport/detoxification superfamily protein; Required for root meristem maintenance after germination. Involved in phloem translocation, starch accumulation and flowering. Promotes flowering in the photoperiod pathway. Regulates long- distance movement of FT from leaves to the shoot apex through the phloem stream.
DN5597_c0_g1	HTA12	F4KCF4	Encodes HTA12, a histone H2A protein.
DN9620_c0_g2	AT5G02540	F4KCF2	NAD(P)-binding Rossmann-fold superfamily protein; Its function is described as oxidoreductase activity, binding, catalytic activity; Involved in oxidation reduction, metabolic process; Expressed in 22 plant structures; Expressed during 13 growth stages; Contains the following InterPro domains: NAD(P)-binding domain (InterPro:IPR016040), Glucose/ribitol dehydrogenase (InterPro:IPR002347), Short-ch…
DN28623_c0_g1	AT5G02530	Q8L719	RNA-binding (RRM/RBD/RNP motifs) family protein; Export adapter involved in nuclear export of spliced and unspliced mRNA; Belongs to the ALYREF family.
DN3154_c0_g2	HSC70-1	P22953	Heat shock cognate protein 70-1; Component of the Mediator complex, a coactivator involved in the regulated transcription of nearly all RNA polymerase II-dependent genes. Mediator functions as a bridge to convey information from gene-specific regulatory proteins to the basal RNA polymerase II transcription machinery. The Mediator complex, having a compact conformation in its free form, is recruit…
DN14887_c0_g1	Hsp70-2	P22954	Heat shock protein 70 (Hsp 70) family protein; Component of the Mediator complex, a coactivator involved in the regulated transcription of nearly all RNA polymerase II-dependent genes. Mediator functions as a bridge to convey information from gene-specific regulatory proteins to the basal RNA polymerase II transcription machinery. The Mediator complex, having a compact conformation in its free fo…
DN14988_c0_g1	AT5G02450	Q9LZ57	Ribosomal protein L36e family protein; Its function is described as structural constituent of ribosome; Involved in translation; Located in ribosome, cytosolic large ribosomal subunit, plasma membrane; Expressed in 24 plant structures; Expressed during 13 growth stages; Contains the following InterPro domains: Ribosomal protein L36e (InterPro:IPR000509); BEST Arabidopsis thaliana protein match is…
DN23698_c1_g1	ABCI20	Q9LZ98	Non-intrinsic ABC protein 9; Member of NAP subfamily
DN8107_c0_g1	EMB2730	Q6NQJ6	Ribonuclease II/R family protein; Encodes a exoribonuclease involved in rRNA processing in mitochondria and chloroplasts.Loss of function mutations are pale green and require supplementation with sucrose for germination and early development. Plants are pale green due to defects in chloroplast biogenesis.
DN17851_c0_g1	AT5G02160	Q9FPH2	Uncharacterized protein At5g02160/T7H20_210; Unknown protein; Its function is described as molecular_function unknown; Involved in biological_process unknown; Located in chloroplast thylakoid membrane; Expressed in 23 plant structures; Expressed during 13 growth stages; Has 121 Blast hits to 121 proteins in 17 species: Archae - 0; Bacteria - 0; Metazoa - 0; Fungi - 0; Plants - 121; Viruses - 0; O…
DN7293_c0_g1	ROPGEF7	Q9LZN0	RHO guanyl-nucleotide exchange factor 7; Guanine-nucleotide exchange factor (GEF) that acts as an activator of Rop (Rho of plants) GTPases by promoting the exchange of GDP for GTP. In postembryonic roots, modulates root stem cell maintenance by regulating the expression of PLT1 and PLT2, which are key transcription factors that mediate the patterning of the root stem cell niche. May connect RopGE…
DN23880_c0_g1	AT5G01910	Q1PE06	Myelin transcription factor; Unknown protein; Has 66 Blast hits to 66 proteins in 27 species: Archae - 0; Bacteria - 2; Metazoa - 18; Fungi - 7; Plants - 29; Viruses - 0; Other Eukaryotes - 10 (source: NCBI BLink).
DN35467_c0_g1	AT5G01750	Q9LZX1	Protein of unknown function (DUF567); Might be related to the phospholipid scramblase and tubby-like superfamily of membrane tethered transcription factors.
DN21502_c0_g1	T9C5.20	Q9SCL4	Got1/Sft2-like vescicle transport protein family; Its function is described as molecular_function unknown; Involved in vesicle-mediated transport; Located in cellular_component unknown; Contains the following InterPro domains: Vesicle transport protein, Got1/SFT2-like (InterPro:IPR007305); BEST Arabidopsis thaliana protein match is: Got1/Sft2-like vescicle transport protein family (TAIR:AT3G49420…
DN39694_c0_g1	AT5G01390	Q9M034	DNAJ heat shock family protein; Its function is described as unfolded protein binding, heat shock protein binding; Involved in protein folding; Located in cellular_component unknown; Expressed in 24 plant structures; Expressed during 15 growth stages; Contains the following InterPro domains: Molecular chaperone, heat shock protein, Hsp40, DnaJ (InterPro:IPR015609), HSP40/DnaJ peptide-binding (Int…
DN55436_c0_g1	mSFC1	Q9M038	Mitochondrial substrate carrier family protein; May transport cytoplasmic succinate, derived from fatty acid oxidation, into the mitochondrial matrix in exchange of fumarate during lipid mobilization in seed germination. Conversion of seed-reserved triacylglycerols into sucrose is necessary for growth before the onset of photosynthesis and involves fatty acid beta-oxidation, the glyoxylate cycle …
DN6071_c0_g4	AT5G01320	Q9M040	Thiamine pyrophosphate dependent pyruvate decarboxylase family protein; Its function is described as in 6 functions; Located in cellular_component unknown; Contains the following InterPro domains: TPP-binding enzyme, conserved site (InterPro:IPR000399), Thiamine pyrophosphate enzyme, central domain (InterPro:IPR012000), Pyruvate decarboxylase/indolepyruvate decarboxylase (InterPro:IPR012110), Thi…
DN9709_c0_g1	AT5G01300	Q9M042	PEBP (phosphatidylethanolamine-binding protein) family protein; Its function is described as phosphatidylethanolamine binding; Involved in biological_process unknown; Located in cellular_component unknown; Expressed in 7 plant structures; Expressed during LP.04 four leaves visible, 4 anthesis, 4 leaf senescence stage, petal differentiation and expansion stage, LP.08 eight leaves visible; Contains…
DN65249_c0_g1	H3.3	A8MRL0	Histone superfamily protein; Its function is described as DNA binding; Involved in nucleosome assembly; Located in nucleosome; Expressed in 25 plant structures; Expressed during 16 growth stages; Contains the following InterPro domains: Histone H3 (InterPro:IPR000164), Histone-fold (InterPro:IPR009072), Histone core (InterPro:IPR007125); BEST Arabidopsis thaliana protein match is: Histone superfa…
DN41300_c0_g1	AT4G39970	Q680K2	Haloacid dehalogenase-like hydrolase (HAD) superfamily protein; Its function is described as hydrolase activity, catalytic activity; Involved in metabolic process; Located in chloroplast, chloroplast stroma, chloroplast envelope; Expressed in 23 plant structures; Expressed during 13 growth stages; Contains the following InterPro domains: Haloacid dehalogenase-like hydrolase (InterPro:IPR005834), …
DN8882_c0_g1	POR	Q9SMR2	C-CAP/cofactor C-like domain-containing protein; Essential tubulin-folding protein involved in the final step of the tubulin folding pathway. Required for continuous microtubule cytoskeleton organization, mitotic division, cytokinesis, and to couple cell cycle progression to cell division in embryos and endosperms. Not essential for cell viability. Binds probably to the multimeric supercomplex, s…
DN255_c1_g1	AT4G39900	Q93VM6	Uncharacterized protein At4g39900; Unknown protein; Has 30201 Blast hits to 17322 proteins in 780 species: Archae - 12; Bacteria - 1396; Metazoa - 17338; Fungi - 3422; Plants - 5037; Viruses - 0; Other Eukaryotes - 2996 (source: NCBI BLink).
DN50993_c0_g1	ABCD1	Q94FB9	Peroxisomal ABC transporter 1; Contributes to the transport of fatty acids and their derivatives (acyl CoAs) across the peroxisomal membrane. Provides acetate to the glyoxylate cycle in developing seedlings. Involved in pollen tube elongation, ovule fertilization, and seeds germination after imbibition (controls the switch between the opposing developmental programs of dormancy and germination), …
DN59357_c0_g1	AT4G39810	F4JJ23	Polynucleotidyl transferase, ribonuclease H-like superfamily protein; Probable exonuclease required for enuclation of sieve elements.
DN4604_c0_g1	AT4G39700	O65657	Heavy metal transport/detoxification superfamily protein; Heavy-metal-binding protein.
DN24232_c0_g1	AT4G39520	Q9SVA6	GTP-binding protein-related; Encodes a member of the DRG (developmentally regulated G-protein) family. Has GTPase activity.
DN60218_c0_g1	CYP96A10	F4JW26	Cytochrome P450, family 96, subfamily A, polypeptide 10; Member of CYP96A; Belongs to the cytochrome P450 family.
DN15537_c0_g1	AT4G39280	Q9T034	phenylalanyl-tRNA synthetase, putative / phenylalanine--tRNA ligase, putative; Its function is described as phenylalanine-tRNA ligase activity, tRNA binding, nucleotide binding, aminoacyl-tRNA ligase activity, ATP binding; Involved in phenylalanyl-tRNA aminoacylation, tRNA aminoacylation, translation, tRNA aminoacylation for protein translation; Located in cytoplasm; Expressed in 23 plant structu…
DN838_c0_g1	AT4G39230	Q9T030	NmrA-like negative transcriptional regulator family protein; Isoflavone reductase involved in lignan biosynthesis. Catalyzes the NADPH-dependent reduction of phenylcoumaran benzylic ethers. Converts dehydrodiconiferyl alcohol (DDC) to isodihydrodehydrodiconiferyl alcohol (IDDDC), and dihydrodehydrodiconiferyl alcohol (DDDC) to tetrahydrodehydrodiconiferyl alcohol (TDDC). Plays an important role i…
DN51458_c0_g1	VHA-A3	Q8W4S4	Vacuolar proton ATPase A3; Essential component of the vacuolar proton pump (V- ATPase), a multimeric enzyme that catalyzes the translocation of protons across the membranes. Required for assembly and activity of the V-ATPase. Involved in vacuolar nutrient storage (e.g. accumulation and storage of nitrate) and in tolerance to some toxic ions (e.g. zinc ions sequestration in vacuoles).
DN11309_c0_g1	FBA2	Q944G9	Fructose-bisphosphate aldolase 2; Protein is tyrosine-phosphorylated and its phosphorylation state is modulated in response to ABA in Arabidopsis thaliana seeds; Belongs to the class I fructose-bisphosphate aldolase family.
DN61553_c0_g1	VHA-C3	P0DH92	Vacuolar-type H(+)-ATPase C3; Proton-conducting pore forming subunit of the membrane integral V0 complex of vacuolar ATPase. V-ATPase is responsible for acidifying a variety of intracellular compartments in eukaryotic cells.
DN15414_c0_g1	AT4G38840	Q9T0J2	SAUR-like auxin-responsive protein family ; Its function is described as molecular_function unknown; Involved in response to auxin stimulus, response to cold; Located in plasma membrane; Expressed in 21 plant structures; Expressed during 13 growth stages; Contains the following InterPro domains: Auxin responsive SAUR protein (InterPro:IPR003676); BEST Arabidopsis thaliana protein match is: SAUR-l…
DN46428_c0_g2	AT4G38780	Q9T0I6	Pre-mRNA-processing-splicing factor; Functions as a scaffold that mediates the ordered assembly of spliceosomal proteins and snRNAs. Required for the assembly of the U4/U6-U5 tri-snRNP complex.
DN3063_c0_g1	PRP4	Q9T0I5	Encodes one of four proline-rich proteins in Arabidopsis which are predicted to localize to the cell wall. Transcripts are most abundant in aerial organs of the plant.
DN6123_c0_g1	AT4G38690	Q9SZP6	PLC-like phosphodiesterases superfamily protein; Its function is described as phospholipase C activity, phosphoric diester hydrolase activity; Involved in intracellular signaling pathway, N-terminal protein myristoylation, lipid metabolic process; Located in cellular_component unknown; Expressed in 23 plant structures; Expressed during 12 growth stages; Contains the following InterPro domains: Ph…
DN2493_c0_g1	AT4G38660	Q8VYN5	Pathogenesis-related thaumatin superfamily protein; Contains the following InterPro domains: Thaumatin, pathogenesis-related (InterPro:IPR001938); BEST Arabidopsis thaliana protein match is: THAUMATIN-LIKE PROTEIN 1 (TAIR:AT4G24180.1); Has 30201 Blast hits to 17322 proteins in 780 species: Archae - 12; Bacteria - 1396; Metazoa - 17338; Fungi - 3422; Plants - 5037; Viruses - 0; Other Eukaryotes - …
DN15529_c0_g2	RPN10	P55034	Regulatory particle non-ATPase 10; Plays a role in maintaining the structural integrity of the 19S regulatory particle (RP), subcomplex of the 26S proteasome. Plays a major role in both the direct and indirect recognition of ubiquitinated substrates of ubiquitin/26S proteasome-mediated proteolysis (UPP). Binds and presumably selects ubiquitin-conjugates for destruction. Prefers multiubiquitin cha…
DN14117_c1_g1	GGR	Q39108	Geranylgeranyl reductase; Heterodimeric geranyl(geranyl)-diphosphate (GPP) synthase small subunit. The small subunit alone is inactive in vitro while the large subunit GGPPS1 catalyzes mainly the production of geranygeranyl-diphosphate in vitro. Upon association of the two subunits, the product profile changes and the production of gerany-diphosphate is strongly increased.
DN1118_c0_g2	IYO	Q8GYU3	Transcriptional elongation regulator MINIYO; Positive regulator of transcriptional elongation that is essential for cells to initiate differentiation. Interacts with RNA polymerase II and the Elongator complex and is required to sustain global levels of transcriptional elongation activity, specifically in differentiating tissues; Belongs to the RPAP1 family.
DN39648_c0_g1	AT4G38280	Q8L6Z3	BEST Arabidopsis thaliana protein match is: Integral membrane protein hemolysin-III homolog (TAIR:AT2G45250.1); Has 65 Blast hits to 65 proteins in 13 species: Archae - 0; Bacteria - 0; Metazoa - 0; Fungi - 2; Plants - 63; Viruses - 0; Other Eukaryotes - 0 (source: NCBI BLink).
DN18805_c0_g1	CSLD4	Q9SZL9	Cellulose synthase like D4; Thought to be a Golgi-localized beta-glycan synthase that polymerize the backbones of noncellulosic polysaccharides (hemicelluloses) of plant cell wall.
DN3470_c5_g4	FRS5	Q9SZL8	FAR1-related sequence 5; Putative transcription activator involved in regulating light control of development.
DN41760_c0_g1	ELI3-2	Q02972	Elicitor-activated gene 3-2; Involved in lignin biosynthesis. Catalyzes the final step specific for the production of lignin monomers. Catalyzes the NADPH-dependent reduction of coniferaldehyde, 5- hydroxyconiferaldehyde, sinapaldehyde, 4-coumaraldehyde and caffeyl aldehyde to their respective alcohols.
DN1106_c0_g2	ELI3-1	Q02971	Elicitor-activated gene 3-1; Involved in lignin biosynthesis. Catalyzes the final step specific for the production of lignin monomers. Catalyzes the NADPH-dependent reduction of coniferaldehyde, 5- hydroxyconiferaldehyde, sinapaldehyde, 4-coumaraldehyde and caffeyl aldehyde to their respective alcohols; Belongs to the zinc-containing alcohol dehydrogenase family.
DN2576_c0_g1	SHM1	Q9SZJ5	Serine transhydroxymethyltransferase 1; Encodes a protein with mitochondrial serine hydroxymethyltransferase activity, which functions in the photorespiratory pathway, catalyzes the conversion of serine and tetrahydrofolate to glycine and 5,10-methylene tetrahydrofolate. Involved in controlling cell damage caused by abiotic stress, such as high light and salt and the hypersensitive defense respon…
DN41246_c0_g1	NdhM	Q2V2S7	Subunit NDH-M of NAD(P)H:plastoquinone dehydrogenase complex; NDH shuttles electrons from NAD(P)H:plastoquinone, via FMN and iron-sulfur (Fe-S) centers, to quinones in the photosynthetic chain and possibly in a chloroplast respiratory chain. The immediate electron acceptor for the enzyme in this species is believed to be plastoquinone. Couples the redox reaction to proton translocation, and thus …
DN61381_c0_g1	HKL3	Q9T071	Hexokinase-like 3; Encodes a putative hexokinase; Belongs to the hexokinase family.
DN8231_c0_g1	AT4G37810	Q9T068	EPIDERMAL PATTERNING FACTOR-like protein 2; Controls stomatal patterning.
DN5496_c0_g1	XTH7	Q8LER3	Xyloglucan endotransglucosylase/hydrolase 7; Catalyzes xyloglucan endohydrolysis (XEH) and/or endotransglycosylation (XET). Cleaves and religates xyloglucan polymers, an essential constituent of the primary cell wall, and thereby participates in cell wall construction of growing tissues (By similarity); Belongs to the glycosyl hydrolase 16 family. XTH group 1 subfamily.
DN26590_c0_g1	ACS8	Q9T065	1-amino-cyclopropane-1-carboxylate synthase 8; 1-aminocyclopropane-1-carboxylate synthase (ACS) enzymes catalyze the conversion of S-adenosyl-L-methionine (SAM) into 1- aminocyclopropane-1-carboxylate (ACC), a direct precursor of ethylene.
DN10183_c0_g1	ANT	Q38914	Integrase-type DNA-binding superfamily protein; Transcription activator that recognizes and binds to the DNA consensus sequence 5'-CAC[AG]N[AT]TNCCNANG-3'. Required for the initiation and growth of ovules integumenta, and for the development of female gametophyte. Plays a critical role in the development of gynoecium marginal tissues (e.g. stigma, style and septa), and in the fusion of carpels an…
DN6589_c2_g1	AT4G37690	Q9SZG1	Galactosyl transferase GMA12/MNN10 family protein; Probable glycosyltransferase that may be involved in the biosynthesis of xyloglucan.
DN3500_c1_g1	AT4G37530	Q9SZE7	Peroxidase superfamily protein; Removal of H(2)O(2), oxidation of toxic reductants, biosynthesis and degradation of lignin, suberization, auxin catabolism, response to environmental stresses such as wounding, pathogen attack and oxidative stress. These functions might be dependent on each isozyme/isoform in each plant tissue.
DN11496_c0_g1	SRFR1	F4JS25	Tetratricopeptide repeat (TPR)-like superfamily protein; Negative regulator of effector-triggered immunity associated with the EDS1 resistance pathway. May localize its interactors to a microsomal membrane. May therefore negatively regulate RPS4 and SNC1 translocation to the nucleus. Contributes to the regulation of RPS2 and RPS4 protein levels and negatively regulates SNC1 stability.
DN2959_c0_g1	CYP81D8	Q9SZT7	Cytochrome P450, family 81, subfamily D, polypeptide 8; Member of CYP81D; Belongs to the cytochrome P450 family.
DN7037_c0_g1	MEE59	O23157	Maternal effect embryo arrest 59 (MEE59); Has 70 Blast hits to 70 proteins in 15 species: Archae - 0; Bacteria - 0; Metazoa - 0; Fungi - 0; Plants - 70; Viruses - 0; Other Eukaryotes - 0 (source: NCBI BLink).
DN13464_c1_g1	HMA1	Q9M3H5	Encodes a P1B-type ATPases that is localized to the chloroplast envelope and is involved in the transport of Cu into chloroplasts. It is essential for growth under high light conditions; Belongs to the cation transport ATPase (P-type) (TC 3.A.3) family. Type IB subfamily.
DN51033_c0_g1	MYB73	O23160	Myb domain protein 73; Transcription factor that functions in salt stress response. Acts as negative regulator of NHX7/SOS1 and CBL4/SOS3 induction in response to salt stress. In response to auxin, activates the transcription of the auxin- responsive gene IAA19. The IAA19 transcription activation by MYB73 is enhanced by direct interaction between MYB73 and PYL8.
DN2693_c0_g1	AT4G37250	C0LGS3	Leucine-rich repeat protein kinase family protein; Its function is described as protein serine/threonine kinase activity, kinase activity, ATP binding; Involved in transmembrane receptor protein tyrosine kinase signaling pathway, protein amino acid phosphorylation; Located in endomembrane system; Expressed in 22 plant structures; Expressed during 13 growth stages; Contains the following InterPro …
DN10576_c0_g1	PLP4	O23181	PATATIN-like protein 4; Possesses non-specific lipolytic acyl hydrolase (LAH) activity. Catalyzes the hydrolysis of the neutral lipids monogalactosyldiacylglycerol (MGDG), digalactosyldiacylglycerol (DGDG) and phosphatidylglycerol (PG), and less efficiently the polar lipids phosphatidylcholine (PC) and phosphatidylinositol (PI), but not the storage lipid triacylglycerol (TAG). May play a role in …
DN46386_c0_g1	MAPKKK21	Q6K1M3	Mitogen-activated protein kinase kinase kinase 21; Member of MEKK subfamily; Belongs to the protein kinase superfamily.
DN24551_c0_g1	SPT	Q9FUA4	Basic helix-loop-helix (bHLH) DNA-binding superfamily protein; Transcription factor that plays a role in floral organogenesis. Promotes the growth of carpel margins and of pollen tract tissues derived from them.
DN12069_c0_g1	LEJ2	O23193	Cystathionine beta-synthase (CBS) family protein; Has a cystathionine Beta-synthase domain.
DN3777_c0_g1	BLH2	Q9SW80	BEL1-like homeodomain 2; Encodes a member of the BEL family of homeodomain proteins. Plants doubly mutant for saw1/saw2 (blh2/blh4) have serrated leaves. BP is expressed in the serrated leaves, therefore saw1/saw1 may act redundantly to repress BP in leaves.
DN13418_c0_g1	AT4G36850	Q94AH7	PQ-loop repeat family protein / transmembrane family protein; Contains the following InterPro domains: Cystinosin/ERS1p repeat (InterPro:IPR006603); BEST Arabidopsis thaliana protein match is: PQ-loop repeat family protein / transmembrane family protein (TAIR:AT2G41050.1); Has 883 Blast hits to 635 proteins in 156 species: Archae - 0; Bacteria - 0; Metazoa - 204; Fungi - 499; Plants - 92; Viruses…
DN5199_c0_g6	AT4G36640	O23217	Sec14p-like phosphatidylinositol transfer family protein; Its function is described as transporter activity; Involved in transport; Located in intracellular; Expressed in 23 plant structures; Expressed during 15 growth stages; Contains the following InterPro domains: Cellular retinaldehyde-binding/triple function, C-terminal (InterPro:IPR001251), Cellular retinaldehyde-binding/triple function, N-…
DN9420_c0_g1	AT4G36530	O23227	alpha/beta-Hydrolases superfamily protein; Its function is described as hydrolase activity, catalytic activity; Located in chloroplast; Expressed in 22 plant structures; Expressed during 13 growth stages; Contains the following InterPro domains: Epoxide hydrolase-like (InterPro:IPR000639), Alpha/beta hydrolase fold-1 (InterPro:IPR000073); BEST Arabidopsis thaliana protein match is: alpha/beta-Hyd…
DN60832_c0_g1	AT4G36420	O23238	Ribosomal protein L12 family protein; Its function is described as structural constituent of ribosome; Involved in translation; Located in ribosome, intracellular, large ribosomal subunit; Expressed in 21 plant structures; Expressed during 13 growth stages; Contains the following InterPro domains: Ribosomal protein L7/L12 (InterPro:IPR000206), Ribosomal protein L12, chloroplast (InterPro:IPR01560…
DN26661_c0_g2	ROT3	Q9M066	Cytochrome P450 superfamily protein; Encodes a cytochrome P-450 gene that is involved in leaf blade expansion by controlling polar cell expansion in the leaf length direction. Member of the CYP90C CYP450 family. ROT3 was shown to be involved in brassinosteroid biosynthesis, most likely in the conversion step of typhasterol (TY) to castasterone (CS). As 6-deoxo-CS was unable to restore the phenoty…
DN6723_c0_g4	BGAL3	Q9SCV9	Putative beta-galactosidase (BGAL3 gene); Belongs to the glycosyl hydrolase 35 family.
DN50133_c0_g1	ALDH3F1	Q70E96	Encodes a putative aldehyde dehydrogenase. The gene is not responsive to osmotic stress and is expressed constitutively at a low level in plantlets and root cultures.
DN37160_c0_g1	AT4G36190	A4VCL8	Serine carboxypeptidase S28 family protein; Its function is described as serine-type peptidase activity; Involved in proteolysis; Located in vacuole; Expressed in male gametophyte, guard cell, pollen tube; Expressed during L mature pollen stage, M germinated pollen stage; Contains the following InterPro domains: Peptidase S28 (InterPro:IPR008758); BEST Arabidopsis thaliana protein match is: Serin…
DN4718_c0_g1	AT4G36180	C0LGS2	Leucine-rich receptor-like protein kinase family protein; Its function is described as protein serine/threonine kinase activity, kinase activity, ATP binding; Involved in transmembrane receptor protein tyrosine kinase signaling pathway, protein amino acid phosphorylation; Located in plasma membrane; Expressed in 21 plant structures; Expressed during 13 growth stages; Contains the following InterP…
DN13176_c0_g1	AT4G36080	F4JPL2	Phosphotransferases, alcohol group as acceptor;binding;inositol or phosphatidylinositol kinases; Its function is described as inositol or phosphatidylinositol kinase activity, binding, phosphotransferase activity, alcohol group as acceptor; Contains the following InterPro domains: Phosphatidylinositol 3-/4-kinase, catalytic (InterPro:IPR000403), PIK-related kinase, FAT (InterPro:IPR003151), Armad…
DN488_c0_g3	J11	Q9FYB5	Chaperone DnaJ-domain superfamily protein; Have a continuous role in plant development probably in the structural organization of compartments.
DN5569_c0_g1	FD	Q84JK2	Basic-leucine zipper (bZIP) transcription factor family protein; bZIP protein required for positive regulation of flowering. Mutants are late flowering. FD interacts with FT to promote flowering.Expressed in the shoot apex in floral anlagen, then declines in floral primordia.
DN24854_c0_g1	LARP1c	Q94K80	Winged-helix DNA-binding transcription factor family protein; Promotes leaf senescence mediated by abscisic acid (ABA), salicylic acid (SA) and jasmonic acid (MeJA), probably though the induction of expression of senescence-associated genes (SAGs) and defense-related genes; Belongs to the LARP family.
DN24473_c0_g1	GB2	Q38922	GTP-binding 2; Intracellular vesicle trafficking and protein transport.
DN60453_c0_g1	AT4G35785	F4JNU2	RNA-binding (RRM/RBD/RNP motifs) family protein; Its function is described as nucleotide binding, nucleic acid binding; Involved in biological_process unknown; Located in ribonucleoprotein complex, chloroplast; Contains the following InterPro domains: RNA recognition motif, RNP-1 (InterPro:IPR000504), Nucleotide-binding, alpha-beta plait (InterPro:IPR012677); BEST Arabidopsis thaliana protein mat…
DN9095_c0_g2	AT4G35730	F4JNS8	Regulator of Vps4 activity in the MVB pathway protein; Contains the following InterPro domains: Protein of unknown function DUF292, eukaryotic (InterPro:IPR005061); BEST Arabidopsis thaliana protein match is: Regulator of Vps4 activity in the MVB pathway protein (TAIR:AT1G34220.2); Has 794 Blast hits to 754 proteins in 186 species: Archae - 0; Bacteria - 4; Metazoa - 200; Fungi - 205; Plants - 31…
DN11479_c0_g1	AT4G35500	F4JN22	Protein kinase superfamily protein; Its function is described as protein serine/threonine kinase activity, protein kinase activity, kinase activity, ATP binding; Involved in protein amino acid phosphorylation; Located in cellular_component unknown; Expressed in 22 plant structures; Expressed during 14 growth stages; Contains the following InterPro domains: Protein kinase, catalytic domain (InterP…
DN8414_c0_g1	XCP1	O65493	Xylem cysteine peptidase 1; Cysteine protease involved in xylem tracheary element (TE) autolysis during xylogenesis in roots. Participates in micro autolysis within the intact central vacuole before mega autolysis is initiated by tonoplast implosion.
DN60359_c0_g1	IDH1	Q8LFC0	Isocitrate dehydrogenase 1; Encodes a regulatory subunit of the mitochondrially-localized NAD+- dependent isocitrate dehydrogenase; Belongs to the isocitrate and isopropylmalate dehydrogenases family.
DN32683_c0_g1	LOG5	Q8LBB7	Putative lysine decarboxylase family protein; Cytokinin-activating enzyme working in the direct activation pathway. Phosphoribohydrolase that converts inactive cytokinin nucleotides to the biologically active free-base forms.
DN10479_c0_g1	AT4G35160	Q9T003	O-methyltransferase family protein; Its function is described as methyltransferase activity, O-methyltransferase activity, protein dimerization activity; Located in cytosol; Contains the following InterPro domains: Winged helix-turn-helix transcription repressor DNA-binding (InterPro:IPR011991), Plant methyltransferase dimerisation (InterPro:IPR012967), O-methyltransferase, family 2 (InterPro:IPR…
DN2032_c2_g1	AT4G35140	Q8L862	Transducin/WD40 repeat-like superfamily protein; Contains the following InterPro domains: WD40 repeat 2 (InterPro:IPR019782), WD40 repeat-like-containing domain (InterPro:IPR011046), WD40-repeat-containing domain (InterPro:IPR017986), WD40/YVTN repeat-like-containing domain (InterPro:IPR015943), WD40 repeat (InterPro:IPR001680), WD40 repeat, subgroup (InterPro:IPR019781); BEST Arabidopsis thalian…
DN59995_c0_g1	CAT	P25819	Catalase 2; Encodes a peroxisomal catalase, highly expressed in bolts and leaves. mRNA expression patterns show circadian regulation with mRNA levels being high in the subjective early morning. Loss of function mutations have increased H2O2 levels and increased H2O2 sensitivity. Mutants accumulate more toxic ions yet show decreased sensitivity to Li+. This decreased sensitivity is most likely due…
DN9327_c0_g1	RAC3	Q38912	RAC-like 3; Inactive GDP-bound Rho GTPases reside in the cytosol, are found in a complex with Rho GDP-dissociation inhibitors (Rho GDIs), and are released from the GDI protein in order to translocate to membranes upon activation. May be involved in cell polarity control during the actin-dependent tip growth of root hairs. SPK1-dependent activation is required for auxin-mediated inhibition of PIN2…
DN12360_c3_g1	APX3	Q42564	Encodes a microsomal ascorbate peroxidase APX3. Ascorbate peroxidases are enzymes that scavenge hydrogen peroxide in plant cells. Eight types of APX have been described for Arabidopsis: three cytosolic (APX1, APX2, APX6), two chloroplastic types (stromal sAPX, thylakoid tAPX), and three microsomal (APX3, APX4, APX5) isoforms. The APX3 protein interacts with AKR2 (ankyrin-containing protein that i…
DN649_c0_g1	SBT1.6	O49607	Serine protease similar to subtilisin; Belongs to the peptidase S8 family.
DN39734_c0_g1	LAP5	Q8LDM2	Chalcone and stilbene synthase family protein; Plant type III polyketide synthases (PKSs) that catalyzes the condensation of malonyl-CoA units with various CoA ester starter molecules to generate a diverse array of natural products including long-chain alkyl alpha-pyrones. Accepts up to C(20) chain-length fatty acyl CoAs as starter substrates, and carries out sequential condensations with malonyl…
DN47026_c0_g1	CIB22	Q945M1	LYR family of Fe/S cluster biogenesis protein; Accessory subunit of the mitochondrial membrane respiratory chain NADH dehydrogenase (Complex I), that is believed to be not involved in catalysis. Complex I functions in the transfer of electrons from NADH to the respiratory chain. The immediate electron acceptor for the enzyme is believed to be ubiquinone (By similarity). Is required for correct pl…
DN50419_c0_g1	AT4G34670	Q42262	Ribosomal protein S3Ae; Its function is described as structural constituent of ribosome; Involved in translation; Located in 6 components; Expressed in 23 plant structures; Expressed during 13 growth stages; Contains the following InterPro domains: Ribosomal protein S3Ae, conserved site (InterPro:IPR018281), Ribosomal protein S3Ae (InterPro:IPR001593); BEST Arabidopsis thaliana protein match is: …
DN7357_c0_g1	AT4G34600	O65684	Protein CASPARIAN STRIP INTEGRITY FACTOR 2; Peptide hormone required for contiguous Casparian strip diffusion barrier formation in roots via the regulation of CASPs protein expression and distribution in a GSO1-GSO2 signaling pathway. The Casparian strip is required for ion homeostasis (e.g. iron and potassium ions).
DN64214_c0_g1	AT4G34555	Q9SIW5	Ribosomal protein S25 family protein; Contains the following InterPro domains: Ribosomal protein S25 (InterPro:IPR004977); BEST Arabidopsis thaliana protein match is: Ribosomal protein S25 family protein (TAIR:AT4G39200.1); Has 30201 Blast hits to 17322 proteins in 780 species: Archae - 12; Bacteria - 1396; Metazoa - 17338; Fungi - 3422; Plants - 5037; Viruses - 0; Other Eukaryotes - 2996 (source…
DN1338_c1_g2	CIB1	Q8GY61	Encodes a transcription factor CIB1 (cryptochrome-interacting basic-helix-loop-helix). CIB1 interacts with CRY2 (cryptochrome 2) in a blue light-specific manner in yeast and Arabidopsis cells, and it acts together with additional CIB1-related proteins to promote CRY2-dependent floral initiation. CIB1 positively regulates FT expression.
DN45897_c0_g1	CAP1	O65902	Cyclase associated protein 1; Actin monomer binding protein that accelerates the exchange of ADP for ATP. Regulates the pool of unpolymerized ATP- actin. Key intermediate between actin-depolymerizing factor (ADF)- mediated disassembly and the profilin-based nucleation and elongation machinery; Belongs to the CAP family.
DN16825_c0_g1	AGB1	P49177	GTP binding protein beta 1; Guanine nucleotide-binding proteins (G proteins) are involved as a modulator or transducer in various transmembrane signaling systems. The beta and gamma chains are required for the GTPase activity, for replacement of GDP by GTP, and for G protein- effector interaction. Together with GCR1 and GPA1, acts as a negative regulator of ABA during seed germination and early s…
DN5412_c0_g2	HDR	Q94B35	4-hydroxy-3-methylbut-2-enyl diphosphate reductase; Arabidopsis ISPH is involved in the plastid nonmevalonate pathway of isoprenoid biosynthesis. It was shown to complement the lethal phenotype of E. coli ispH mutant and is therefore most likely encodes a protein with 4-hydroxy-3-methylbut-2-en-1-yl diphosphate reductase activity involved in the last step of mevalonate-independent isopentenyl bio…
DN713_c0_g2	FUC95A	Q8L7W8	1,2-alpha-L-fucosidases; Hydrolyzes alpha-1,2-linked fucose. Also active on fucosylated xyloglucan oligosaccharides. No activity with 3- fucosyllactose, p-nitrophenyl-alpha-I-fucopyranoside, lacto-N- fucopentaose II, lacto-N-fucopentaose III or alpha 1,6-fucosylated chitopentaose. Involved in apoplastic xyloglucan metabolism; Belongs to the glycosyl hydrolase 95 family.
DN1821_c0_g1	CYCD3;1	P42753	CYCLIN D3;1; Involved in the control of the cell cycle at the G1/S (start) transition. Activates the G1/S phase transition in response to cytokinin hormone signal, but declines in response to sucrose starvation leading to G1 arrest. Involved in the induction of mitotic cell division. Plays an important role in the switch from cell proliferation to the final stages of differentiation during plant …
DN25052_c0_g2	CER9	F4JKK0	RING/U-box superfamily protein; Probable E3 ubiquitin ligase acting as a positive post- transcriptional regulator of 3-hydroxy-3-methylglutaryl-coenzyme A reductase activity. Might be involved in the quality control that degrades misfolded proteins (By similarity).
DN2565_c0_g1	AT3G43980	Q680P8	Ribosomal protein S14p/S29e family protein; Its function is described as structural constituent of ribosome; Involved in translation; Located in cytosolic small ribosomal subunit, ribosome; Expressed in 24 plant structures; Expressed during 14 growth stages; Contains the following InterPro domains: Ribosomal protein S14 (InterPro:IPR001209); BEST Arabidopsis thaliana protein match is: Ribosomal p…
DN14142_c0_g1	CER4	Q93ZB9	Jojoba acyl CoA reductase-related male sterility protein; Catalyzes the reduction of fatty acyl-CoA to fatty alcohols. The preferred substrates are C24:0 and C26:0. May be unable to use saturated and monounsaturated C16 and C18 acyl-CoA as substrates. Involved in cuticular wax formation.
DN4203_c0_g2	AT4G33600	Q8GXN3	Uncharacterized protein At4g33600/T16L1_90; Unknown protein; Its function is described as molecular_function unknown; Involved in biological_process unknown; Located in endomembrane system; Expressed in 6 plant structures; Expressed during 4 anthesis, C globular stage, petal differentiation and expansion stage; BEST Arabidopsis thaliana protein match is: unknown protein (TAIR:AT4G33590.1); Has 13…
DN9019_c0_g1	AT4G33550	Q6NLG8	Bifunctional inhibitor/lipid-transfer protein/seed storage 2S albumin superfamily protein; Its function is described as lipid binding; Involved in lipid transport; Located in endomembrane system; Expressed in 15 plant structures; Expressed during 6 growth stages; Contains the following InterPro domains: Bifunctional inhibitor/plant lipid transfer protein/seed storage (InterPro:IPR016140), Plant l…
DN63816_c0_g1	DHS2	Q00218	3-deoxy-d-arabino-heptulosonate 7-phosphate synthase; Enzyme catalyzing the first committed step in aromatic amino acid biosynthesis; Belongs to the class-II DAHP synthase family.
DN17986_c0_g1	AT4G33400	Q9SZB7	Vacuolar import/degradation, Vid27-related protein; Its function is described as molecular_function unknown; Involved in N-terminal protein myristoylation; Located in cytosol, nucleus, plasma membrane; Expressed in 25 plant structures; Expressed during 15 growth stages; Contains the following InterPro domains: WD40 repeat-like-containing domain (InterPro:IPR011046), Vacuolar import/degradation, V…
DN1652_c2_g3	CDC20.1	Q9SZA4	Transducin family protein / WD-40 repeat family protein; Component of the anaphase promoting complex/cyclosome (APC/C), a cell cycle-regulated E3 ubiquitin-protein ligase complex that controls progression through mitosis and the G1 phase of the cell cycle.
DN62165_c0_g1	CDC20.2	Q9S7I8	Transducin family protein / WD-40 repeat family protein; Component of the anaphase promoting complex/cyclosome (APC/C), a cell cycle-regulated E3 ubiquitin-protein ligase complex that controls progression through mitosis and the G1 phase of the cell cycle; Belongs to the WD repeat CDC20/Fizzy family.
DN59111_c0_g1	EIF3K	Q9SZA3	Eukaryotic translation initiation factor 3K; Component of the eukaryotic translation initiation factor 3 (eIF-3) complex, which is involved in protein synthesis of a specialized repertoire of mRNAs and, together with other initiation factors, stimulates binding of mRNA and methionyl-tRNAi to the 40S ribosome. The eIF-3 complex specifically targets and initiates translation of a subset of mRNAs in…
DN18083_c0_g1	AT4G33230	Q9SMY6	Plant invertase/pectin methylesterase inhibitor superfamily; Acts in the modification of cell walls via demethylesterification of cell wall pectin; In the N-terminal section; belongs to the PMEI family.
DN52004_c0_g1	AT4G33150	Q9SMZ4	Lysine-ketoglutarate reductase/saccharopine dehydrogenase bifunctional enzyme; Bifunctional enzyme that catalyzes the first two steps in lysine degradation. The N-terminal and the C-terminal contain lysine-oxoglutarate reductase and saccharopine dehydrogenase activity, respectively. Negatively regulates free Lys accumulation in seeds; In the N-terminal section; belongs to the AlaDH/PNT family.
DN46135_c0_g3	AT4G33120	Q84TE2	S-adenosyl-L-methionine-dependent methyltransferases superfamily protein; Its function is described as (S)-coclaurine-N-methyltransferase activity; Involved in lipid biosynthetic process; Contains the following InterPro domains: Cyclopropane-fatty-acyl-phospholipid/mycolic acid synthase (InterPro:IPR003333); BEST Arabidopsis thaliana protein match is: S-adenosyl-L-methionine-dependent methyltrans…
DN46135_c0_g2	AT4G33110	Q8L788	S-adenosyl-L-methionine-dependent methyltransferases superfamily protein; Its function is described as (S)-coclaurine-N-methyltransferase activity; Involved in lipid biosynthetic process; Located in plasma membrane; Expressed in cultured cell; Contains the following InterPro domains: Cyclopropane-fatty-acyl-phospholipid/mycolic acid synthase (InterPro:IPR003333); BEST Arabidopsis thaliana protein…
DN38987_c0_g1	APM1	Q8VZH2	Aminopeptidase M1; Metallopeptidase that binds to the auxin transport inhibitor N-1-naphthylphthalamic acid (NPA). Required for embryonic and seedling development as well as cell cycle progression. Homodimerization is required to proper localization and activity. May play a negative role in the regulation of PIN auxin transport proteins.
DN50484_c1_g1	GLDP1	Q94B78	Glycine decarboxylase P-protein 1; The glycine decarboxylase (GDC) or glycine cleavage system catalyzes the degradation of glycine. The P protein binds the alpha-amino group of glycine through its pyridoxal phosphate cofactor; CO(2) is released and the remaining methylamine moiety is then transferred to the lipoamide cofactor of the H protein (By similarity).
DN12211_c0_g2	GAMMA-VPE	Q39119	Encodes a vacuolar processing enzyme belonging to a novel group of cysteine proteinases that is expressed in vegetative organs and is upregulated in association with various types of cell death and under stressed conditions. They are essential in processing seed storage proteins and for mediating the susceptible response of toxin-induced cell death.
DN11369_c1_g2	AT4G32920	F4JV81	Glycine-rich protein; BEST Arabidopsis thaliana protein match is: unknown protein (TAIR:AT5G11700.1).
DN64540_c0_g1	GATA9	O82632	GATA transcription factor 9; Transcriptional activator that specifically binds 5'- GATA-3' or 5'-GAT-3' motifs within gene promoters. May be involved in the regulation of some light-responsive genes (By similarity).
DN2533_c0_g3	CCD8	Q8VY26	Carotenoid cleavage dioxygenase 8; Involved in strigolactones biosynthesis by cleaving the C(27) 9-cis-10'-apo-beta-carotenal produced by CCD7. Produces the C(19) carlactone and a C(8) hydroxyaldehyde. Also shows lower activity with all-trans-10'-apo-beta-carotenal producing a C(9) dialdehyde and the C(18) 13-apo-beta-carotenone. Strigolactones are hormones that inhibit tillering and shoot branch…
DN39196_c0_g1	La1	Q93ZV7	Encodes AtLa1, a member of the highly abundant phosphoprotein La proteins. Predominantly localized to the nucleoplasm and was also detected in the nucleolar cavity. Has RNA binding activity. Required for normal ribosome biogenesis and embryogenesis.
DN153_c0_g5	AT4G32700	Q588V7	Helicase and polymerase-containing protein TEBICHI; Encodes a homolog of Drosophila MUS308 and mammalian DNA polymerase, which prevent spontaneous or DNA damage-induced production of DNA double strand breaks. Two conserved functional domains: an N-terminal superfamily II DNA/RNA helicase domain and a C-terminal prokaryotic-type DNA polymerase I domain. Required for regulated cell division and dif…
DN55072_c0_g1	AT4G32590	F4JUE0	2Fe-2S ferredoxin-like superfamily protein; Its function is described as electron carrier activity, iron-sulfur cluster binding; Located in chloroplast; Expressed in 21 plant structures; Expressed during 15 growth stages; Contains the following InterPro domains: Ferredoxin (InterPro:IPR001041), Beta-grasp fold, ferredoxin-type (InterPro:IPR012675); BEST Arabidopsis thaliana protein match is: NDH-…
DN792_c0_g2	LUG	Q9FUY2	LisH dimerisation motif;WD40/YVTN repeat-like-containing domain; Transcription repressor subunit of the SEU-LUG transcriptional corepressor of the C class floral homeotic gene AGAMOUS during the early stages of floral meristem development. Is part of the A class cadastral complex that define the boundaries between the A and C class homeotic genes expression and function. Interacts together with A…
DN7403_c0_g2	CESA1	O48946	Cellulose synthase 1; Catalytic subunit of cellulose synthase terminal complexes ('rosettes'), required for beta-1,4-glucan microfibril crystallization, a major mechanism of the cell wall formation. Involved in the primary cell wall formation. Required during embryogenesis for cell elongation, orientation of cell expansion and complex cell wall formations, such as interdigitated pattern of epider…
DN28739_c0_g1	AT4G32390	Q9SUV2	Nucleotide-sugar transporter family protein; Its function is described as organic anion transmembrane transporter activity; Located in endomembrane system, membrane; Expressed in 22 plant structures; Expressed during 13 growth stages; Contains the following InterPro domains: Protein of unknown function DUF6, transmembrane (InterPro:IPR000620), Protein of unknown function DUF250 (InterPro:IPR00485…
DN5230_c0_g1	APX6	Q8GY91	Encodes a cytosolic ascorbate peroxidase APX6. Ascorbate peroxidases are enzymes that scavenge hydrogen peroxide in plant cells. Eight types of APX have been described for Arabidopsis: three cytosolic (APX1, APX2, APX6), two chloroplastic types (stromal sAPX, thylakoid tAPX), and three microsomal (APX3, APX4, APX5) isoforms.
DN1377_c1_g3	SD2-5	Q8RWZ5	S-domain-2 5 (SD2-5); Its function is described as carbohydrate binding, protein kinase activity, kinase activity; Involved in protein amino acid autophosphorylation; Located in plasma membrane; Expressed in 25 plant structures; Expressed during 15 growth stages; Contains the following InterPro domains: Curculin-like (mannose-binding) lectin (InterPro:IPR001480), Protein kinase, ATP binding site …
DN41110_c0_g1	PDE334	Q42139	ATPase, F0 complex, subunit B/B', bacterial/chloroplast; Its function is described as hydrogen ion transmembrane transporter activity; Involved in defense response to bacterium; Located in thylakoid, chloroplast thylakoid membrane, chloroplast, membrane, chloroplast envelope; Expressed in 23 plant structures; Expressed during 14 growth stages; Contains the following InterPro domains: ATPase, F0 c…
DN5997_c0_g1	PANK2	Q8L5Y9	Pantothenate kinase 2; Catalyzes the phosphorylation of pantothenate the first step in CoA biosynthesis. May play a role in the physiological regulation of the intracellular CoA concentration. Functionally redudant with PANK1.
DN61250_c0_g1	VAMP711	O49377	Vesicle-associated membrane protein 711; AtVAMP711 is a member of Synaptobrevin-like AtVAMP7C, v-SNARE (soluble N-ethyl-maleimide sensitive factor attachment protein receptors) protein family. SNAREs have been divided into four subgroups: Qa-, Qb-, Qc- and R-SNAREs. R-SNAREs are classified into three groups, the Sec22-, YKT6- and VAMP7-like R-SNAREs. One R-SNARE and three Q-SNAREs (one of each su…
DN59948_c0_g1	CYP82C4	Q9SZ46	Cytochrome P450, family 82, subfamily C, polypeptide 4; Can hydroxylate 8-methoxypsoralen to form 5-hydroxy-8- methoxypsoralen in vivo and in vitro. Involved in the early iron deficiency response, possibly through an IDE1-like mediated pathway; Belongs to the cytochrome P450 family.
DN9270_c0_g2	PGR3	Q9SZ52	Proton gradient regulation 3; Plays a role in the stabilization of the primary polycistronic transcript of the petL operon encoding subunits of the cytochrome b6-f complex.
DN7224_c0_g1	WRKY18	Q9C5T4	WRKY DNA-binding protein 18; Pathogen-induced transcription factor. Binds W-box sequences in vitro. Forms protein complexes with itself and with WRKY40 and WRKY60. Constitutive expression of WRKY18 enhanced resistance to P. syringae, but its coexpression with WRKY40 or WRKY60 made plants more susceptible to both P. syringae and B. cinerea. WRKY18, WRKY40, and WRKY60 have partially redundant roles…
DN60830_c0_g1	AT4G31680	Q8H2D1	Transcriptional factor B3 family protein; Its function is described as DNA binding, sequence-specific DNA binding transcription factor activity; Involved in regulation of transcription, DNA-dependent; Located in cellular_component unknown; Contains the following InterPro domains: Transcriptional factor B3 (InterPro:IPR003340); BEST Arabidopsis thaliana protein match is: Transcriptional factor B3 …
DN45596_c0_g1	HCF153	Q9SV14	High chlorophyll fluorescence 153; Encodes HCF153, a 15-KDa protein involved in the biogenesis of the cytochrome b(6)f complex. Associated with the thylakoid membrane.
DN646_c5_g1	CYP83B1	O65782	Cytochrome P450, family 83, subfamily B, polypeptide 1; Involved in the metabolism of aromatic oximes. Catalyzes the oxime metabolizing step in indole glucosinolate biosynthesis by converting indole-3-acetaldoxime into indole-3-S-alkyl- thiohydroximate. Probably required for glucosinolate activation in response to pathogens. Functions in auxin homeostasis because indole-3-acetaldoxime also serves…
DN63871_c0_g1	ACDO1	Q8RWG1	Protein kinase superfamily protein; Kinase that can phosphorylates the tocopherol cyclase VTE1, a key enzyme of tocopherol (vitamin E) metabolism and involved in the recycling of oxidated alpha-tocopherol quinone, possibly stabilizing it at plastoglobules. Regulates also plastoglobule protein composition. Prevents photodamage of chloroplasts under continuous red light, thus working in opposition …
DN59903_c0_g1	AT4G31330	Q9C5C1	Protein of unknown function, DUF599; Its function is described as molecular_function unknown; Involved in biological_process unknown; Located in endomembrane system; Expressed in 14 plant structures; Expressed during LP.06 six leaves visible, LP.04 four leaves visible, 4 anthesis, petal differentiation and expansion stage, LP.08 eight leaves visible; Contains the following InterPro domains: Prote…
DN7657_c0_g2	PBA1	Q8LD27	N-terminal nucleophile aminohydrolases (Ntn hydrolases) superfamily protein; The proteasome is a multicatalytic proteinase complex which is characterized by its ability to cleave peptides with Arg, Phe, Tyr, Leu, and Glu adjacent to the leaving group at neutral or slightly basic pH. The proteasome has an ATP-dependent proteolytic activity.
DN8183_c0_g2	AT4G31270	Q8GWR8	Sequence-specific DNA binding transcription factors; BEST Arabidopsis thaliana protein match is: Homeodomain-like superfamily protein (TAIR:AT2G33550.1); Has 462 Blast hits to 461 proteins in 32 species: Archae - 0; Bacteria - 0; Metazoa - 14; Fungi - 2; Plants - 436; Viruses - 0; Other Eukaryotes - 10 (source: NCBI BLink).
DN59800_c0_g2	AT4G31180	Q9M084	Class II aminoacyl-tRNA and biotin synthetases superfamily protein; Catalyzes the specific attachment of an amino acid to its cognate tRNA in a 2 step reaction: the amino acid (AA) is first activated by ATP to form AA-AMP and then transferred to the acceptor end of the tRNA (By similarity). Involved in the perception of beta-aminobutyric acid (BABA) and required for BABA priming effect in disease…
DN24312_c0_g3	SKB1	Q8GWT4	SHK1 binding protein 1; Methylates arginine residues of myelin basic protein (MBP) in vitro. Methylates symmetrically histone H4 of the FLC chromatin to form H4R3me2s, which in turn suppresses FLC expression to induce flowering. Regulates alternative splicing by methylating spliceosomal proteins. Involved in the post- transcriptional regulation of the circadian clock; Belongs to the class I-like …
DN2294_c2_g3	AT4G30990	F4JR52	ARM repeat superfamily protein; Its function is described as binding; Involved in biological_process unknown; Located in Golgi apparatus; Contains the following InterPro domains: Down-regulated-in-metastasis protein (InterPro:IPR011430), Armadillo-type fold (InterPro:IPR016024); BEST Arabidopsis thaliana protein match is: unknown protein (TAIR:AT5G36722.1); Has 688 Blast hits to 408 proteins in 1…
DN60908_c0_g1	AT4G30800	O65569	Nucleic acid-binding, OB-fold-like protein; Contains the following InterPro domains: Nucleic acid-binding, OB-fold-like (InterPro:IPR016027), Nucleic acid-binding, OB-fold (InterPro:IPR012340), Ribosomal protein S17, archaeal (InterPro:IPR019978), Ribosomal protein S17, conserved site (InterPro:IPR019979), Ribosomal protein S17 (InterPro:IPR000266); BEST Arabidopsis thaliana protein match is: rib…
DN3248_c0_g1	AT4G30540	Q9M0A6	Class I glutamine amidotransferase-like superfamily protein; Involved in glucosinolate biosynthesis. Hydrolyzes the gamma-glutamyl peptide bond of several glutathione (GSH) conjugates to produce Cys-Gly conjugates related to glucosinolates. The gamma-Glu-Cys-Gly-GSH conjugates are the sulfur-donating molecule in glucosinolate biosynthesis.
DN59740_c0_g1	AT4G30500	Q8LEC2	Protein of unknown function (DUF788); Contains the following InterPro domains: Protein of unknown function DUF788 (InterPro:IPR008506); BEST Arabidopsis thaliana protein match is: Protein of unknown function (DUF788) (TAIR:AT2G23940.1); Has 30201 Blast hits to 17322 proteins in 780 species: Archae - 12; Bacteria - 1396; Metazoa - 17338; Fungi - 3422; Plants - 5037; Viruses - 0; Other Eukaryotes -…
DN45578_c0_g1	AT4G30480	Q9M0B2	Tetratricopeptide repeat (TPR)-like superfamily protein; Its function is described as binding; Located in cellular_component unknown; Expressed in 23 plant structures; Expressed during 13 growth stages; Contains the following InterPro domains: Tetratricopeptide TPR-1 (InterPro:IPR001440), Tetratricopeptide-like helical (InterPro:IPR011990), Tetratricopeptide repeat-containing (InterPro:IPR013026)…
DN1435_c4_g1	AT4G30410	Q9M0B9	Sequence-specific DNA binding transcription factors; Functions redundandly with IBH1/BHLH158 in a regulation node known as the incoherent feed-forward loop (FFL). Acts as transcriptional repressor that negatively regulates cell and organ elongation in response to gibberellin (GA) and brassinosteroid (BR) signaling.
DN5108_c0_g6	AT4G30400	Q940Q4	RING/U-box superfamily protein; Its function is described as zinc ion binding; Involved in response to karrikin; Expressed in 20 plant structures; Expressed during 9 growth stages; Contains the following InterPro domains: Zinc finger, RING-type (InterPro:IPR001841), Zinc finger, C3HC4 RING-type (InterPro:IPR018957); BEST Arabidopsis thaliana protein match is: RING/U-box superfamily protein (TAIR:…
DN64325_c0_g1	AT4G30330	Q8LAK5	Small nuclear ribonucleoprotein family protein; Contains the following InterPro domains: Like-Sm ribonucleoprotein (LSM) domain (InterPro:IPR001163), Like-Sm ribonucleoprotein (LSM) domain, eukaryotic/archaea-type (InterPro:IPR006649), Like-Sm ribonucleoprotein (LSM)-related domain (InterPro:IPR010920); BEST Arabidopsis thaliana protein match is: Small nuclear ribonucleoprotein family protein (TA…
DN19492_c0_g1	AT4G30320	Q9M0C8	PR-1-like protein; CAP (Cysteine-rich secretory proteins, Antigen 5, and Pathogenesis-related 1 protein) superfamily protein; Its function is described as molecular_function unknown; Involved in biological_process unknown; Located in endomembrane system, extracellular region; Expressed in root; Contains the following InterPro domains: Allergen V5/Tpx-1 related, conserved site (InterPro:IPR018244)…
DN20127_c0_g1	RUXF	Q9SUM2	Small nuclear ribonucleoprotein F; Probable common Sm protein, is found in U1 and U2 snRNPs and may be part of the spliceosome.
DN47463_c0_g1	AT4G30150	F4JPJ1	Urb2/Npa2 family protein; Contains the following InterPro domains: Nucleolar 27S pre-rRNA processing, Urb2/Npa2 (InterPro:IPR018849); Has 58 Blast hits to 49 proteins in 21 species: Archae - 0; Bacteria - 2; Metazoa - 2; Fungi - 0; Plants - 44; Viruses - 3; Other Eukaryotes - 7 (source: NCBI BLink).
DN11161_c0_g1	ARF16	Q93YR9	Auxin response factor 16; Auxin response factors (ARFs) are transcriptional factors that bind specifically to the DNA sequence 5'-TGTCTC-3' found in the auxin-responsive promoter elements (AuxREs). Could act as transcriptional activator or repressor. Formation of heterodimers with Aux/IAA proteins may alter their ability to modulate early auxin response genes expression.
DN7881_c0_g1	AT4G29790	Q9SZQ2	Serine/arginine repetitive matrix protein; Unknown protein; BEST Arabidopsis thaliana protein match is: unknown protein (TAIR:AT2G19390.1); Has 538 Blast hits to 357 proteins in 124 species: Archae - 0; Bacteria - 74; Metazoa - 109; Fungi - 58; Plants - 105; Viruses - 2; Other Eukaryotes - 190 (source: NCBI BLink).
DN59157_c0_g1	PRMT11	Q9SU94	Arginine methyltransferase 11; Methylates (mono and asymmetric dimethylation) the guanidino nitrogens of arginyl residues present in a glycine and arginine-rich domain. Type I arginine methyltransferase active on both histones and non-histone proteins. Required for leaves and flowers development. Mediates the methylation of MBD7 and MED36A.
DN46056_c0_g1	DER1	Q8VZU9	DERLIN-1; May be involved in the degradation process of specific misfolded endoplasmic reticulum (ER) luminal proteins.
DN22_c2_g2	GGT4	Q9M0G0	Gamma-glutamyl transpeptidase 4; The gene encodes a gamma-glutamyltransferase (AKA gamma-glutamyl transpeptidase, EC 2.3.2.2) that is located in the vacuole and is most active in roots. The encoded enzyme is involved in the initial degradation of glutathione conjugates in this cell compartment. It is also induced by xenobiotics and contributes to xenobiotics metabolism. Note that conflicting nome…
DN9739_c0_g1	SNF7.1	Q9SZE4	SNF7 family protein; Component of the ESCRT-III complex, which is required for multivesicular bodies (MVBs) formation and sorting of endosomal cargo proteins into MVBs. The ESCRT-III complex is probably involved in the concentration of MVB cargo (By similarity).
DN56523_c0_g1	HXK1	Q42525	Hexokinase 1; Fructose and glucose phosphorylating enzyme. May be involved in the phosphorylation of glucose during the export from mitochondrion to cytosol. Acts as sugar sensor which may regulate sugar-dependent gene repression or activation. Mediates the effects of sugar on plant growth and development independently of its catalytic activity or the sugar metabolism. May regulate the execution …
DN51967_c0_g1	AT4G29100	Q8S3D1	Basic helix-loop-helix (bHLH) DNA-binding superfamily protein; Its function is described as sequence-specific DNA binding transcription factor activity; Involved in regulation of transcription; Located in nucleus; Expressed in 22 plant structures; Expressed during 10 growth stages; Contains the following InterPro domains: Helix-loop-helix DNA-binding domain (InterPro:IPR001092), Helix-loop-helix …
DN395_c0_g2	emb2726	Q9SZD6	Elongation factor Ts family protein; Associates with the EF-Tu.GDP complex and induces the exchange of GDP to GTP. It remains bound to the aminoacyl-tRNA.EF- Tu.GTP complex up to the GTP hydrolysis stage on the ribosome.
DN14718_c0_g1	RPT2a	Q9SZD4	Regulatory particle AAA-ATPase 2A; The 26S protease is involved in the ATP-dependent degradation of ubiquitinated proteins. The regulatory (or ATPase) complex confers ATP dependency and substrate specificity to the 26S complex. Is required for the maintenance of postembryonic root and shoot meristems. Has a specific role in the regulation of organs size.
DN8526_c0_g1	ROP9	O82480	RHO-related protein from plants 9; Acts as a negative regulator of abscisic acid (ABA) responses.
DN42643_c0_g1	AT4G28940	F4JM51	Phosphorylase superfamily protein; Its function is described as catalytic activity; Involved in nucleoside metabolic process; Located in endomembrane system; Expressed in hypocotyl, root, flower; Expressed during 4 anthesis; Contains the following InterPro domains: Nucleoside phosphorylase (InterPro:IPR000845), Nucleoside phosphorylase, family 1 (InterPro:IPR018017); BEST Arabidopsis thaliana pro…
DN6226_c0_g2	AT4G28890	Q5XF85	RING/U-box superfamily protein; E3 ubiquitin-protein ligase able to catalyze polyubiquitination with ubiquitin-conjugating enzyme E2 UBC8 in vitro.
DN13875_c0_g1	AT4G28740	F4JM22	LOW PSII ACCUMULATION-like protein; Its function is described as molecular_function unknown; Involved in biological_process unknown; Located in chloroplast; Expressed in 21 plant structures; Expressed during 13 growth stages; Contains the following InterPro domains: Protein of unknown function DUF3493 (InterPro:IPR021883); BEST Arabidopsis thaliana protein match is: tetratricopeptide repeat (TPR)…
DN6896_c0_g1	AT4G28706	F4JM15	pfkB-like carbohydrate kinase family protein; Its function is described as kinase activity, ribokinase activity; Involved in D-ribose metabolic process; Expressed in 21 plant structures; Expressed during 13 growth stages; Contains the following InterPro domains: Carbohydrate/purine kinase (InterPro:IPR011611), Ribokinase (InterPro:IPR002139), Carbohydrate/puine kinase, PfkB, conserved site (Inter…
DN15422_c0_g2	TYRDC	Q9M0G4	L-tyrosine decarboxylase; Encodes a stress-induced tyrosine decarboxylase (TyrDC). Recombinant (His)6-TyrDC expressed in E. coli catalyzes the conversion of L-tyrosine to tyramine. Recombinant TyrDC forms tetramers; Belongs to the group II decarboxylase family.
DN54705_c0_g1	PSB28	Q8W0Y8	Photosystem II reaction center PSB28 protein; Similar to PsbW subunit of photosystem II.
DN51962_c0_g1	AT4G28650	Q9M0G7	Leucine-rich repeat transmembrane protein kinase family protein; Involved in the regulation of procambium maintenance and polarity during vascular-tissue development. Involved in the pollen tube perception of the female signal. Phosphorylates MDSI1; Belongs to the protein kinase superfamily. Ser/Thr protein kinase family.
DN64121_c0_g1	ABCB24	Q9M0G9	ABC transporter of the mitochondrion 2; Performs an essential function in the generation of cytoplasmic iron-sulfur proteins by mediating export of Fe/S cluster precursors synthesized by NFS1 and other mitochondrial proteins (By similarity). Not involved in the export of cyclic pyranopterin monophosphate (cPMP) from mitochondria to the cytosol; Belongs to the ABC transporter superfamily. ABCB fam…
DN8748_c0_g1	CRU3	Q96318	Cruciferin 3; Encodes a 12S seed storage protein that is tyrosine-phosphorylated and its phosphorylation state is modulated in response to ABA in Arabidopsis thaliana seeds.
DN45561_c0_g1	AT4G28360	Q8LDU0	Ribosomal protein L22p/L17e family protein; Its function is described as structural constituent of ribosome; Involved in translation; Located in mitochondrion, ribosome; Expressed in male gametophyte, cultured cell, pollen tube; Expressed during M germinated pollen stage; Contains the following InterPro domains: Ribosomal protein L22/L17 (InterPro:IPR001063), Ribosomal protein L22, bacterial-type…
DN10937_c0_g1	AT4G28310	Q8LDV4	Uncharacterized protein At4g28310; Unknown protein; BEST Arabidopsis thaliana protein match is: unknown protein (TAIR:AT1G52270.1); Has 30201 Blast hits to 17322 proteins in 780 species: Archae - 12; Bacteria - 1396; Metazoa - 17338; Fungi - 3422; Plants - 5037; Viruses - 0; Other Eukaryotes - 2996 (source: NCBI BLink).
DN18711_c2_g1	EXPB3	Q9M0I2	Putative beta-expansin/allergen protein. Naming convention from the Expansin Working Group (Kende et al, 2004. Plant Mol Bio). Involved in the formation of nematode-induced syncytia in roots of Arabidopsis thaliana.
DN55055_c0_g1	AT4G28230	Q9M0I4	Uncharacterized protein At4g28230; Unknown protein; Has 444 Blast hits to 358 proteins in 107 species: Archae - 0; Bacteria - 20; Metazoa - 179; Fungi - 26; Plants - 38; Viruses - 2; Other Eukaryotes - 179 (source: NCBI BLink).
DN18427_c0_g3	NDB1	Q1JPL4	NAD(P)H dehydrogenase B1; Alternative NADH-ubiquinone oxidoreductase which catalyzes the oxidation of mitochondrial NADH does not translocate protons across the inner mitochondrial membrane (By similarity). Calcium-dependent NAD(P)H dehydrogenase. Binds calcium ions.
DN770_c1_g2	ULT1	F4JKJ1	Developmental regulator, ULTRAPETALA; Encodes a novel Cys-rich protein with a B-box like domain that acts as a negative regulator of meristem cell accumulation in inflorescence and floral meristems as loss-of-function ult1 mutations cause inflorescence meristem enlargement, the production of extra flowers and floral organs, and a decrease in floral meristem determinacy. Acts opposite to CLF which…
DN40517_c0_g1	MYB41	Q9M0J5	Myb domain protein 41; Transcription factor involved in salt stress response. Confers tolerance to salt stress. Involved in distinct cellular processes in response to osmotic stress, including control of primary metabolism and negative regulation of short-term transcriptional responses to osmotic stress. Can activate the steps necessary for aliphatic suberin synthesis and deposition of cell wall-…
DN325_c0_g1	AT4G28080	F4JKH6	Tetratricopeptide repeat (TPR)-like superfamily protein; Negatively regulates meristematic tissue proliferation by integrating developmental signals with carbon source availability. May act as the scaffold of a protein complex, which sequesters key factors that are required for the G2 to M transition in meristematic tissues.
DN40993_c0_g1	CRF4	Q9SUE3	Cytokinin response factor 4; Component of the cytokinin signaling pathway involved in cotyledons, leaves, and embryos development. Probably acts as a transcriptional activator. Binds to the GCC-box pathogenesis- related promoter element. May be involved in the regulation of gene expression by stress factors and by components of stress signal transduction pathways (By similarity).
DN2338_c1_g1	AT4G27900	Q9SUE8	CCT motif family protein; Its function is described as molecular_function unknown; Involved in biological_process unknown; Located in cellular_component unknown; Expressed in 23 plant structures; Expressed during 13 growth stages; Contains the following InterPro domains: CCT domain (InterPro:IPR010402); BEST Arabidopsis thaliana protein match is: CCT motif family protein (TAIR:AT5G53420.1); Has 1…
DN1884_c0_g1	TAP38	P49599	Choroplast protein phosphatase TAP38/PPH1 is required for efficient dephosphorylation of the LHCII anthena and state transition from state 2 to state 1; Belongs to the PP2C family.
DN2249_c1_g1	AT4G27700	Q94A65	Rhodanese/Cell cycle control phosphatase superfamily protein; Its function is described as molecular_function unknown; Involved in aging; Located in chloroplast thylakoid membrane, chloroplast; Expressed in 21 plant structures; Expressed during 13 growth stages; Contains the following InterPro domains: Rhodanese-like (InterPro:IPR001763); BEST Arabidopsis thaliana protein match is: Rhodanese/Cell…
DN25391_c0_g2	AT4G27680	Q9T090	P-loop containing nucleoside triphosphate hydrolases superfamily protein; Its function is described as nucleoside-triphosphatase activity, ATPase activity, nucleotide binding, ATP binding; Located in endomembrane system; Expressed in 23 plant structures; Expressed during 14 growth stages; Contains the following InterPro domains: ATPase, AAA+ type, core (InterPro:IPR003593), ATPase, AAA-type, core…
DN64127_c0_g1	HSP21	P31170	Heat shock protein 21; Chaperone protein required for seedling and chloroplast development under heat stress, probably by maintaining plastid- encoded RNA polymerase (PEP)-dependent transcription; Belongs to the small heat shock protein (HSP20) family.
DN23697_c0_g2	AT4G27640	Q8W498	ARM repeat superfamily protein; Its function is described as protein transporter activity, binding; Involved in intracellular protein transport, protein import into nucleus, docking; Located in nucleus, nuclear pore, cytoplasm; Expressed in 23 plant structures; Expressed during 13 growth stages; Contains the following InterPro domains: HEAT (InterPro:IPR000357), Importin-beta, N-terminal (InterPr…
DN59286_c0_g2	GTG2	Q0WQG8	Encodes a GPCR-type G protein receptor with nine predicted transmembrane domains. The protein binds abscisic acid (ABA) and is predicted to function as an ABA receptor. It has GTP-binding and GTPase activity and binds to ABA more effectively in the presence of GDP. GTG2 binds to GPA1, the alpha subunit of the heterotrimeric G protein. GPA1 (in its GTP-bound state) affects the GTP binding and GTPa…
DN59539_c0_g1	AT4G27585	Q93VP9	SPFH/Band 7/PHB domain-containing membrane-associated protein family; Its function is described as zinc ion binding; Involved in biological_process unknown; Located in mitochondrion, membrane; Expressed in callus, leaf; Contains the following InterPro domains: Band 7 protein (InterPro:IPR001107); BEST Arabidopsis thaliana protein match is: SPFH/Band 7/PHB domain-containing membrane-associated pro…
DN42432_c0_g2	CBSX5	Q84WQ5	Cystathionine beta-synthase (CBS) family protein; Contains the following InterPro domains: Cystathionine beta-synthase, core (InterPro:IPR000644); BEST Arabidopsis thaliana protein match is: CBS domain-containing protein (TAIR:AT5G53750.1); Has 145 Blast hits to 145 proteins in 17 species: Archae - 0; Bacteria - 0; Metazoa - 1; Fungi - 0; Plants - 144; Viruses - 0; Other Eukaryotes - 0 (source: N…
DN4435_c1_g2	RD26	Q93VY3	NAC (No Apical Meristem) domain transcriptional regulator superfamily protein; Encodes a NAC transcription factor induced in response to dessication. It is localized to the nucleus and acts as a transcriptional activator in ABA-mediated dehydration response.
DN62035_c0_g1	AT4G27300	O81833	S-locus lectin protein kinase family protein; Its function is described as in 6 functions; Involved in protein amino acid phosphorylation, recognition of pollen; Located in endomembrane system; Expressed in 21 plant structures; Expressed during 11 growth stages; Contains the following InterPro domains: Curculin-like (mannose-binding) lectin (InterPro:IPR001480), PAN-2 domain (InterPro:IPR013227),…
DN3908_c0_g1	AT4G27290	O81832	S-locus lectin protein kinase family protein; Its function is described as sugar binding, protein serine/threonine kinase activity, protein kinase activity, ATP binding; Involved in protein amino acid phosphorylation, recognition of pollen; Located in endomembrane system; Contains the following InterPro domains: Curculin-like (mannose-binding) lectin (InterPro:IPR001480), Apple-like (InterPro:IPR…
DN8977_c0_g1	AT4G27250	Q8H1R1	NAD(P)-binding Rossmann-fold superfamily protein; Its function is described as cinnamyl-alcohol dehydrogenase activity; Involved in cellular metabolic process, metabolic process; Located in cellular_component unknown; Expressed in 13 plant structures; Expressed during 6 growth stages; Contains the following InterPro domains: NAD-dependent epimerase/dehydratase (InterPro:IPR001509), NAD(P)-binding…
DN13213_c0_g1	AT4G27220	O81825	NB-ARC domain-containing disease resistance protein; Probable disease resistance protein.
DN14907_c0_g1	AT4G27190	Q9T048	NB-ARC domain-containing disease resistance protein; Disease resistance protein.
DN13454_c0_g1	SESA3	P15459	Seed storage albumin 3; This is a 2S seed storage protein.
DN50075_c0_g1	AT4G27130	P41568	Translation initiation factor SUI1 family protein; Probably involved in translation.
DN25300_c1_g1	FADA	Q9SZ42	Fatty acid desaturase A; Fatty acid desaturase involved in the production of chloroplast-specific phosphatidylglycerol molecular species containing 16:1(3E). Catalyzes the formation of a trans double bond introduced close to the carboxyl group of palmitic acid, which is specifically esterified to the sn-2 glyceryl carbon of phosphatidylglycerol.
DN41097_c0_g1	EMB2788	F4JVU5	Ribosome 60S biogenesis amino-terminal protein; Involved in biological_process unknown; Located in cellular_component unknown; Expressed in 20 plant structures; Expressed during 10 growth stages; Contains the following InterPro domains: Ribosome 60S biogenesis N-terminal (InterPro:IPR021714); BEST Arabidopsis thaliana protein match is: unknown protein (TAIR:AT1G72270.1); Has 312 Blast hits to 226…
DN55418_c0_g2	T3P4.5	Q9SIB9	Encodes an aconitase that can catalyze the conversion of citrate to isocitrate through a cis-aconitate intermediate, indicating that it may participate in the TCA cycle and other primary metabolic pathways. The protein is believed to accumulate in the mitochondria and the cytosol. It affects CSD2 (At2g28190 - a superoxide dismutase) transcript levels and may play a role in the response to oxidati…
DN40947_c0_g1	AT4G26910	Q8H107	Dihydrolipoamide succinyltransferase; The 2-oxoglutarate dehydrogenase complex catalyzes the overall conversion of 2-oxoglutarate to succinyl-CoA and CO(2). It contains multiple copies of three enzymatic components: 2- oxoglutarate dehydrogenase (E1), dihydrolipoamide succinyltransferase (E2) and lipoamide dehydrogenase (E3) (By similarity).
DN30608_c0_g1	AT-HF	Q9SZ30	HIS HF; IGPS catalyzes the conversion of PRFAR and glutamine to IGP, AICAR and glutamate. The glutamine amidotransferase domain provides the ammonia necessary to the cyclase domain to produce IGP and AICAR from PRFAR; In the C-terminal section; belongs to the HisA/HisF family.
DN59800_c0_g3	AT4G26870	Q8H104	Class II aminoacyl-tRNA and biotin synthetases superfamily protein; Catalyzes the specific attachment of an amino acid to its cognate tRNA in a 2 step reaction: the amino acid (AA) is first activated by ATP to form AA-AMP and then transferred to the acceptor end of the tRNA.
DN14787_c0_g1	SUMO1	P55852	Small ubiquitin-like modifier 1; Ubiquitin-like protein which can be covalently attached to target lysines as a monomer. Does not seem to be involved in protein degradation and may function as an antagonist of ubiquitin in the degradation process. Required for the massive protein sumoylation in the nucleus induced by heat shock and controlled by SIZ1. Involved in the regulation of the heat stress…
DN41803_c0_g1	AR192	Q8LB47	Co-chaperone GrpE family protein; Essential component of the PAM complex, a complex required for the translocation of transit peptide-containing proteins from the inner membrane into the mitochondrial matrix in an ATP-dependent manner (By similarity). Seems to control the nucleotide-dependent binding of mitochondrial HSP70 to substrate proteins (By similarity). Binds ATP (By similarity). Interact…
DN23738_c0_g1	CBL3	Q8LEM7	Calcineurin B-like 3; Acts as a calcium sensor. CBL proteins interact with CIPK serine-threonine protein kinases. Binds calcium ions. Binding of a CBL protein to the regulatory NAF domain of a CIPK protein lead to the activation of the kinase in a calcium-dependent manner. Mediates the activation of AKT1 by CIPK proteins (CIPK6, CIPK16, and CIPK23) in response to low potassium conditions and in t…
DN59496_c0_g1	AT4G26230	Q9STR1	Ribosomal protein L31e family protein; Its function is described as structural constituent of ribosome; Involved in translation, ribosome biogenesis; Located in ribosome, cytosolic large ribosomal subunit; Expressed in 22 plant structures; Expressed during 13 growth stages; Contains the following InterPro domains: Ribosomal protein L31e (InterPro:IPR000054), Ribosomal protein L31e, conserved site…
DN23661_c0_g1	AT4G26220	Q9C5D7	S-adenosyl-L-methionine-dependent methyltransferases superfamily protein; Methylates caffeoyl-CoA to feruloyl-CoA and 5- hydroxyferuloyl-CoA to sinapoyl-CoA. Plays a role in the synthesis of feruloylated polysaccharides. Involved in the reinforcement of the plant cell wall. Also involved in the responding to wounding or pathogen challenge by the increased formation of cell wall- bound ferulic aci…
DN59968_c1_g1	ACS7	Q9STR4	1-amino-cyclopropane-1-carboxylate synthase 7; 1-aminocyclopropane-1-carboxylate synthase (ACS) enzymes catalyze the conversion of S-adenosyl-L-methionine (SAM) into 1- aminocyclopropane-1-carboxylate (ACC), a direct precursor of ethylene.
DN8967_c1_g1	CGA1	Q9SZI6	Cytokinin-responsive gata factor 1; Transcriptional regulator that specifically binds 5'- GATA-3' or 5'-GAT-3' motifs within gene promoters.
DN30173_c0_g1	BGAL12	Q9SCV0	Putative beta-galactosidase; Belongs to the glycosyl hydrolase 35 family.
DN50819_c0_g1	NAP1;1	Q9SZI2	Nucleosome assembly protein1;1; May modulate chromatin structure by regulation of nucleosome assembly/disassembly (By similarity). Contributes to the regulation of cell proliferation and cell expansion. May function in nucleotide excision repair (NER). Involved in somatic homologous recombination.
DN13020_c0_g1	CKI6	P42158	Casein kinase 1; Casein kinases are operationally defined by their preferential utilization of acidic proteins such as caseins as substrates. It can phosphorylate a large number of proteins.
DN7068_c0_g1	NFU3	Q84RQ7	Encodes a protein containing the NFU domain that may be involved in iron-sulfur cluster assembly. Part of a five member gene family, more closely related to NFU1 and 2 than to NFU4 and 5. Targeted to the chloroplast.
DN20282_c0_g1	ORP4B	Q9SW00	OSBP(oxysterol binding protein)-related protein 4B; May be involved in the transport of sterols.
DN3185_c0_g1	XTR6	Q38910	Xyloglucan endotransglycosylase 6; Catalyzes xyloglucan endohydrolysis (XEH) and/or endotransglycosylation (XET). Cleaves and religates xyloglucan polymers, an essential constituent of the primary cell wall, and thereby participates in cell wall construction of growing tissues (By similarity).
DN8272_c0_g2	GDU2	Q9SW07	Glutamine dumper 2; Encodes a member of the GDU (glutamine dumper) family proteins involved in amino acid export: At4g31730 (GDU1), At4g25760 (GDU2), At5g57685 (GDU3), At2g24762 (GDU4), At5g24920 (GDU5), At3g30725 (GDU6) and At5g38770 (GDU7).
DN19458_c0_g1	AT4G25730	F4JTD2	FtsJ-like methyltransferase family protein; Probable methyltransferase involved in the maturation of rRNA and in the biogenesis of ribosomal subunits.
DN4223_c0_g1	ACD1-LIKE	Q8W496	ACD1-like; Part of a translocon most abundantly expressed in etiolated plants and involved in the protochlorophyllide-dependent import of the precursor NADPH:protochlorophyllide oxidoreductase A (pPORA).
DN18400_c0_g1	FIB2	Q94AH9	Fibrillarin 2; Component of the Mediator complex, a coactivator involved in the regulated transcription of nearly all RNA polymerase II-dependent genes. Mediator functions as a bridge to convey information from gene-specific regulatory proteins to the basal RNA polymerase II transcription machinery. The Mediator complex, having a compact conformation in its free form, is recruited to promoters by…
DN59316_c1_g1	AT4G25550	Q8GXS3	Cleavage/polyadenylation specificity factor, 25kDa subunit; Component of the cleavage factor Im (CFIm) complex that plays a key role in pre-mRNA 3'-processing. Involved in association with CPSF6 or CPSF7 in pre-MRNA 3'-end poly(A) site cleavage and poly(A) addition. NUDT21/CPSF5 binds to cleavage and polyadenylation RNA substrates. The homodimer mediates simultaneous sequence-specific recognition…
DN64038_c0_g2	GA20OX1	Q39110	2-oxoglutarate (2OG) and Fe(II)-dependent oxygenase superfamily protein; Key oxidase enzyme in the biosynthesis of gibberellin that catalyzes the conversion of GA12 and GA53 to GA9 and GA20 respectively, via a three-step oxidation at C-20 of the GA skeleton. GA53 is less effectively oxidized than GA12, and GA25 is also formed as a minor product. Involved in the promotion of the floral transition,…
DN7412_c0_g1	AT4G25400	Q9STJ7	Basic helix-loop-helix (bHLH) DNA-binding superfamily protein; Its function is described as DNA binding, sequence-specific DNA binding transcription factor activity; Involved in regulation of transcription; Located in nucleus; Contains the following InterPro domains: Helix-loop-helix DNA-binding domain (InterPro:IPR001092), Helix-loop-helix DNA-binding (InterPro:IPR011598); BEST Arabidopsis thali…
DN4100_c0_g1	FKBP53	Q93ZG9	FK506 BINDING PROTEIN 53; PPIases accelerate the folding of proteins. It catalyzes the cis-trans isomerization of proline imidic peptide bonds in oligopeptides (By similarity). Histone chaperone possibly involved in H3/H4 deposition to the nucleosome. Associates with 18S rDNA chromatin and negatively regulates the level of its expression.
DN17393_c0_g1	AT4G25300	Q9SB33	2-oxoglutarate (2OG) and Fe(II)-dependent oxygenase superfamily protein; Its function is described as oxidoreductase activity, acting on paired donors, with incorporation or reduction of molecular oxygen, 2-oxoglutarate as one donor, and incorporation of one atom each of oxygen into both donors, oxidoreductase activity; Involved in flavonoid biosynthetic process; Located in cellular_component unk…
DN742_c0_g6	AT4G25260	Q9SB37	Plant invertase/pectin methylesterase inhibitor superfamily protein; Pectin methylesterase (PME) inhibitor that can target the PME3 and may regulate homogalacturonan methylesterification during plant development.
DN54904_c0_g1	HSP23.6	Q96331	Mitochondrion-localized small heat shock protein 23.6; AtHSP23.6-mito mRNA, nuclear gene encoding mitochondrial; Belongs to the small heat shock protein (HSP20) family.
DN51721_c0_g1	MC2	Q7XJE5	Metacaspase 2; Acts as a negative regulator of oxidative stress cell death and hypersensitive cell death response mediated by immune response. Acts via indirect or direct regulation of AMC1 at postranscriptional level.
DN6801_c0_g1	ACP4	Q9SW21	Acyl carrier protein 4; Carrier of the growing fatty acid chain in fatty acid biosynthesis that plays a major role in the biosynthesis of fatty acids in leaves. Required for the biosynthesis of chloroplast photosynthetic membrane lipids such as monogalactosyldiacylglycerol, digalactosyldiacylglycerol and phosphatidylglycerol. Is essential for the biosynthesis of the cuticular wax and cutin polyme…
DN42700_c0_g1	HVA22D	Q9S760	HVA22 homologue D; Homologous to a eukaryote specific ABA- and stress-inducible gene first isolated from barley. Groups in one subfamily with ATHVA22E. Along with other members of the ATHVA22 family, it may be involved in regulation of autophagy during development; Belongs to the DP1 family.
DN64180_c0_g1	AT4G24830	Q9SZX3	Arginosuccinate synthase family; Its function is described as argininosuccinate synthase activity, ATP binding; Involved in arginine biosynthetic process; Located in chloroplast stroma, chloroplast; Expressed in 25 plant structures; Expressed during 15 growth stages; Contains the following InterPro domains: Rossmann-like alpha/beta/alpha sandwich fold (InterPro:IPR014729), Argininosuccinate synth…
DN57118_c0_g1	AT4G24820	Q93Y35	26S proteasome, regulatory subunit Rpn7;Proteasome component (PCI) domain; Acts as a regulatory subunit of the 26S proteasome which is involved in the ATP-dependent degradation of ubiquitinated proteins.
DN29562_c0_g2	NBR1	Q9SB64	Protein NBR1 homolog; Autophagic substrate degraded in the vacuole by non- selective autophagy. Requires ATG8 protein expression to be recognized as an autophagic substrate. Acts probably as a receptor for autophagosomal degradation of ubiquitinated proteins. Targets ubiquitinated protein aggregates derived from denatured or damaged non-native proteins generated under stress conditions. Functions…
DN59390_c0_g1	ATR1	Q9SB48	P450 reductase 1; This enzyme is required for electron transfer from NADP to cytochrome P450 in microsomes. It can also provide electron transfer to heme oxygenase and cytochrome B5. Reduces a variety of substrates in vitro, such as cytochrome c, feericyanide and dichloroindophenol; Belongs to the NADPH--cytochrome P450 reductase family.
DN63703_c0_g1	SHD	Q9STX5	Chaperone protein htpG family protein; Encodes an ortholog of GRP94, an ER-resident HSP90-like protein and is involved in regulation of meristem size and organization. Single and double mutant analyses suggest that SHD may be required for the correct folding and/or complex formation of CLV proteins. Lines carrying recessive mutations in this locus exhibits expanded shoot meristems, disorganized r…
DN42572_c0_g1	AT4G24140	O22977	alpha/beta-Hydrolases superfamily protein; Involved in cuticle development and morphogenesis.
DN709_c0_g1	YSL1	Q6R3L0	YELLOW STRIPE like 1; Involved in iron loading of the seeds. Acts probably as a transporter of iron- and metal-nicotianamine chelates; Belongs to the YSL (TC 2.A.67.2) family.
DN17410_c0_g1	NLP7	Q84TH9	Encodes NIN Like Protein 7 (NLP7). Modulates nitrate sensing and metabolism. Mutants of NLP7 show features of nitrogen-starved plants and are tolerant to drought stress. Localized in the nucleus and functions as a putative transcription factor.
DN2715_c0_g1	CSLG1	Q570S7	Cellulose synthase like G1; Thought to be a Golgi-localized beta-glycan synthase that polymerize the backbones of noncellulosic polysaccharides (hemicelluloses) of plant cell wall.
DN7892_c0_g1	CSLG2	Q8VYR4	Cellulose synthase like G2; Thought to be a Golgi-localized beta-glycan synthase that polymerize the backbones of noncellulosic polysaccharides (hemicelluloses) of plant cell wall.
DN513_c0_g3	CSLG3	Q0WVN5	Cellulose synthase like G3; Thought to be a Golgi-localized beta-glycan synthase that polymerize the backbones of noncellulosic polysaccharides (hemicelluloses) of plant cell wall.
DN7876_c5_g1	NdhS	Q9T0A4	NAD(P)H-quinone oxidoreductase subunit S, chloroplastic; NDH shuttles electrons from NAD(P)H:plastoquinone, via FMN and iron-sulfur (Fe-S) centers, to quinones in the photosynthetic chain and possibly in a chloroplast respiratory chain. The immediate electron acceptor for the enzyme in this species is believed to be plastoquinone. Couples the redox reaction to proton translocation, and thus conse…
DN41810_c1_g1	DIR6	Q9SUQ8	Disease resistance-responsive (dirigent-like protein) family protein; Dirigent proteins impart stereoselectivity on the phenoxy radical-coupling reaction, yielding optically active lignans from two molecules of coniferyl alcohol in the biosynthesis of lignans, flavonolignans, and alkaloids and thus plays a central role in plant secondary metabolism. Enantiocomplementary dirigent protein that medi…
DN28555_c1_g1	SGT1A	Q9SUR9	Phosphatase-related; Closely related to SGT1B, may function in SCF(TIR1) mediated protein degradation. AtSGT1a and AtSGT1b are functionally redundant in the resistance to pathogenes. AtSGT1b was more highly expressed than AtSGT1. The N-terminal TPR domain of AtSGT1a reduces the steady-state level of Arabidopsis SGT1 proteins whereas the same domain from AtSGT1b enhances SGT1 accumulation. The TPR…
DN11803_c1_g1	AT4G23540	F4JNL5	ARM repeat superfamily protein; Its function is described as binding; Involved in biological_process unknown; Located in cellular_component unknown; Expressed in 21 plant structures; Expressed during 13 growth stages; Contains the following InterPro domains: Armadillo-type fold (InterPro:IPR016024), Domain of unknown function, NUC173 (InterPro:IPR012978); BEST Arabidopsis thaliana protein match i…
DN3040_c0_g1	AT4G23420	F4JNJ2	NAD(P)-binding Rossmann-fold superfamily protein; Its function is described as oxidoreductase activity, binding, catalytic activity; Involved in oxidation reduction, metabolic process; Located in chloroplast; Contains the following InterPro domains: NAD(P)-binding domain (InterPro:IPR016040), Glucose/ribitol dehydrogenase (InterPro:IPR002347), Short-chain dehydrogenase/reductase SDR (InterPro:IPR…
DN59167_c0_g1	AT4G23340	F4JNI3	2-oxoglutarate (2OG) and Fe(II)-dependent oxygenase superfamily protein; Its function is described as oxidoreductase activity; Involved in metabolic process; Located in cellular_component unknown; Contains the following InterPro domains: Oxoglutarate/iron-dependent oxygenase (InterPro:IPR005123); BEST Arabidopsis thaliana protein match is: 2-oxoglutarate (2OG) and Fe(II)-dependent oxygenase super…
DN6379_c0_g1	CRK10	Q8GYA4	Cysteine-rich RLK (RECEPTOR-like protein kinase) 10; Encodes a receptor-like protein kinase. Naming convention from Chen et al 2003 (PMID 14756307)
DN11861_c0_g1	CRK7	Q8L7G3	Cysteine-rich RLK (RECEPTOR-like protein kinase) 7; Encodes a cysteine-rich receptor-like protein kinase; Belongs to the protein kinase superfamily. Ser/Thr protein kinase family. CRK subfamily.
DN2870_c0_g4	IQD22	Q2NNE0	IQ-domain 22 (IQD22); Contains the following InterPro domains: IQ calmodulin-binding region (InterPro:IPR000048); BEST Arabidopsis thaliana protein match is: IQ-domain 26 (TAIR:AT3G16490.1); Has 890 Blast hits to 763 proteins in 40 species: Archae - 0; Bacteria - 0; Metazoa - 31; Fungi - 3; Plants - 728; Viruses - 0; Other Eukaryotes - 128 (source: NCBI BLink).
DN66333_c0_g2	AT4G23030	O82752	MATE efflux family protein; Its function is described as antiporter activity, drug transmembrane transporter activity, transporter activity; Involved in drug transmembrane transport, transmembrane transport; Located in membrane; Expressed in stem, male gametophyte, flower; Expressed during 4 anthesis; Contains the following InterPro domains: Multi antimicrobial extrusion protein MatE (InterPro:IP…
DN2916_c0_g1	PGRL1A	Q8H112	Encodes PGRL1A, a transmembrane protein present in thylakoids. PGRL1A has a highly homologous isoform PGRL1B encoded by At4g11960. Plants lacking PGRL1 show perturbation of cyclic electron flow, similar to PGR5-deficient plants. PGRL1 and PGR5 interact physically and associate with PSI (photosystem I); Belongs to the PGR5 family.
DN4208_c0_g1	AT4G22790	O49660	MATE efflux family protein; Could function as a HCO(3)(-) -sensing component in the CO(2) signaling pathway in guard cells. Acts as an upsteam repressor of HT1. Plays a role in stomatal response to CO(2); Belongs to the multi antimicrobial extrusion (MATE) (TC 2.A.66.1) family.
DN764_c0_g1	SMO1-2	Q1EC69	Sterol C4-methyl oxidase 1-2; Encodes a member of the SMO1 family of sterol 4alpha-methyl oxidases. More specifically functions as a 4,4-dimethyl-9beta,19-cyclopropylsterol-4alpha- methyl oxidase; Belongs to the sterol desaturase family.
DN51910_c0_g1	APT3	Q9SUW2	Adenine phosphoribosyl transferase 3; Catalyzes a salvage reaction resulting in the formation of AMP, that is energically less costly than de novo synthesis. May contribute to the recycling of adenine into adenylate nucleotides and the inactivation of cytokinins by phosphoribosylation. Possesses low activity toward adenine and cytokinins.
DN36170_c0_g1	AT4G22310	O49636	Uncharacterised protein family (UPF0041); Mediates the uptake of pyruvate into mitochondria.
DN64707_c0_g1	SOBER1	Q8GYK2	Carboxylesterases; Encodes a carboxylesterase that inhibits AvrBsT-triggered phenotypes in Arabidopsis
DN47261_c0_g1	ISU1	O49627	SufE/NifU family protein; Scaffold protein for the de novo synthesis of iron- sulfur (Fe-S) clusters within mitochondria, which is required for maturation of both mitochondrial and cytoplasmic [2Fe-2S] and [4Fe-4S] proteins. First, a [2Fe-2S] cluster is transiently assembled on the scaffold protein ISCU (ISU1, ISU2 or ISU3). In a second step, the cluster is released from ISCU, transferred to a gl…
DN19355_c0_g2	PUX3	Q9SUG6	Arabidopsis thaliana CDC48-interacting UBX-domain protein (PUX3)
DN2748_c0_g2	EBS	F4JL28	PHD finger family protein / bromo-adjacent homology (BAH) domain-containing protein; Chromatin remodeling factor that binds to methylated histone (e.g. H3K4me2/3) to prevent their acetylation (e.g. H3K9K14Ac), likely by recruiting histone deacetylase (HDAC) complexes, and thus regulate the transcription of target genes. Negative regulator in developmental processes in a gibberellic acid- (GA-) de…
DN2612_c0_g1	sks4	O65449	SKU5 similar 4 (sks4); Its function is described as oxidoreductase activity, copper ion binding; Involved in oxidation reduction; Located in membrane, plant-type cell wall; Expressed in 22 plant structures; Expressed during 14 growth stages; Contains the following InterPro domains: Multicopper oxidase, type 3 (InterPro:IPR011707), Cupredoxin (InterPro:IPR008972), Multicopper oxidase, type 2 (Inte…
DN10743_c4_g1	PRXR1	Q9SB81	Peroxidase superfamily protein; Removal of H(2)O(2), oxidation of toxic reductants, biosynthesis and degradation of lignin, suberization, auxin catabolism, response to environmental stresses such as wounding, pathogen attack and oxidative stress. These functions might be dependent on each isozyme/isoform in each plant tissue.
DN59109_c0_g1	AT4G21580	O65423	Oxidoreductase, zinc-binding dehydrogenase family protein; Its function is described as oxidoreductase activity, binding, catalytic activity, zinc ion binding; Involved in oxidation reduction, metabolic process; Located in cellular_component unknown; Expressed in 23 plant structures; Expressed during 13 growth stages; Contains the following InterPro domains: GroES-like (InterPro:IPR011032), Quino…
DN42870_c0_g1	FMN/FHY	Q84MD8	Riboflavin kinase/FMN hydrolase; Bifunctional enzyme that catalyzes the hydrolysis of flavin-mononucleotide (FMN) to riboflavin (vitamin B2) and the phosphorylation of riboflavin to form (FMN) coenzyme; In the C-terminal section; belongs to the flavokinase family.
DN162_c0_g1	AT4G21450	Q8VYN2	PapD-like superfamily protein; May play a role in vesicle trafficking.
DN46513_c0_g1	AT4G21445	Q8W1B3	Putative receptor-interacting protein; Unknown protein; Its function is described as molecular_function unknown; Involved in biological_process unknown; Located in chloroplast, chloroplast stroma; Has 30201 Blast hits to 17322 proteins in 780 species: Archae - 12; Bacteria - 1396; Metazoa - 17338; Fungi - 3422; Plants - 5037; Viruses - 0; Other Eukaryotes - 2996 (source: NCBI BLink).
DN50960_c1_g1	MYB102	Q9LDR8	MYB-like 102; Probable transcription factor that may function in osmotic stress and wounding signaling pathways (Probable). Contributes to basal resistance against the herbivore Pieris rapae (white cabbage butterfly) feeding.
DN11305_c0_g1	GA2OX8	O49561	Gibberellin 2-oxidase 8; Catalyzes the 2-beta-hydroxylation of gibberellins (GA) precursors, rendering them unable to be converted to active GAs. Hydroxylates the C20-GA GA12 and GA53, but is not active on C19- GAs, like GA1, GA4, GA9 and GA20; Belongs to the iron/ascorbate-dependent oxidoreductase family. GA2OX subfamily.
DN1827_c0_g1	HAP6	Q93Z16	Ribophorin II (RPN2) family protein; Essential subunit of the N-oligosaccharyl transferase (OST) complex which catalyzes the transfer of a high mannose oligosaccharide from a lipid-linked oligosaccharide donor to an asparagine residue within an Asn-X-Ser/Thr consensus motif in nascent polypeptide chains.
DN38208_c0_g1	AT4G20980	P56820	Eukaryotic translation initiation factor 3 subunit 7 (eIF-3); mRNA cap-binding component of the eukaryotic translation initiation factor 3 (eIF-3) complex, which is involved in protein synthesis of a specialized repertoire of mRNAs and, together with other initiation factors, stimulates binding of mRNA and methionyl-tRNAi to the 40S ribosome. The eIF-3 complex specifically targets and initiates t…
DN14966_c0_g2	AT4G20970	F4JIJ7	Basic helix-loop-helix (bHLH) DNA-binding superfamily protein; Its function is described as DNA binding, sequence-specific DNA binding transcription factor activity; Involved in defense response to fungus, regulation of transcription; Located in nucleus; Contains the following InterPro domains: Helix-loop-helix DNA-binding domain (InterPro:IPR001092), Helix-loop-helix DNA-binding (InterPro:IPR011…
DN56712_c0_g1	TUB9	P29517	Tubulin beta-9 chain; Tubulin is the major constituent of microtubules. It binds two moles of GTP, one at an exchangeable site on the beta chain and one at a non-exchangeable site on the alpha chain.
DN7181_c0_g2	TPP2	F4JVN6	Tripeptidyl Peptidase II. Ser protease that assembles into a large oligomeric complex containing two proteins of 153 and 142 kD that are derived from a single TPP2 gene, with the smaller version missing part of the C-terminal end. Not essential, based on the lack of phenotype of a T-DNA disruption mutant.
DN7574_c0_g3	CML42	Q9SVG9	Calmodulin like 42; Probable calcium sensor that binds calcium in vitro. Involved in the regulation of trichome branching.
DN46835_c0_g1	AT4G20760	Q941A7	NAD(P)-binding Rossmann-fold superfamily protein; Its function is described as oxidoreductase activity, binding, catalytic activity; Involved in oxidation reduction, metabolic process; Expressed in 22 plant structures; Expressed during 13 growth stages; Contains the following InterPro domains: NAD(P)-binding domain (InterPro:IPR016040), Glucose/ribitol dehydrogenase (InterPro:IPR002347), Short-ch…
DN8793_c0_g1	PCAP1	Q96262	Plasma-membrane associated cation-binding protein 1; May be involved in intracellular signaling through interaction with PtdInsPs and calmodulin (CaM); may keep PtdInsPs attached to the plasma membrane until Ca(2+)-CaM reaches a competitive concentration subsequent to an increase triggered by a stimulus, thus leading to PtdInsPs release and subsequent activation of InsPs-dependent signaling casca…
DN19455_c0_g3	GSO1	C0LGQ5	Leucine-rich repeat transmembrane protein kinase; Together with GSO2, receptor-like serine/threonine- kinase required during the development of the epidermal surface in embryos and cotyledons. In coordination with GSO2, regulates root growth through control of cell division and cell fate specification. Controls seedling root growth by modulating sucrose response after germination. Receptor of the…
DN1078_c2_g2	VSR7	Q8L7E3	VACUOLAR SORTING RECEPTOR 7; Vacuolar-sorting receptor (VSR) involved in clathrin- coated vesicles sorting from Golgi apparatus to vacuoles.
DN612_c0_g1	AT4G20000	O49427	VQ motif-containing protein; Contains the following InterPro domains: VQ (InterPro:IPR008889); Has 92 Blast hits to 92 proteins in 13 species: Archae - 0; Bacteria - 0; Metazoa - 0; Fungi - 0; Plants - 92; Viruses - 0; Other Eukaryotes - 0 (source: NCBI BLink).
DN60035_c0_g1	AT4G19880	F4JU03	Glutathione S-transferase family protein; Its function is described as molecular_function unknown; Involved in response to cadmium ion; Located in chloroplast; Expressed in 23 plant structures; Expressed during 13 growth stages; Contains the following InterPro domains: Glutathione S-transferase, predicted (InterPro:IPR016639), Glutathione S-transferase, C-terminal-like (InterPro:IPR010987), Gluta…
DN7876_c3_g1	PP2-A2	O81866	Lectin-related; Encodes a protein similar to phloem protein 2 in cucumber. a member of a large gene family.
DN32223_c0_g1	ARA7	Q9SN68	Ras-related small GTP-binding family protein; Endosomal protein that may be involved in endocytosis. Involved in the trafficking of proteins from prevacuolar compartments (PVCs) to vacuoles. May activate the MON1-CCZ1 complex which acts as guanine nucleotide exchange factors (GEF) for Rab7 protein family, and serves as a link between Rab5 and Rab7 families in PVCs, and mediates PVC maturation. In…
DN11015_c0_g1	AT4G19610	F4JT92	Nucleotide binding;nucleic acid binding;RNA binding; Its function is described as RNA binding, nucleotide binding, nucleic acid binding; Involved in biological_process unknown; Located in nucleolus; Expressed in 20 plant structures; Expressed during 13 growth stages; Contains the following InterPro domains: RNA recognition motif, RNP-1 (InterPro:IPR000504), Nucleotide-binding, alpha-beta plait (I…
DN50316_c0_g1	AT4G19460	F4JT73	UDP-Glycosyltransferase superfamily protein; Its function is described as transferase activity, transferring glycosyl groups; Involved in biosynthetic process; Located in cellular_component unknown; Expressed in 10 plant structures; Expressed during 4 anthesis, C globular stage, petal differentiation and expansion stage; Contains the following InterPro domains: Glycosyl transferase, group 1 (Inte…
DN16991_c0_g1	AT4G19380	O65709	Long-chain fatty alcohol dehydrogenase family protein; Long-chain fatty alcohol oxidase involved in the omega- oxidation pathway of lipid degradation.
DN1733_c0_g5	CYP707A1	Q949P1	Cytochrome P450, family 707, subfamily A, polypeptide 1; Encodes a protein with ABA 8'-hydroxylase activity, involved in ABA catabolism. Member of the CYP707A gene family. CYP707A1 appears to play an important role in determining the ABA levels in dry seeds. Gene involved in postgermination growth. Overexpression of CYP707A1 leads to a decrease in ABA levels and a reduction in after-ripening peri…
DN24930_c0_g1	ABCE2	Q8LPJ4	RNAse l inhibitor protein 2; Member of RLI subfamily
DN1192_c0_g2	NCED4	O49675	Nine-cis-epoxycarotenoid dioxygenase 4; Chloroplast-targeted member of a family of enzymes similar to nine-cis-epoxycarotenoid dioxygenase
DN26781_c0_g1	AT4G19130	F4JSG3	Replication factor-A protein 1-related; Component of the replication protein A complex (RPA) required for DNA recombination, repair and replication. The activity of RPA is mediated by single-stranded DNA binding and protein interactions. Probably involved in repair of double-strand DNA breaks (DSBs) induced by genotoxic stresses (By similarity).
DN51476_c0_g1	IWS2	O49413	Transcription elongation factor (TFIIS) family protein; Transcription factor involved in RNA polymerase II (RNAPII) transcription regulation. Involved in transcription elongation. May function at post-recruitment and elongation steps of transcription; Belongs to the IWS1 family.
DN31959_c2_g1	RLP51	Q9SN38	Receptor like protein 51; Involved in plant defense. Required for basal resistance against P.syringae pv. tomato DC3000.
DN3892_c0_g1	RABA1e	O49513	RAB GTPase homolog A1E; Intracellular vesicle trafficking and protein transport.
DN8200_c0_g1	AT4G18100	P49211	Ribosomal protein L32e; Its function is described as structural constituent of ribosome; Involved in translation, ribosome biogenesis; Located in cytosolic ribosome, ribosome, cytosolic large ribosomal subunit, nucleolus; Expressed in callus, pollen tube, leaf; Contains the following InterPro domains: Ribosomal protein L32e (InterPro:IPR001515), Ribosomal protein L32e, conserved site (InterPro:IP…
DN55302_c0_g1	EIF4E	O23252	Eukaryotic translation initiation factor 4E; Component of the protein complex eIF4F, which is involved in the recognition of the mRNA cap, ATP-dependent unwinding of 5'-terminal secondary structure and recruitment of mRNA to the ribosome. Recognizes and binds the 7-methylguanosine- containing mRNA cap during an early step in the initiation of protein synthesis and facilitates ribosome binding by …
DN17867_c0_g1	ALMT12	O49696	Aluminum-activated, malate transporter 12; Malate-sensitive anion transporter permeable to chloride, nitrate, sulfate and malate. Involved in dark-, CO(2)-, abscisic acid- and water-deficient-induced stomatal closure. Belongs to the R-type anion channels.
DN47084_c0_g1	AGD8	Q8H100	ARF-GAP domain 8; A member of ARF GAP domain (AGD), A thaliana has 15 members, grouped into four classes.
DN8988_c0_g1	AT4G17800	O23620	Predicted AT-hook DNA-binding family protein; Transcription factor that specifically binds AT-rich DNA sequences related to the nuclear matrix attachment regions (MARs).
DN2050_c0_g1	LIL3:1	Q9SYX1	Chlorophyll A-B binding family protein; Light-harvesting-like protein required for biosynthesis of phytylated chlorophylls and alpha-tocopherol in green seedlings. Functions by anchoring geranylgeranyl reductase (GGR) in the thylakoid membrane, leading to the stabilization of GGR activity. Binds chlrophyll a in the thylakoid membrane (By similarity). Plays a role in the regulation of chlorophyll …
DN56217_c0_g1	UCH3	Q8GWE1	Ubiquitin C-terminal hydrolase 3 (UCH3); Its function is described as ubiquitin thiolesterase activity; Involved in ubiquitin-dependent protein catabolic process; Located in intracellular; Expressed in 24 plant structures; Expressed during 15 growth stages; Contains the following InterPro domains: Peptidase C12, ubiquitin carboxyl-terminal hydrolase 1 (InterPro:IPR001578); BEST Arabidopsis thalia…
DN3444_c1_g3	ERF-1	O80337	Ethylene responsive element binding factor 1; Encodes a member of the ERF (ethylene response factor) subfamily B-3 of ERF/AP2 transcription factor family (ATERF-1). The protein contains one AP2 domain. There are 18 members in this subfamily including ATERF-1, ATERF-2, AND ATERF-5.
DN3380_c0_g1	TIP2;2	Q41975	Tonoplast intrinsic protein 2;2; Aquaporins facilitate the transport of water and small neutral solutes across cell membranes.
DN55258_c0_g1	NS1	O48593	Class II aminoacyl-tRNA and biotin synthetases superfamily protein; Asparaginyl-tRNA synthetase protein involved in amino acid activation/protein synthesis.
DN13480_c0_g1	AT4G17250	Q93ZA8	Unknown protein; BEST Arabidopsis thaliana protein match is: unknown protein (TAIR:AT5G47580.1); Has 31 Blast hits to 31 proteins in 6 species: Archae - 0; Bacteria - 0; Metazoa - 0; Fungi - 0; Plants - 31; Viruses - 0; Other Eukaryotes - 0 (source: NCBI BLink).
DN10521_c0_g3	AT4G17240	F4JNF8	Structural maintenance of chromosomes protein; Unknown protein; Its function is described as molecular_function unknown; Involved in biological_process unknown; Located in chloroplast; Expressed in 16 plant structures; Expressed during 8 growth stages; Has 1142 Blast hits to 1055 proteins in 252 species: Archae - 22; Bacteria - 318; Metazoa - 248; Fungi - 96; Plants - 59; Viruses - 3; Other Eukar…
DN3175_c0_g2	FPS2	Q43315	Farnesyl diphosphate synthase 2; Catalyzes the sequential condensation of isopentenyl pyrophosphate with the allylic pyrophosphates, dimethylallyl pyrophosphate, and then with the resultant geranylpyrophosphate to the ultimate product farnesyl pyrophosphate; Belongs to the FPP/GGPP synthase family.
DN63814_c0_g1	RABB1a	O23561	RAB GTPase homolog B1A; Intracellular vesicle trafficking and protein transport.
DN5059_c0_g2	AT4G17140	F4JNE2	Pleckstrin homology (PH) domain-containing protein; Its function is described as molecular_function unknown; Involved in biological_process unknown; Expressed in 23 plant structures; Expressed during 13 growth stages; Contains the following InterPro domains: Pleckstrin homology-type (InterPro:IPR011993), Protein of unknown function DUF946 (InterPro:IPR009291), Pleckstrin homology (InterPro:IPR001…
DN20780_c0_g1	CT-BMY	O23553	Chloroplast beta-amylase; Beta-amylase activity. No alpha-amylase activity. Involved in cold resistance. Mediates the accumulation of maltose upon freezing stress, thus contributing to the protection of the photosynthetic electron transport chain. Plays a role in the circadian-regulated starch degradation and maltose metabolism in chloroplasts, especially at night. More active on phosphorylated g…
DN13633_c0_g1	EXLB1	O23547	Encodes EXLB1 (expansin-like B1), a member of the expansin family.
DN59032_c1_g1	AT4G16800	F4JML5	ATP-dependent caseinolytic (Clp) protease/crotonase family protein; Straight-chain enoyl-CoA thioesters from C4 up to at least C16 are processed, although with decreasing catalytic rate; Belongs to the enoyl-CoA hydratase/isomerase family.
DN41390_c0_g1	ACX1	O65202	acyl-CoA oxidase 1; Catalyzes the desaturation of both long- and medium- chain acyl-CoAs to 2-trans-enoyl-CoAs. Most active with C14-CoA. Activity on long-chain mono-unsaturated substrates is 40% higher than with the corresponding saturated substrates. Seems to be an important factor in the general metabolism of root tips. May be involved in the biosynthesis of jasmonic acid.
DN66087_c0_g1	AT4G16720	O23515	Ribosomal protein L23/L15e family protein; Its function is described as structural constituent of ribosome; Involved in translation; Located in cytosolic ribosome, ribosome, cytosolic large ribosomal subunit, plasma membrane; Expressed in 23 plant structures; Expressed during 13 growth stages; Contains the following InterPro domains: Ribosomal protein L15e (InterPro:IPR000439), Ribosomal protein …
DN46836_c0_g1	AT4G16660	F4JMJ1	Heat shock protein 70 (Hsp 70) family protein; Its function is described as ATP binding; Located in plasma membrane, chloroplast; Expressed in 24 plant structures; Expressed during 13 growth stages; Contains the following InterPro domains: Heat shock protein 70, conserved site (InterPro:IPR018181), Heat shock protein Hsp70 (InterPro:IPR001023), Heat shock protein 70 (InterPro:IPR013126); BEST Ara…
DN1785_c0_g1	AT4G16410	Q8VZK4	Uncharacterized protein At4g16410; Unknown protein; Contains the following InterPro domains: Protein of unknown function DUF751 (InterPro:IPR008470); Has 30201 Blast hits to 17322 proteins in 780 species: Archae - 12; Bacteria - 1396; Metazoa - 17338; Fungi - 3422; Plants - 5037; Viruses - 0; Other Eukaryotes - 2996 (source: NCBI BLink).
DN5398_c0_g2	AT4G16380	B3H4A8	Heavy metal transport/detoxification superfamily protein ; Its function is described as metal ion binding; Involved in metal ion transport; Located in cellular_component unknown; Contains the following InterPro domains: Heavy metal transport/detoxification protein (InterPro:IPR006121); BEST Arabidopsis thaliana protein match is: Heavy metal transport/detoxification superfamily protein (TAIR:AT1G5…
DN21638_c0_g1	AT4G16360	Q9SCY5	5'-AMP-activated protein kinase beta-2 subunit protein; Regulatory subunit of the probable trimeric SNF1-related protein kinase (SnRK) complex, which may play a role in a signal transduction cascade regulating gene expression and carbohydrate metabolism in higher plants. The SnRK complex may also be involved in the regulation of fatty acid synthesis by phosphorylation of acetyl-CoA carboxylase an…
DN1909_c0_g1	AT4G16260	Q8VZJ2	Glycosyl hydrolase superfamily protein; May be involved in plant defense against cyst nematode pathogens.
DN6981_c0_g1	ATOEP16-2	Q0WMZ5	Mitochondrial import inner membrane translocase subunit Tim17/Tim22/Tim23 family protein; Homologous to pea OEP16 and barley pPORA (OEP16), a member of Arabidopsis OEP16 family. Two OEP16 genes are closely related to each other and are conserved in all land plants, OEP16-2, also named OEP16-S, and OEP16-1 (renamed OEP16-L) are result of the gene duplication event that occurred prior to divergence…
DN10608_c0_g1	ARA1	O23461	Arabinose kinase; Arabinose kinase. Involved in the salvage pathway which converts free L-arabinose to UDP-L-arabinose. May play a role in arabinose transport.
DN5960_c0_g1	AT4G16100	Q940I8	Protein of unknown function (DUF789); Contains the following InterPro domains: Protein of unknown function DUF789 (InterPro:IPR008507); BEST Arabidopsis thaliana protein match is: Protein of unknown function (DUF789) (TAIR:AT5G49220.1); Has 347 Blast hits to 341 proteins in 24 species: Archae - 0; Bacteria - 0; Metazoa - 4; Fungi - 2; Plants - 319; Viruses - 0; Other Eukaryotes - 22 (source: NCBI…
DN311_c0_g1	AT4G15960	F4JKY6	alpha/beta-Hydrolases superfamily protein; Its function is described as epoxide hydrolase activity, catalytic activity; Involved in biological_process unknown; Located in mitochondrion; Contains the following InterPro domains: Epoxide hydrolase-like (InterPro:IPR000639), Alpha/beta hydrolase fold-1 (InterPro:IPR000073); BEST Arabidopsis thaliana protein match is: alpha/beta-Hydrolases superfamily…
DN56208_c0_g1	AT4G15940	Q93ZE5	Fumarylacetoacetate (FAA) hydrolase family; Probable acylpyruvase. Binds copper in vitro.
DN30419_c0_g1	AT4G15930	Q84VW0	Dynein light chain type 1 family protein; Its function is described as microtubule motor activity; Involved in microtubule-based process; Located in microtubule associated complex; Expressed in 23 plant structures; Expressed during 13 growth stages; Contains the following InterPro domains: Dynein light chain, type 1/2, conserved site (InterPro:IPR019763), Dynein light chain, type 1/2 (InterPro:IP…
DN33730_c0_g1	SWEET17	Q84WN3	Nodulin MtN3 family protein; Acts as a vacuolar hexose transporter. Regulates fructose (Fru) homeostasis in leaves and roots by exporting/importing Fru through the tonoplast regarding metabolic demand.
DN61398_c0_g1	AT4G15770	Q6NM52	RNA binding; Required for proper 27S pre-rRNA processing and 60S ribosome subunit assembly.
DN47018_c0_g1	AT4G15630	Q8L8Z1	Uncharacterised protein family (UPF0497); Its function is described as molecular_function unknown; Involved in biological_process unknown; Located in plasma membrane; Expressed in 23 plant structures; Expressed during 13 growth stages; Contains the following InterPro domains: Uncharacterised protein family UPF0497, trans-membrane plant (InterPro:IPR006702), Uncharacterised protein family UPF0497,…
DN16040_c0_g1	AT4G15610	Q9FE29	Uncharacterised protein family (UPF0497); Contains the following InterPro domains: Uncharacterised protein family UPF0497, trans-membrane plant (InterPro:IPR006702), Uncharacterised protein family UPF0497, trans-membrane plant subgroup (InterPro:IPR006459); BEST Arabidopsis thaliana protein match is: Uncharacterised protein family (UPF0497) (TAIR:AT3G06390.1); Has 30201 Blast hits to 17322 protei…
DN51227_c0_g2	CLA1	Q38854	Deoxyxylulose-5-phosphate synthase; Catalyzes the acyloin condensation reaction between C atoms 2 and 3 of pyruvate and glyceraldehyde 3-phosphate to yield 1-deoxy-D-xylulose-5-phosphate (DXP). Is a limiting enzyme for plastidic isoprenoid biosynthesis and essential for chloroplast development; Belongs to the transketolase family. DXPS subfamily.
DN3693_c0_g1	IAGLU	O23406	Indole-3-acetate beta-D-glucosyltransferase; Glucosyltransferase that glucosylates kaempferol. Can glucosylate the phytotoxic xenobiotic compound 2,4,5- trichlorophenol (TCP).
DN6421_c0_g1	PPDK	O23404	Pyruvate orthophosphate dikinase; Encodes a dual-targeted protein believed to act as a pyruvate, orthophosphate dikinase. These enzymes are normally associated with C4 photosynthesis which does not occur in Arabidopsis. However, PPDK may play a role in remobilizing nitrogen during leaf senescence in Arabidopsis. The product of the long transcript (.1 gene model) was shown to be targeted to the ch…
DN42194_c0_g1	AT4G15510	O23403	Photosystem II reaction center PsbP family protein; Photosystem I assembly factor that assists the proper folding and integration of PsaB and PsaA into the thylakoid membrane; Belongs to the psbP family.
DN37836_c0_g1	AT4G15475	Q9C5D2	F-box/RNI-like superfamily protein; Contains the following InterPro domains: F-box domain, cyclin-like (InterPro:IPR001810), F-box domain, Skp2-like (InterPro:IPR022364), Leucine-rich repeat, cysteine-containing subtype (InterPro:IPR006553); BEST Arabidopsis thaliana protein match is: EIN3-binding F box protein 2 (TAIR:AT5G25350.1); Has 30201 Blast hits to 17322 proteins in 780 species: Archae - …
DN9194_c0_g1	AT4G15260	Q8GYB0	UDP-Glycosyltransferase superfamily protein; Its function is described as UDP-glycosyltransferase activity, transferase activity, transferring glycosyl groups; Involved in metabolic process; Located in cellular_component unknown; Expressed in 20 plant structures; Expressed during 12 growth stages; Contains the following InterPro domains: UDP-glucuronosyl/UDP-glucosyltransferase (InterPro:IPR00221…
DN63949_c0_g1	BAM5	P25853	Cytosolic beta-amylase expressed in rosette leaves and inducible by sugar. RAM1 mutants have reduced beta amylase in leaves and stems.
DN59619_c0_g1	AT4G15000	P51419	Ribosomal L27e protein family; Its function is described as structural constituent of ribosome; Involved in translation; Located in cytosolic ribosome, ribosome, cytosolic large ribosomal subunit, intracellular; Expressed in 23 plant structures; Expressed during 13 growth stages; Contains the following InterPro domains: Ribosomal protein L27e, conserved site (InterPro:IPR018262), Ribosomal protei…
DN11368_c0_g1	FdC1	O23344	2Fe-2S ferredoxin-like superfamily protein; Ferredoxins are iron-sulfur proteins that transfer electrons in a wide variety of metabolic reactions.
DN3197_c0_g1	AT4G14740	Q8VY20	Plant protein of unknown function (DUF828) with plant pleckstrin homology-like region; Its function is described as phosphoinositide binding; Involved in signal transduction; Expressed in cultured cell; Contains the following InterPro domains: Pleckstrin-like, plant (InterPro:IPR013666), Protein of unknown function DUF828 (InterPro:IPR008546); BEST Arabidopsis thaliana protein match is: Plant pro…
DN52047_c0_g1	ORC1A	Q710E8	Origin recognition complex 1; Essential protein. Component of the origin recognition complex (ORC) that binds origins of replication. It has a role in both chromosomal replication and mating type transcriptional silencing. Binds to the ARS consensus sequence (ACS) of origins of replication (By similarity). H3K4me3 effector that regulates positively the transcription of a subset of genes; Belongs …
DN17496_c0_g2	ELIP2	Q94K66	Chlorophyll A-B binding family protein; Probably involved in the integration of pigments into the mature light-harvesting pigment-protein complexes. Light- harvesting chlorophyll (LHC) a/b-binding protein required to ensure a high rate of chlorophyll accumulation during deetiolation in continuous high light. Involved in seed germination. May fulfill a photoprotective functions. Prevents excess ac…
DN13264_c0_g1	AARE	Q84LM4	Acylaminoacyl-peptidase-related; Catalyzes the hydrolysis of the N-terminal peptide bond of an N-acetylated peptide to generate an N-acetylated amino acid and a peptide with a free N-terminus. Can degrade the glycated RuBisCO (ribulose-1,5-bisphoshate carboxylase/oxygenase) protein but not the native protein. May be involved in the elimination of glycated proteins. Plays a homeostatic role in sus…
DN61_c4_g1	AT4G14480	O23304	Protein kinase superfamily protein; Ser/Thr protein kinase mediating a primary step for phototropin signaling in guard cells. Essential for stomatal opening.
DN731_c1_g2	AHL20	Q8GWQ2	AT-hook motif nuclear-localized protein 20; Transcription factor that specifically binds AT-rich DNA sequences related to the nuclear matrix attachment regions (MARs) (By similarity). Negatively regulates plant innate immunity (PTI) to pathogens through the down-regulation of the PAMP-triggered NHO1 and FRK1 expression.
DN6913_c1_g1	XBAT34	Q9FPH0	XB3 ortholog 4 in Arabidopsis thaliana; No E3 ubiquitin-protein ligase activity observed when associated with the E2 enzyme UBC8 in vitro.
DN18798_c0_g1	AT3G23390	O23290	Zinc-binding ribosomal protein family protein; Its function is described as structural constituent of ribosome; Involved in translation; Located in ribosome, cytosolic large ribosomal subunit; Expressed in 22 plant structures; Expressed during 13 growth stages; Contains the following InterPro domains: Ribosomal protein L44e (InterPro:IPR000552), Ribosomal protein, zinc-binding domain (InterPro:IP…
DN43143_c0_g1	AT4G14160	F4JUM1	Sec23/Sec24 protein transport family protein; Its function is described as transporter activity, zinc ion binding; Involved in intracellular protein transport, transport, ER to Golgi vesicle-mediated transport; Located in COPII vesicle coat; Expressed in 24 plant structures; Expressed during 13 growth stages; Contains the following InterPro domains: Sec23/Sec24, helical domain (InterPro:IPR006900…
DN815_c3_g2	DMT2	O23273	DNA methyltransferase 2; Maintains chromatin CpG methylation that plays a role in genomic imprinting, regulation of embryogenesis and seed viability. Required for proper patterns of CG DNA methylation in dividing cells (By similarity).
DN662_c0_g1	XTH15	Q38911	Xyloglucan endotransglucosylase/hydrolase 15; Catalyzes xyloglucan endohydrolysis (XEH) and/or endotransglycosylation (XET). Cleaves and religates xyloglucan polymers, an essential constituent of the primary cell wall, and thereby participates in cell wall construction of growing tissues. Has a high XET activity, but little or no XEH activity in vitro. Acceptor preferences are XXXGol > XLLGol = X…
DN17818_c0_g1	AT4G14090	Q0WW21	UDP-Glycosyltransferase superfamily protein; The At4g14090 encodes a anthocyanidin 5-O-glucosyltransferase specifically glucosylating the 5-position of the flavonoid A-ring; Belongs to the UDP-glycosyltransferase family.
DN41081_c0_g1	HOG1	O23255	S-adenosyl-L-homocysteine hydrolase; Adenosylhomocysteine is a competitive inhibitor of S- adenosyl-L-methionine-dependent methyl transferase reactions; therefore adenosylhomocysteinase may play a key role in the control of methylations via regulation of the intracellular concentration of adenosylhomocysteine. Required for DNA methylation-dependent gene silencing.
DN11036_c0_g1	AT4G13860	Q6ID29	RNA-binding (RRM/RBD/RNP motifs) family protein; Its function is described as RNA binding, nucleotide binding, nucleic acid binding; Involved in biological_process unknown; Located in cellular_component unknown; Contains the following InterPro domains: RNA recognition motif, glycine rich protein (InterPro:IPR015465), RNA recognition motif, RNP-1 (InterPro:IPR000504), Nucleotide-binding, alpha-bet…
DN10166_c0_g1	AT4G13840	Q9SVM9	HXXXD-type acyl-transferase family protein; Involved in biosynthesis of the epicuticular wax. Plays a role in very-long-chain fatty acid (VLCFA) biosynthesis and is required for C30 fatty acid elongation in leaf. Despite its classification as a BAHD acyltransferase based on sequence homology, CER26 does not seem to share the catalytic mechanism of the members of the BAHD family.
DN34879_c0_g1	AT4G13780	Q9SVN5	methionine--tRNA ligase, putative / methionyl-tRNA synthetase, putative / MetRS, putative; Its function is described as methionine-tRNA ligase activity, tRNA binding, aminoacyl-tRNA ligase activity, nucleotide binding, ATP binding; Involved in response to cadmium ion, methionyl-tRNA aminoacylation; Located in cytosol; Expressed in 26 plant structures; Expressed during 13 growth stages; Contains t…
DN645_c1_g3	NOV	F4JTS8	Histidine kinase-, DNA gyrase B-, and HSP90-like ATPase family protein; Encodes NO VEIN (NOV), a plant-specific nuclear factor required for leaf vascular development, cellular patterning and stem cell maintenance in the root meristem, as well as for cotyledon outgrowth and separation. nov mutations affect many aspects of auxin-dependent development without directly affecting auxin perception.
DN4011_c0_g5	AT4G13710	Q944R1	Pectin lyase-like superfamily protein; Its function is described as lyase activity, pectate lyase activity; Involved in biological_process unknown; Located in endomembrane system; Expressed in 20 plant structures; Expressed during 6 growth stages; Contains the following InterPro domains: Pectin lyase fold/virulence factor (InterPro:IPR011050), AmbAllergen (InterPro:IPR018082), Pectate lyase/Amb a…
DN10261_c0_g2	AMT1;1	P54144	Ammonium transporter 1;1; High affinity ammonium transporter probably involved in ammonium uptake from the soil, long-distance transport to the shoots and re-uptake of apoplastic ammonium that derives from photorespiration in shoots. Contributes with AMT1-3 to the overall ammonium uptake capacity in roots under nitrogen-deficiency conditions.
DN9335_c0_g1	AT4G13500	Q9T0H1	Uncharacterized protein AT4g13500; Unknown protein; Its function is described as molecular_function unknown; Involved in biological_process unknown; Located in chloroplast; BEST Arabidopsis thaliana protein match is: unknown protein (TAIR:AT2G05310.1); Has 50 Blast hits to 50 proteins in 20 species: Archae - 0; Bacteria - 0; Metazoa - 0; Fungi - 0; Plants - 50; Viruses - 0; Other Eukaryotes - 0 (…
DN46179_c0_g1	IIL1	Q94AR8	Isopropyl malate isomerase large subunit 1; Catalyzes the isomerization between 2-isopropylmalate and 3-isopropylmalate, via the formation of 2-isopropylmaleate; Belongs to the aconitase/IPM isomerase family.
DN15466_c0_g1	NYC1	Q93ZA0	NAD(P)-binding Rossmann-fold superfamily protein; Encodes a chlorophyll b reductase involved in the degradation of chlorophyll b and LHCII (light harvesting complex II).
DN34879_c0_g2	AT4G13180	Q9SVQ9	NAD(P)-binding Rossmann-fold superfamily protein; Its function is described as oxidoreductase activity, binding, catalytic activity; Involved in response to arsenic; Expressed in 22 plant structures; Expressed during 13 growth stages; Contains the following InterPro domains: NAD(P)-binding domain (InterPro:IPR016040), Glucose/ribitol dehydrogenase (InterPro:IPR002347), Short-chain dehydrogenase/r…
DN56579_c0_g1	AT4G13170	Q9SVR0	Ribosomal protein L13 family protein; Its function is described as structural constituent of ribosome; Involved in translation; Located in ribosome, cytosolic large ribosomal subunit, membrane; Expressed in 22 plant structures; Expressed during 13 growth stages; Contains the following InterPro domains: Ribosomal protein L13 (InterPro:IPR005822), Ribosomal protein L13, eukaryotic/archaeal (InterPr…
DN52680_c0_g1	AT4G13010	Q9SV68	Oxidoreductase, zinc-binding dehydrogenase family protein; NADPH-dependent alpha,beta-unsaturated oxoene reductase reducing the double bond of medium-chain (C9) to long-chain (C18) reactive electrophile species deriving from poly-unsaturated fatty acid peroxides. The best substrates are 13-lipoxygenase-derived gamma-ketols, but is unable to reduce the double bond of short- chain alkenals and alke…
DN6051_c0_g1	STOMAGEN	Q9SV72	Stomagen; Encodes a cysteine-rich peptide, a secretory factor that is produced in the mesophyll cells and acts on the epidermis to increase stomatal formation. Its mature form is a 45-aa peptide with three intramolecular disulfide bonds. It is proposed that STOMAGEN increases stomatal number by competing with two negative regulators of stomatal density, EPF1 and EPF2, possibly through direct inte…
DN5669_c0_g2	AT4G12830	Q93ZN4	alpha/beta-Hydrolases superfamily protein; Its function is described as hydrolase activity, catalytic activity; Located in chloroplast; Expressed in 15 plant structures; Expressed during 9 growth stages; Contains the following InterPro domains: Epoxide hydrolase-like (InterPro:IPR000639), Alpha/beta hydrolase fold-1 (InterPro:IPR000073); BEST Arabidopsis thaliana protein match is: alpha/beta-Hydr…
DN426_c0_g1	FLA2	Q9SU13	AF333971 Arabidopsis thaliana fasciclin-like arabinogalactan-protein 2 (Fla2) mRNA, complete cds; Belongs to the fasciclin-like AGP family.
DN16207_c0_g2	RAP74	Q9SU25	Transcription initiation factor IIF subunit alpha; TFIIF is a general transcription initiation factor that binds to RNA polymerase II and helps to recruit it to the initiation complex in collaboration with TFIIB. It promotes transcription elongation (By similarity); Belongs to the TFIIF alpha subunit family.
DN42092_c0_g1	AT4G12590	Q9SU27	Protein of unknown function DUF106, transmembrane; Its function is described as molecular_function unknown; Involved in biological_process unknown; Located in mitochondrion, endoplasmic reticulum; Expressed in 25 plant structures; Expressed during 13 growth stages; Contains the following InterPro domains: Protein of unknown function DUF106, transmembrane (InterPro:IPR002809), Uncharacterised cons…
DN7796_c0_g1	TPPF	Q9SU39	Haloacid dehalogenase-like hydrolase (HAD) superfamily protein; Removes the phosphate from trehalose 6-phosphate to produce free trehalose. Trehalose accumulation in plant may improve abiotic stress tolerance (By similarity).
DN332_c1_g1	SKU5	Q9SU40	Cupredoxin superfamily protein; Encodes a protein of unknown function involved in directed root tip growth. It is a member of 19-member gene family and is distantly related structurally to the multiple-copper oxidases ascorbate oxidase and laccase, though it lacks the copper-binding domains. The protein is glycosylated and GPI-anchored. It is localized to the plasma membrane and the cell wall. Th…
DN41520_c0_g1	Hop3	Q9STH1	Stress-inducible protein, putative; Mediates the association of the molecular chaperones HSP70 and HSP90. Mediates nuclear encoded chloroplast preproteins binding to HSP90 prior to chloroplastic sorting (By similarity). Involved in acclimation to heat.
DN46381_c0_g1	CYP706A4	Q9STI1	Cytochrome P450, family 706, subfamily A, polypeptide 4; Member of CYP706A; Belongs to the cytochrome P450 family.
DN8428_c0_g1	AT4G12290	Q8L742	Copper amine oxidase family protein; Its function is described as quinone binding, primary amine oxidase activity, copper ion binding; Involved in oxidation reduction, amine metabolic process; Located in vacuole; Contains the following InterPro domains: Copper amine oxidase, N-terminal (InterPro:IPR016182), Copper amine oxidase, N2-terminal (InterPro:IPR015800), Copper amine oxidase, N2/N3-termin…
DN31196_c0_g2	SEC1B	Q9SZ77	Sec1/munc18-like (SM) proteins superfamily; Involved in the vesicle trafficking. Binds syntaxins (By similarity).
DN2103_c0_g1	OSM34	P50700	Osmotin-like protein; Belongs to the thaumatin family.
DN13645_c1_g4	AT4G11610	Q84TJ7	C2 calcium/lipid-binding plant phosphoribosyltransferase family protein; Contains the following InterPro domains: C2 membrane targeting protein (InterPro:IPR018029), C2 calcium/lipid-binding domain, CaLB (InterPro:IPR008973), Phosphoribosyltransferase C-terminal (InterPro:IPR013583), C2 calcium-dependent membrane targeting (InterPro:IPR000008); BEST Arabidopsis thaliana protein match is: Calcium-…
DN18413_c0_g1	EIF3A	Q9LD55	Eukaryotic translation initiation factor 3A; RNA-binding component of the eukaryotic translation initiation factor 3 (eIF-3) complex, which is involved in protein synthesis of a specialized repertoire of mRNAs and, together with other initiation factors, stimulates binding of mRNA and methionyl-tRNAi to the 40S ribosome. The eIF-3 complex specifically targets and initiates translation of a subset…
DN40569_c0_g1	AT4G11210	Q9T019	Disease resistance-responsive (dirigent-like protein) family protein; Dirigent proteins impart stereoselectivity on the phenoxy radical-coupling reaction, yielding optically active lignans from two molecules of coniferyl alcohol in the biosynthesis of lignans, flavonolignans, and alkaloids and thus plays a central role in plant secondary metabolism.
DN51040_c0_g1	TUF	Q39258	Vacuolar ATP synthase subunit E1; Subunit of the peripheral V1 complex of vacuolar ATPase essential for assembly or catalytic function. V-ATPase is responsible for acidifying a variety of intracellular compartments in eukaryotic cells. Required for Golgi organization and vacuole function in embryogenesis.
DN63597_c0_g1	UGE5	Q9SN58	UDP-D-glucose/UDP-D-galactose 4-epimerase 5; Catalyzes the interconversion between UDP-glucose and UDP-galactose.
DN41807_c0_g1	AT4G10750	O82487	Phosphoenolpyruvate carboxylase family protein; Its function is described as carbon-carbon lyase activity, catalytic activity; Involved in 7 processes; Located in mitochondrion, chloroplast; Expressed in 24 plant structures; Expressed during 13 growth stages; Contains the following InterPro domains: Pyruvate/Phosphoenolpyruvate kinase, catalytic core (InterPro:IPR015813), HpcH/HpaI aldolase (Inte…
DN61607_c0_g1	AT4G10630	Q9ZSB9	Glutaredoxin family protein; Its function is described as electron carrier activity, protein disulfide oxidoreductase activity; Involved in N-terminal protein myristoylation, cell redox homeostasis; Located in cellular_component unknown; Contains the following InterPro domains: Thioredoxin fold (InterPro:IPR012335), Glutaredoxin (InterPro:IPR002109), Thioredoxin-like fold (InterPro:IPR012336); BE…
DN4664_c0_g1	CID12	Q9S7N9	CTC-interacting domain 12; RNA-binding protein, putative. Member of a family of proteins having an PABC binding domain (PAM motif).
DN60679_c0_g1	AT4G10450	Q9SZX9	Ribosomal protein L6 family; Its function is described as structural constituent of ribosome, rRNA binding; Involved in translation; Located in cytosolic ribosome, cytosolic large ribosomal subunit, large ribosomal subunit; Expressed in 23 plant structures; Expressed during 13 growth stages; Contains the following InterPro domains: Ribosomal protein L6 (InterPro:IPR000702), Ribosomal protein L6, …
DN4280_c0_g1	LHCB5	Q9XF89	Light harvesting complex of photosystem II 5; The light-harvesting complex (LHC) functions as a light receptor, it captures and delivers excitation energy to photosystems with which it is closely associated; Belongs to the light-harvesting chlorophyll a/b- binding (LHC) protein family.
DN42044_c0_g1	AT4G10320	F4JLM5	tRNA synthetase class I (I, L, M and V) family protein; Its function is described as isoleucine-tRNA ligase activity, nucleotide binding, aminoacyl-tRNA ligase activity, zinc ion binding, ATP binding; Involved in response to cadmium ion, tRNA aminoacylation for protein translation; Located in cytosol; Expressed in male gametophyte, guard cell, epidermis, cultured cell, pollen tube; Expressed duri…
DN15492_c0_g1	HKT1	Q84TI7	High-affinity K+ transporter 1; Sodium transporter protein, which plays a central role in plant tolerance to salt. Upon prolongated exposure to high concentrations, Na(+) translocates from the roots to the transpiring leaves where it can increase to toxic level. Involved in Na(+) recirculation from shoots to roots, probably by mediating Na(+) loading into the phloem sap in shoots and unloading in…
DN63975_c0_g1	AT4G10300	Q9SV91	RmlC-like cupins superfamily protein; Its function is described as molecular_function unknown; Located in chloroplast; Expressed in 22 plant structures; Expressed during 14 growth stages; Contains the following InterPro domains: Cupin, RmlC-type (InterPro:IPR011051), Protein of unknown function DUF861, cupin-3 (InterPro:IPR008579), RmlC-like jelly roll fold (InterPro:IPR014710); BEST Arabidopsis …
DN1551_c2_g1	AT4G10270	O82615	Wound-responsive family protein; Contains the following InterPro domains: Protein of unknown function wound-induced (InterPro:IPR022251); BEST Arabidopsis thaliana protein match is: Wound-responsive family protein (TAIR:AT4G10265.1); Has 183 Blast hits to 182 proteins in 16 species: Archae - 0; Bacteria - 0; Metazoa - 0; Fungi - 0; Plants - 183; Viruses - 0; Other Eukaryotes - 0 (source: NCBI BLi…
DN15379_c0_g1	AT4G10265	Q8GY66	Wound-responsive family protein; Contains the following InterPro domains: Protein of unknown function wound-induced (InterPro:IPR022251); BEST Arabidopsis thaliana protein match is: Wound-responsive family protein (TAIR:AT4G10270.1); Has 164 Blast hits to 163 proteins in 16 species: Archae - 0; Bacteria - 0; Metazoa - 0; Fungi - 0; Plants - 164; Viruses - 0; Other Eukaryotes - 0 (source: NCBI BLi…
DN41238_c0_g1	ATHSP22.0	Q38806	HSP20-like chaperones superfamily protein; Columbia endomembrane-localized small heat shock protein
DN18794_c0_g2	AT4G10070	F4JLJ3	KH domain-containing protein; Its function is described as RNA binding, nucleic acid binding; Involved in biological_process unknown; Located in cellular_component unknown; Expressed in 23 plant structures; Expressed during 13 growth stages; Contains the following InterPro domains: K Homology (InterPro:IPR004087), K Homology, type 1, subgroup (InterPro:IPR018111), K Homology, type 1 (InterPro:IPR…
DN47286_c0_g1	AT4G09890	Q9T0E8	Protein of unknown function (DUF3511); Contains the following InterPro domains: Protein of unknown function DUF3511 (InterPro:IPR021899); BEST Arabidopsis thaliana protein match is: Protein of unknown function (DUF3511) (TAIR:AT5G11970.1); Has 187 Blast hits to 187 proteins in 14 species: Archae - 0; Bacteria - 0; Metazoa - 0; Fungi - 0; Plants - 187; Viruses - 0; Other Eukaryotes - 0 (source: NC…
DN45700_c0_g1	RPS18C	P34788	S18 ribosomal protein; Located at the top of the head of the 40S subunit, it contacts several helices of the 18S rRNA.
DN60080_c0_g1	AT4G09670	Q9SZ83	Oxidoreductase family protein; Its function is described as oxidoreductase activity, binding, catalytic activity; Involved in oxidation reduction, metabolic process; Located in cellular_component unknown; Expressed in 23 plant structures; Expressed during 13 growth stages; Contains the following InterPro domains: Oxidoreductase, N-terminal (InterPro:IPR000683), Oxidoreductase, C-terminal (InterPr…
DN9503_c1_g1	ATPD	Q9SSS9	ATP synthase delta-subunit gene; F(1)F(0) ATP synthase produces ATP from ADP in the presence of a proton or sodium gradient. F-type ATPases consist of two structural domains, F(1) containing the extramembraneous catalytic core and F(0) containing the membrane proton channel, linked together by a central stalk and a peripheral stalk. During catalysis, ATP synthesis in the catalytic domain of F(1) …
DN51992_c0_g1	NdhT	Q9SMS0	Chaperone DnaJ-domain superfamily protein; NDH shuttles electrons from NAD(P)H:plastoquinone, via FMN and iron-sulfur (Fe-S) centers, to quinones in the photosynthetic chain and possibly in a chloroplast respiratory chain. The immediate electron acceptor for the enzyme in this species is believed to be plastoquinone. Couples the redox reaction to proton translocation, and thus conserves the redox…
DN60516_c0_g1	NDPK1	P39207	Nucleoside diphosphate kinase family protein; Major role in the synthesis of nucleoside triphosphates other than ATP. The ATP gamma phosphate is transferred to the NDP beta phosphate via a ping-pong mechanism, using a phosphorylated active-site intermediate. Plays a role in response to reactive oxygen species (ROS) stress; Belongs to the NDK family.
DN3315_c0_g6	AT4G08850	Q8VZG8	Leucine-rich repeat receptor-like protein kinase family protein; Involved in the pollen tube perception of the female signal.
DN59226_c0_g1	GTA2	Q9STN3	Global transcription factor group A2; May regulate transcription elongation by RNA polymerase II. May enhance transcriptional pausing at sites proximal to the promoter, which may in turn facilitate the assembly of an elongation competent RNA polymerase II complex (By similarity).
DN15647_c0_g1	ORP1C	Q8L751	OSBP(oxysterol binding protein)-related protein 1C; May be involved in the transport of sterols.
DN812_c2_g1	KNAT1	P46639	KNOTTED-like from Arabidopsis thaliana; A member of class I knotted1-like homeobox gene family (together with KNAT2). Similar to the knotted1 (kn1) homeobox gene of maize. Normally expressed in the peripheral and rib zone of shoot apical meristem but not in the leaf primordia. It is also expressed in the fourth floral whorl, in the region that would become style, particularly in the cell surround…
DN50618_c0_g1	YY1	Q2V3L3	Zinc finger (C2H2 type) family protein; Dual-function transcription factor with both repression and activation activities. Binds to 5'-CCATATT-3' motif in target gene promoters (e.g. ABR1). Binds also to G-rich DNA motif 5'-GGGGGCAGTGG-3'. Regulates the expression of genes involved in diverse cellular pathways, including glucose metabolism, photosynthesis, phototropism and stress response (e.g. s…
DN41091_c0_g3	ATK5	F4JGP4	Kinesin 5; Kinesin that supports microtubule movement in an ATP- dependent manner and that functions as a minus-end directed motor as well as a plus-end tracking protein. During mitosis, is involved in early spindle assembly. Participates in the capture of antiparallel interpolar microtubules and helps in generating force to coalign microtubules; Belongs to the TRAFAC class myosin-kinesin ATPase …
DN39083_c0_g1	GRXS17	Q9ZPH2	Thioredoxin family protein; May only reduce GSH-thiol disulfides, but not protein disulfides (Probable). Participates probably to the maturation of iron-sulfur proteins and to the regulation of the redox state of the BOLA proteins. The GRXS17-BOLA2 heterodimer binds a labile, oxygen sensitive iron-sulfur cluster.
DN56118_c0_g1	DES-1-LIKE	Q9ZPH4	Fatty acid desaturase family protein; Encodes a sphingolipid delta4-desaturase, involved in sphingolipid biosynthesis. Specifically expressed in floral tissues. Knockout mutants were devoid of sphinga-4,8-dienine in floral tissues.
DN59463_c0_g2	NSF	Q9M0Y8	AAA-type ATPase family protein; Involved in vesicle-mediated transport. The ATPase activity of NSF serves to disassemble the SNARE complex, freeing the components for subsequent pairing and fusion events.
DN41243_c0_g1	DER2.2	Q9ZS88	DERLIN-2.2; May be involved in the degradation process of specific misfolded endoplasmic reticulum (ER) luminal proteins.
DN21170_c0_g2	MSRB3	Q9M0Z6	Methionine sulfoxide reductase B3; Catalyzes the reduction of methionine sulfoxide (MetSO) to methionine in proteins. Plays a protective role against oxidative stress by restoring activity to proteins that have been inactivated by methionine oxidation. Involved in cold tolerance. Eliminates MetSO and reactive oxygen species that accumulate at the ER during cold acclimation. MSRB family specifical…
DN1394_c0_g3	ATPC1	Q01908	ATPase, F1 complex, gamma subunit protein; Produces ATP from ADP in the presence of a proton gradient across the membrane. The gamma chain is believed to be important in regulating ATPase activity and the flow of protons through the CF(0) complex.
DN30470_c0_g2	GSL05	Q9ZT82	Glucan synthase-like 5; Involved in sporophytic and gametophytic development. Required for normal leaf development. During pollen formation, required for the formation of the callose wall separating the tetraspores of the tetrad (interstitial wall), but not for the callose wall surrounding the pollen mother cells (peripheral wall). Functionally redudant to CALS11 (GSL1). May play a role later in …
DN5321_c0_g1	ATHM2	Q9SEU8	Thioredoxin superfamily protein; Thiol-disulfide oxidoreductase that may participate in various redox reactions. May activate NADP-malate dehydrogenase; Belongs to the thioredoxin family. Plant M-type subfamily.
DN31578_c0_g1	PETC	Q9ZR03	Photosynthetic electron transfer C; Essential protein for photoautotrophism. Confers resistance to photo-oxidative damages by contributing to the thermal dissipation of light energy and to lumenal acidification (increase of pH gradient). Component of the cytochrome b6-f complex, which mediates electron transfer between photosystem II (PSII) and photosystem I (PSI), cyclic electron flow around PSI…
DN3166_c0_g1	XTH9	Q8LDW9	Encodes a member of xyloglucan endotransglucosylase/hydrolases (XTHs) that catalyze the cleavage and molecular grafting of xyloglucan chains function in loosening and rearrangement of the cell wall. Gene is expressed in shoot apex region, flower buds, flower stalks and internodes bearing flowers; Belongs to the glycosyl hydrolase 16 family. XTH group 1 subfamily.
DN7025_c2_g1	AT4G03100	F4JI46	Rho GTPase activating protein with PAK-box/P21-Rho-binding domain; Acts as a GTPase activator for the Rac-type GTPase by converting it to an inactive GDP-bound state.
DN10500_c0_g1	AT4G02940	Q9ZT92	Oxidoreductase, 2OG-Fe(II) oxygenase family protein; Its function is described as oxidoreductase activity; Involved in response to karrikin; Expressed in 22 plant structures; Expressed during 13 growth stages; Contains the following InterPro domains: Oxoglutarate/iron-dependent oxygenase (InterPro:IPR005123); BEST Arabidopsis thaliana protein match is: oxidoreductase, 2OG-Fe(II) oxygenase family …
DN41117_c0_g1	AT4G02930	Q9ZT91	GTP binding Elongation factor Tu family protein; This protein promotes the GTP-dependent binding of aminoacyl-tRNA to the A-site of ribosomes during protein biosynthesis.
DN1244_c0_g1	SULTR3;2	O04289	Sulfate transporter 3;2; H(+)/sulfate cotransporter that may play a role in the regulation of sulfate assimilation.
DN55028_c0_g1	AT4G02620	Q9ZQX4	Vacuolar ATPase subunit F family protein; Subunit of the peripheral V1 complex of vacuolar ATPase essential for assembly or catalytic function. V-ATPase is responsible for acidifying a variety of intracellular compartments in eukaryotic cells (By similarity).
DN64996_c0_g1	AT4G02580	O22769	NADH-ubiquinone oxidoreductase 24 kDa subunit, putative; Core subunit of the mitochondrial membrane respiratory chain NADH dehydrogenase (Complex I) that is believed to belong to the minimal assembly required for catalysis. Complex I functions in the transfer of electrons from NADH to the respiratory chain. The immediate electron acceptor for the enzyme is believed to be ubiquinone (By similarity…
DN55157_c0_g1	AT4G02450	Q8L7U4	HSP20-like chaperones superfamily protein; Its function is described as molecular_function unknown; Located in plasma membrane; Expressed in 24 plant structures; Expressed during 15 growth stages; Contains the following InterPro domains: CS-like domain (InterPro:IPR007052), HSP20-like chaperone (InterPro:IPR008978), CS domain (InterPro:IPR017447); BEST Arabidopsis thaliana protein match is: HSP20…
DN46858_c0_g2	AT4G02340	O81299	alpha/beta-Hydrolases superfamily protein; Its function is described as epoxide hydrolase activity, catalytic activity; Located in peroxisome; Expressed in 22 plant structures; Expressed during 13 growth stages; Contains the following InterPro domains: Epoxide hydrolase-like (InterPro:IPR000639), Alpha/beta hydrolase fold-1 (InterPro:IPR000073); BEST Arabidopsis thaliana protein match is: alpha/b…
DN56781_c0_g1	AT4G02300	O81415	Plant invertase/pectin methylesterase inhibitor superfamily; Acts in the modification of cell walls via demethylesterification of cell wall pectin; In the C-terminal section; belongs to the pectinesterase family.
DN22938_c0_g1	GH9B13	O81416	Glycosyl hydrolase 9B13 (GH9B13); Its function is described as hydrolase activity, hydrolyzing O-glycosyl compounds, catalytic activity; Involved in carbohydrate metabolic process; Located in endomembrane system; Expressed in 20 plant structures; Expressed during 9 growth stages; Contains the following InterPro domains: Six-hairpin glycosidase (InterPro:IPR012341), Glycoside hydrolase, family 9, …
DN8851_c0_g2	AT4G02230	P49693	Ribosomal protein L19e family protein; Its function is described as structural constituent of ribosome; Involved in translation, ribosome biogenesis; Located in cytosolic ribosome, ribosome, cytosolic large ribosomal subunit, plasma membrane; Expressed in 24 plant structures; Expressed during 15 growth stages; Contains the following InterPro domains: Ribosomal protein L19/L19e (InterPro:IPR000196…
DN55445_c0_g1	AT4G02220	Q93VB4	Zinc finger (MYND type) family protein / programmed cell death 2 C-terminal domain-containing protein; Its function is described as zinc ion binding; Located in cytoplasm; Expressed in 20 plant structures; Expressed during 13 growth stages; Contains the following InterPro domains: Programmed cell death protein 2, C-terminal (InterPro:IPR007320), Zinc finger, MYND-type (InterPro:IPR002893); BEST A…
DN59671_c0_g1	SAR2	O04834	Secretion-associated RAS super family 2; A member of ARF-like GTPase family. A thaliana has 21 members, in two subfamilies, ARF and ARF-like (ARL) GTPases.
DN7863_c0_g1	PRL	P43299	Minichromosome maintenance (MCM2/3/5) family protein; Member of the minichromosome maintenance complex, involved in DNA replication initiation. Abundant in proliferating and endocycling tissues. Localized in the nucleus during G1, S and G2 phases of the cell cycle, and are released into the cytoplasmic compartment during mitosis. Binds chromatin.
DN45719_c0_g2	STS	Q9SYJ4	Stachyose synthase; Transglycosidase operating by a ping-pong reaction mechanism. Involved in the synthesis of raffinose, a major soluble carbohydrate in seeds, roots and tubers (By similarity).
DN2527_c0_g1	GPAT3	Q9SYJ2	Glycerol-3-phosphate acyltransferase 3; Esterifies acyl-group from acyl-ACP to the sn-1 position of glycerol-3-phosphate, an essential step in glycerolipid biosynthesis; Belongs to the GPAT/DAPAT family.
DN7028_c0_g2	AT4G01860	Q8RXC4	Transducin family protein / WD-40 repeat family protein; Contains the following InterPro domains: WD40 repeat 2 (InterPro:IPR019782), WD40 repeat-like-containing domain (InterPro:IPR011046), WD40 repeat, conserved site (InterPro:IPR019775), WD40-repeat-containing domain (InterPro:IPR017986), WD40/YVTN repeat-like-containing domain (InterPro:IPR015943), WD40 repeat (InterPro:IPR001680), WD40 repea…
DN59073_c1_g1	PPOP1	P55826	Flavin containing amine oxidoreductase family; Catalyzes the 6-electron oxidation of protoporphyrinogen-IX to form protoporphyrin-IX.
DN13946_c0_g1	TIP1;3	O82598	Tonoplast intrinsic protein 1;3; Potential aquaporin, which may facilitate the transport of water and small neutral solutes across cell membranes.
DN64338_c0_g1	MPK4	Q39024	MAP kinase 4; The ANPs-MKK6-MPK4 module is involved in the regulation of plant cytokinesis during meiosis and mitosis. Essential to promote the progression of cytokinesis and for cellularization (formation of the cell plate) during male-specific meiotic. Involved in cortical microtubules organization and stabilization by regulating the phosphorylation state of microtubule-associated proteins such…
DN54593_c0_g1	ATSTE24	Q8RX88	Peptidase family M48 family protein; Proteolytically removes the C-terminal three residues of farnesylated proteins. The substrate specificity is only partially overlapping with that of FACE2.
DN45939_c0_g2	AT4G01310	O04603	Ribosomal L5P family protein; Binds 5S rRNA, forms part of the central protuberance of the 50S subunit.
DN4635_c0_g1	AT4G01150	O04616	Protein CURVATURE THYLAKOID 1A, chloroplastic; Determines thylakoid architecture by inducing membrane curvature.
DN4077_c0_g3	TBL26	O04621	Encodes a member of the TBL (TRICHOME BIREFRINGENCE-LIKE) gene family containing a plant-specific DUF231 (domain of unknown function) domain. TBL gene family has 46 members, two of which (TBR/AT5G06700 and TBL3/AT5G01360) have been shown to be involved in the synthesis and deposition of secondary wall cellulose, presumably by influencing the esterification state of pectic polymers. A nomenclature…
DN45367_c0_g1	GT72B1	Q9M156	UDP-Glycosyltransferase superfamily protein; The glycosyltransferase (UGT72B1) is involved in metabolizing xenobiotica (chloroaniline and chlorophenole). Comparison between wild type and knock-out mutant demonstrates the central role of this gene for metabolizing chloroaniline but significantly less for chlorophenole. The glucosyltransferase preferred UDP-xylose over UDP-glucose indicating its (a…
DN46124_c0_g1	TROL	Q9M158	Thylakoid rhodanese-like; Hydroxyproline-rich glycoprotein family protein, contains a rhodanese homology domain. Required for anchoring the FNR flavoenzyme to the thylakoid membranes and sustaining high efficiency photosynthetic linear electron flow.
DN63793_c0_g2	AT4G01020	P0CE10	Helicase domain-containing protein / IBR domain-containing protein / zinc finger protein-related; Its function is described as in 6 functions; Located in intracellular, chloroplast; Contains the following InterPro domains: Helicase-associated domain (InterPro:IPR007502), Zinc finger, C2H2-like (InterPro:IPR015880), Zinc finger, RING-type, conserved site (InterPro:IPR017907), DNA/RNA helicase, DEA…
DN6991_c0_g1	iqd17	F4JHN2	IQ-domain 17 (iqd17); Contains the following InterPro domains: IQ calmodulin-binding region (InterPro:IPR000048); BEST Arabidopsis thaliana protein match is: IQ-domain 18 (TAIR:AT1G01110.2); Has 1332 Blast hits to 1131 proteins in 120 species: Archae - 0; Bacteria - 14; Metazoa - 172; Fungi - 58; Plants - 857; Viruses - 43; Other Eukaryotes - 188 (source: NCBI BLink).
DN2034_c1_g1	ANL2	Q0WV12	Homeobox-leucine zipper family protein / lipid-binding START domain-containing protein; Probable transcription factor involved in the regulation of the tissue-specific accumulation of anthocyanins and in cellular organization of the primary root.
DN20306_c0_g1	ANTR2	Q8GX78	Major facilitator superfamily protein; Inorganic phosphate and probable anion transporter. Ascorbate transporter bridging the chloroplast envelope. Transports ascorbate from the cytosol into the chloroplast. Requires chloride ions and the presence of an electrochemical potential across the membrane for activity; Belongs to the major facilitator superfamily. Sodium/anion cotransporter (TC 2.A.1.14…
DN4674_c0_g1	CYP86A2	O23066	Cytochrome P450, family 86, subfamily A, polypeptide 2; Catalyzes the omega-hydroxylation of various fatty acids (FA). Acts on saturated and unsaturated fatty acids with chain lengths from C12 to C18. Plays a major role in the biosynthesis of extracellular lipids. Involved in the biosynthesis of hydroxylated fatty acids required for cutin biosynthesis, cuticle development and repression of bacter…
DN4509_c0_g2	JLO	O81323	Lateral organ boundaries (LOB) domain family protein; Encodes a protein containing a LOB domain that is expressed in embryos, flower primordium and lateral floral organ boundaries. Overexpression is correlated with activation of STM and KNAT1 and down regulation of PIN1 and reduced auxin transport levels. Ectopic expression in plants results in premature termination of the shoot apical meristem a…
DN5411_c0_g1	AT4G00030	O81304	Plastid-lipid associated protein PAP / fibrillin family protein; Its function is described as structural molecule activity; Involved in biological_process unknown; Located in chloroplast; Expressed in 17 plant structures; Expressed during 9 growth stages; Contains the following InterPro domains: Plastid lipid-associated protein/fibrillin (InterPro:IPR006843); Has 184 Blast hits to 184 proteins in…
DN769_c4_g1	AT3G63540	P82658	Mog1/PsbP/DUF1795-like photosystem II reaction center PsbP family protein; Conceptual translation of this open reading frame gave the sequence of a 229-residue hypothetical protein that contains the same sequence as the mature A. thaliana chloroplast luminal 19-kDa protein linked to a putative signal sequence.
DN26110_c0_g1	CCD1	O65572	Encodes a protein with 9-<i>cis</i>-epoxycarotenoid dioxygenase activity. The enzyme was shown to act on a variety of carotenoid including &#946;-carotene, lutein, zeaxanthin, and all-<i>trans</i>-violaxanthin. When those compounds are used as substrates, the major reaction product detected is a C14 dialdehyde: 4,9-dimethyldodeca-2,4,6,8,10-pentaene-1,12-dial. The enzyme did not cleave as efficie…
DN63735_c0_g1	EMB3126	Q9LY66	Ribosomal protein L1p/L10e family; This protein binds directly to 23S ribosomal RNA; Belongs to the universal ribosomal protein uL1 family.
DN2817_c2_g1	scpl40	Q0WRX3	Serine carboxypeptidase-like 40; Probable carboxypeptidase.
DN8380_c0_g1	AT3G63460	Q8L611	Transducin family protein / WD-40 repeat family protein; Required for protein transport from the endoplasmic reticulum to the Golgi apparatus; Belongs to the WD repeat SEC31 family.
DN818_c0_g2	APG1	Q9LY74	S-adenosyl-L-methionine-dependent methyltransferases superfamily protein; Involved in a key methylation step in both tocopherols (vitamin E) and plastoquinone synthesis. Catalyzes the conversion of 2-methyl-6-phytyl-1,4-hydroquinone (MPBQ) to 2,3-dimethyl-6- phytyl-1,4-hydroquinone (DMPQ, a substrate for tocopherol cyclase), and 2-methyl-6-solanyl-1,4-benzoquinone (MSBQ) to plastoquinone.
DN1199_c0_g2	AT3G63380	Q9LY77	ATPase E1-E2 type family protein / haloacid dehalogenase-like hydrolase family protein; This magnesium-dependent enzyme catalyzes the hydrolysis of ATP coupled with the translocation of calcium from the cytosol out of the cell or into organelles.
DN6172_c0_g1	PLP9	Q93ZQ3	PATATIN-like protein 9 (PLP9); Its function is described as nutrient reservoir activity; Involved in metabolic process, lipid metabolic process; Located in cellular_component unknown; Expressed in 18 plant structures; Expressed during 13 growth stages; Contains the following InterPro domains: Acyl transferase/acyl hydrolase/lysophospholipase (InterPro:IPR016035), Patatin (InterPro:IPR002641); BES…
[truncated: 1,760 more rows]

## Sheet: Edges
Table S5: Predicted interrologous transcriptional interactome network
[truncated: 71,842 more rows]
