# Supplementary material for: An Integrative Transcriptional Network Revealed Spatial Molecular Interplay Underlying Alantolactone and Inulin Biosynthesis in Inula racemosa Hook f
Source: Int J Mol Sci. 2022 Sep 23;23(19):11213. doi: 10.3390/ijms231911213 (PMC9570477; doi:10.3390/ijms231911213)
Supplement: Supplementary file 1 [file ijms-23-11213-s001.zip › Table S6.xlsx]

## Sheet: Sheet1
Table S6: qRT-PCR Primer details used for RNA Seq validation
S.No.	Gene_ID	Annotation		Orientation	Primer Sequence	Tm
1	DN28313_c0_g1	EF1	elongation factor 1 alpha (HK)	Fwd	ATCTGGGTTGACCACTGAAGTC	60
				Rev	ATGCAACATACCCACGCTTG	59.2
2	DN1910_c0_g1	G8H	Germacrene A hydroxylase (G8H)	Fwd	ATTGAGGTTGCATGGGGTTC	58.4
				Rev	ATCTGTTCCACATGCCCAAG	58.2
3	DN3103_c0_g1	GAS	Germacrene A Synthase (GAS)	Fwd	CTTGATGAAGCCTCAGCATTCG	60
				Rev	TAGCCTTGCCTCTACAATTGGC	60.7
4	DN91_c0_g2	KAO	ent-kaurenoic acid oxidase	Fwd	AATGGGCCGAATCGAGTTTC	58.6
				Rev	ATGCCCAAAGCTCTAATGCC	58.6
5	DN3180_c0_g3	BZR1	Brassinosteroid signaling positive regulator (BZR1)	Fwd	CAAAGTACCAACGGTTCACACC	60
				Rev	CGGTGAATTGGGGTTTGTCATC	60.1
6	DN2814_c0_g2	IPP: DMAP	IPP:DMAP	Fwd	AACGTGGTTGGGCATGATAC	58.5
				Rev	TTAGTTCCAGAGCGTTGCTG	58.2
7	DN59080_c4_g1	LTP	LTP	Fwd	TTAGGGTATGTGCCGATCTGC	59.9
				Rev	AAGCAAACCGCAGCATCAAG	60
8	DN26175_c0_g1	DEFL	DEFL-Defensin like	Fwd	AGCTGCTTTCATGGCATTCC	59.2
				Rev	TGTGTTGCCACAGTTTCCAG	58.9
9	DN17496_c0_g1	Chl-a-b	Chl-a-b binding	Fwd	TGGTGCCGTTGTTTAAAGGG	59
				Rev	ACAAGGGCACTGCCTTTAAG	58.4
10	DN270_c1_g3	PSI	Photosystem-I	Fwd	TAAAGAAGCTCCCGTCGGATTC	60.2
				Rev	GAATTCCTCCACCTGTGCTTTG	59.8
11	DN279_c0_g1	STP	sucrose transport protein	Fwd	TTCCGGCATGATCGTTCAAC	58.9
				Rev	AGCACCACCAGCAATGAATG	59.1
12	DN10354_c0_g1	FFT	FFT| fructan 1-fructosyltransferase	Fwd	GTGGGGTTACATTGGAGAATCG	59.1
				Rev	ATTTCCTCAACCGGCCAATG	58.8
13	DN6376_c2_g4	Cellulose syn	Cellulose syn	Fwd	GAGAAGCGCTACAATTGGGAAC	59.9
				Rev	ATTACATGCCGCCCCAATTG	59.2
14	DN25929_c4_g1	SST1	SST1 sucrose:sucrose 1-fructosyl transferase	Fwd	TTCTAGCTGATGCCGAATGC	58.4
				Rev	TGCTTCCGTACACCCATTTC	58.2
